# Supplementary material for: Metabolic and lipidomic profiling of steatotic human livers during ex situ normothermic machine perfusion guides resuscitation strategies
Source: PLoS One. 2020 Jan 24;15(1):e0228011. doi: 10.1371/journal.pone.0228011 (PMC6980574; doi:10.1371/journal.pone.0228011)
Supplement: S1 Dataset — Complete metabolomic and lipidomic dataset obtained from untargeted mass spectrometry analysis provided in Excel spreadsheet format. (XLSX) [file pone.0228011.s001.xlsx]

## Sheet: Pathway Heat Map
				NST Fold Change (ANOVA Contrasts)			ST Fold Change (ANOVA Contrasts)			ANOVA Contrasts													Mean Values									% Filled Values
Pathway Sort Order	Super Pathway	Sub Pathway	Biochemical Name	T60 T0	T120 T0	T180 T0	T60 T0	T120 T0	T180 T0	NST T60 / NST T0		NST T120 / NST T0		NST T180 / NST T0		ST T60 / ST T0		ST T120 / ST T0		ST T180 / ST T0			NST T0	NST T60	NST T120	NST T180	ST T0	ST T60	ST T120	ST T180		NST T0	NST T60	NST T120	NST T180	ST T0	ST T60	ST T120	ST T180		Super Pathway	Sub Pathway	Chemical ID	CAS	RI	Mass
										p-value	q-value	p-value	q-value	p-value	q-value	p-value	q-value	p-value	q-value	p-value	q-value	X									X									X
1	Amino Acid	Glycine, Serine and Threonine Metabolism	glycine	0.95	1.1	0.95	0.78	0.81	0.79	0.7393	0.9973	0.4972	0.6523	0.5038	0.6925	0.0792	0.2028	0.1349	0.4032	0.0835	0.1954		1.0615	1.0087	1.163	1.0065	1.2122	0.9399	0.9834	0.9578		100	100	100	100	100	100	100	100		Amino Acid	Glycine, Serine and Threonine Metabolism	340	56-40-6	1375	76.0393
2			N-acetylglycine	1.28	1.98	2.63	1.42	2.09	2.26	0.332	0.7392	0.0113	0.0833	0.0012	0.0146	0.1478	0.2929	0.0155	0.0962	0.0047	0.0265		0.6975	0.8896	1.3786	1.8369	0.6981	0.9904	1.4596	1.5794		100	100	100	100	100	100	100	100		Amino Acid	Glycine, Serine and Threonine Metabolism	100001006	543-24-8	826	118.05
4			sarcosine	0.62	0.18	0.49	0.74	0.67	0.46	0.3384	0.7469	0.0348	0.1603	0.0809	0.2468	0.7131	0.6245	0.5913	0.9247	0.0774	0.1856		0.6112	0.3808	0.1121	0.3003	2.2418	1.6617	1.4912	1.0225		100	67	33	33	100	100	100	67		Amino Acid	Glycine, Serine and Threonine Metabolism	1023	107-97-1	1280	90.055
5			dimethylglycine	0.97	0.94	0.88	0.63	0.64	0.54	0.8009	1	0.6978	0.7447	0.2087	0.4315	0.1631	0.3118	0.1325	0.4009	0.0272	0.0902		0.5584	0.5437	0.5257	0.4901	2.405	1.5266	1.5328	1.2969		100	100	100	100	100	100	100	100		Amino Acid	Glycine, Serine and Threonine Metabolism	806	1118-68-9	1104	104.071
6			betaine	1.12	1.44	1.37	0.96	1.45	1.75	0.213	0.5982	0.0314	0.1521	0.0656	0.2139	0.92	0.7029	0.0528	0.2222	0.0052	0.0281		0.7268	0.8165	1.043	0.9955	1.1067	1.0622	1.6063	1.9334		100	100	100	100	100	100	100	100		Amino Acid	Glycine, Serine and Threonine Metabolism	799	107-43-7	1064	118.086
7			betaine aldehyde	2.96	2.95	1.55	1.4	1.33	1.34	0.0006	0.0135	0.0004	0.0073	0.0409	0.1575	0.2783	0.4145	0.2811	0.622	0.218	0.3639		0.6756	1.9985	1.9941	1.0483	0.6568	0.9206	0.8747	0.8779		100	100	100	100	100	100	100	100		Amino Acid	Glycine, Serine and Threonine Metabolism	1219	7758-31-8	1915	120.102
9			serine	1	0.95	0.86	0.91	0.76	0.72	0.985	1	0.6021	0.7058	0.1281	0.3226	0.5167	0.5566	0.0407	0.1933	0.0137	0.0559		1.1384	1.141	1.0776	0.9762	1.203	1.0935	0.9128	0.8641		100	100	100	100	100	100	100	100		Amino Acid	Glycine, Serine and Threonine Metabolism	503	56-45-1	1239	106.05
10			N-acetylserine	1.48	1.52	1.3	1.49	1.65	1.74	0.0001	0.0043	2.34e-05	0.0008	0.0035	0.0301	6.7153e-05	0.0019	3.404e-06	0.0003	7.9141e-07	5.9898e-05		0.7998	1.1832	1.2159	1.0387	0.5716	0.849	0.9407	0.9965		100	100	100	100	100	100	100	100		Amino Acid	Glycine, Serine and Threonine Metabolism	100001851	97-14-3	811	148.06
13			beta-hydroxypyruvate	1.09	1.63	1.29	4.13	6.44	6.3	0.3999	0.8035	0.134	0.3262	0.2667	0.4974	0.0084	0.0471	0.0001	0.0039	0.0001	0.0026		0.607	0.6635	0.9878	0.7816	0.2022	0.8358	1.3016	1.2736		33	67	67	67	0	67	100	100		Amino Acid	Glycine, Serine and Threonine Metabolism	100000055	1113-60-6;3369-79-7	1945	103.004
14			3-phosphoserine	4.1	2.77	2.97	1.63	2.85	3.86	0.0019	0.0324	0.0079	0.0649	0.0056	0.0424	0.2448	0.3951	0.0311	0.1586	0.0061	0.0313		0.5677	2.3295	1.5752	1.6848	0.3941	0.6426	1.1223	1.5224		100	100	100	100	100	100	100	100		Amino Acid	Glycine, Serine and Threonine Metabolism	133	407-41-0	591	186.016
16			threonine	1	0.92	0.77	0.86	0.85	0.74	0.9246	1	0.3501	0.5549	0.0098	0.0611	0.1931	0.3406	0.2037	0.5117	0.0128	0.0526		1.1444	1.1498	1.0479	0.8757	1.2529	1.0784	1.0706	0.929		100	100	100	100	100	100	100	100		Amino Acid	Glycine, Serine and Threonine Metabolism	564	72-19-5	1514	120.066
17			N-acetylthreonine	0.75	0.86	0.74	0.77	0.87	0.92	0.0091	0.0947	0.1151	0.3043	0.008	0.0536	0.0197	0.0823	0.2695	0.6056	0.4769	0.5393		1.3311	0.9963	1.1423	0.9823	1.3941	1.07	1.2179	1.2819		100	100	100	100	100	100	100	100		Amino Acid	Glycine, Serine and Threonine Metabolism	100001274	17093-74-2	1700	160.062
28		Alanine and Aspartate Metabolism	alanine	0.94	0.82	0.75	1.1	1	0.71	0.5319	0.8959	0.1069	0.2943	0.008	0.0532	0.4104	0.5043	0.9972	1	0.003	0.0194		0.8728	0.817	0.7154	0.6544	1.2451	1.3667	1.2424	0.8789		100	100	100	100	100	100	100	100		Amino Acid	Alanine and Aspartate Metabolism	811	56-41-7	1700	90.055
30			N-acetylalanine	0.85	0.91	0.84	0.79	0.81	0.82	0.3792	0.7863	0.6368	0.7236	0.2855	0.515	0.2813	0.4178	0.3202	0.6691	0.3247	0.4438		1.2433	1.0506	1.1341	1.0486	1.2927	1.0261	1.042	1.0561		100	100	100	100	100	100	100	100		Amino Acid	Alanine and Aspartate Metabolism	1110	97-69-8	1564.8	130.051
34			aspartate	1.23	1.17	1.01	0.72	0.89	0.75	0.1568	0.5054	0.3059	0.5209	0.9951	0.8789	0.054	0.1573	0.4357	0.7866	0.0632	0.1613		1.0396	1.2793	1.2161	1.0515	1.4628	1.0585	1.309	1.0954		100	100	100	100	100	100	100	100		Amino Acid	Alanine and Aspartate Metabolism	234	56-84-8	1165	134.045
35			N-acetylaspartate (NAA)	0.89	0.83	0.75	0.9	0.82	0.79	0.1974	0.5739	0.0364	0.1637	0.0028	0.0262	0.2415	0.392	0.0386	0.1857	0.021	0.0765		1.4182	1.2589	1.1774	1.0569	1.2073	1.0876	0.9869	0.9541		100	100	100	100	100	100	100	100		Amino Acid	Alanine and Aspartate Metabolism	100000787	997-55-7;997-55-7	880	176.055
38			asparagine	0.91	0.9	0.76	0.85	0.85	0.75	0.551	0.9013	0.4878	0.6498	0.0441	0.1645	0.2866	0.421	0.244	0.5704	0.0429	0.1243		1.109	1.0072	0.9966	0.8421	1.2612	1.0752	1.0658	0.9471		100	100	100	100	100	100	100	100		Amino Acid	Alanine and Aspartate Metabolism	917	70-47-3	1225	133.061
39			N-acetylasparagine	1.31	1.27	1.24	2.38	3.91	3.14	0.1289	0.4584	0.1081	0.2952	0.1114	0.3016	0.066	0.1851	0.0093	0.0706	0.0297	0.096		0.5337	0.6971	0.676	0.664	0.9604	2.2885	3.7562	3.0156		100	100	100	100	100	100	100	100		Amino Acid	Alanine and Aspartate Metabolism	100001257	4033-40-3	785	175.071
40		Glutamate Metabolism	glutamate	1.12	1.06	0.96	0.76	0.91	0.89	0.4247	0.8193	0.602	0.7058	0.7348	0.814	0.0352	0.1178	0.4766	0.8285	0.3731	0.4733		1.0154	1.1347	1.0796	0.9768	1.2446	0.947	1.1309	1.1057		100	100	100	100	100	100	100	100		Amino Acid	Glutamate Metabolism	561	56-86-0	1500	148.06
41			glutamine	1.28	1.33	1.2	0.81	0.98	0.93	0.2418	0.6437	0.2376	0.457	0.6339	0.7756	0.2443	0.3948	0.9604	1	0.7713	0.6688		0.8693	1.1106	1.1556	1.0393	1.4092	1.1396	1.3752	1.3089		100	100	100	100	100	100	100	100		Amino Acid	Glutamate Metabolism	563	56-85-9	1291	147.076
42			N-acetylglutamate	1.59	1	0.79	1.51	2.07	2.27	0.0013	0.024	0.7312	0.7629	0.4413	0.6532	0.0086	0.0473	7.4706e-05	0.003	0.0001	0.0023		0.8085	1.2872	0.8083	0.6418	0.7635	1.1495	1.5795	1.7326		100	100	100	100	100	100	100	100		Amino Acid	Glutamate Metabolism	100000282	5817-08-03	1050	190.071
43			N-acetylglutamine	1.76	1.53	1.26	1.91	2.54	2.22	0.0122	0.11	0.0292	0.1465	0.1173	0.3073	0.0229	0.0908	0.0034	0.036	0.0099	0.0438		0.4514	0.7962	0.6914	0.5669	0.8744	1.6723	2.2223	1.9392		100	100	100	100	100	100	100	100		Amino Acid	Glutamate Metabolism	100001253	2490-97-3	845	189.087
47			gamma-carboxyglutamate	1.01	1	0.84	0.74	0.75	0.73	0.5492	0.9013	0.5696	0.6909	0.2515	0.4808	0.0038	0.0284	0.0052	0.0459	0.0024	0.0168		1.3243	1.3389	1.3288	1.1126	1.2594	0.9359	0.9394	0.9197		100	100	100	100	100	100	100	100		Amino Acid	Glutamate Metabolism	100002679	56271-99-9	903	192.05
48			glutamate, gamma-methyl ester	0.58	0.6	0.6	0.46	0.55	0.6	0.0659	0.3069	0.1666	0.3715	0.0837	0.2528	0.0008	0.0106	0.0033	0.0359	0.0075	0.036		1.9708	1.1335	1.1906	1.1884	2.3071	1.0562	1.2583	1.3762		100	100	100	100	100	100	100	100		Amino Acid	Glutamate Metabolism	100001103	1499-55-4;1499-55-4	2170	162.076
49			pyroglutamine*	0.93	0.92	0.97	0.61	0.61	0.67	0.0681	0.3115	0.0564	0.2084	0.0187	0.0911	1.3968e-05	0.0007	6.8312e-06	0.0005	5.1506e-05	0.0014		1.588	1.469	1.4666	1.5449	1.6327	0.9891	1.0011	1.0871		100	100	100	100	100	100	100	100		Amino Acid	Glutamate Metabolism	100001540	2353-44-8	1900	129.066
50			N-acetyl-aspartyl-glutamate (NAAG)	0.86	0.85	0.75	0.73	0.67	0.57	0.308	0.7232	0.1382	0.3339	0.0491	0.1772	0.0035	0.0274	0.0275	0.1431	0.0003	0.0038		1.8729	1.6185	1.5847	1.4027	1.2708	0.9257	0.8523	0.7257		100	100	100	100	100	67	100	100		Amino Acid	Glutamate Metabolism	100001612	3106-85-2	1035	305.098
51			beta-citrylglutamate	1.07	0.81	0.74	0.71	0.78	0.8	0.4947	0.8783	0.2526	0.4746	0.0777	0.2419	0.0439	0.137	0.1752	0.4686	0.1025	0.2234		1.2458	1.3366	1.008	0.9191	1.4484	1.0333	1.1236	1.1563		100	100	100	100	100	100	100	100		Amino Acid	Glutamate Metabolism	100003271	73590-26-8	530	320.062
53			carboxyethyl-GABA	1.02	1.06	1.13	0.69	0.63	0.78	0.8939	1	0.6526	0.7287	0.5415	0.7202	0.0706	0.1923	0.139	0.4113	0.1439	0.2818		1.2239	1.2435	1.2999	1.3835	2.1859	1.4997	1.3813	1.7145		100	100	100	100	100	100	100	67		Amino Acid	Glutamate Metabolism	100003260	4386-03-02	2085	176.092
54			N-methyl-GABA	0.95	0.93	1.05	0.7	0.9	0.64	0.959	1	0.6124	0.7116	0.4387	0.6507	0.1965	0.3438	0.9957	1	0.2099	0.3561		1.8944	1.8066	1.7685	1.9892	0.8508	0.5925	0.7682	0.5403		67	67	67	67	67	67	100	67		Amino Acid	Glutamate Metabolism	100003152	1119-48-8	2109	118.086
57			S-1-pyrroline-5-carboxylate	3.03	2.07	1.22	3.1	3.06	3.8	0.0412	0.2384	0.0709	0.2353	0.5069	0.6931	0.0046	0.031	0.0132	0.0863	0.0028	0.0186		1.7156	5.1945	3.5475	2.0891	0.4018	1.2474	1.2287	1.5279		100	100	100	100	100	100	100	100		Amino Acid	Glutamate Metabolism	35	2906-39-0	1528	114.055
59			propionylglutamine	1.2	0.44	0.24	0.83	0.61	0.44	0.6622	0.9584	0.0519	0.199	0.0023	0.0236	0.2286	0.3803	0.0069	0.0561	0.0008	0.0076		0.9862	1.1844	0.4343	0.2381	0.941	0.7799	0.5696	0.414		67	67	67	67	100	100	100	67		Amino Acid	Glutamate Metabolism	100010846		1068	201.088
61			succinylglutamine	0.91	0.81	0.78	0.78	0.77	0.72	0.312	0.7283	0.0665	0.2275	0.0156	0.0817	0.0544	0.158	0.0511	0.2182	0.0187	0.0707		1.6528	1.5081	1.3395	1.2864	1.5297	1.1857	1.1758	1.1083		100	100	100	100	100	100	100	100		Amino Acid	Glutamate Metabolism	100010853		815	247.092
62		Histidine Metabolism	histidine	1.12	1.17	1.03	1	1.07	0.95	0.4158	0.8128	0.366	0.5641	0.9569	0.8789	0.9635	0.7126	0.9167	1	0.4369	0.5176		0.9291	1.0424	1.0876	0.9576	1.0804	1.0819	1.152	1.0231		100	100	100	100	100	100	100	100		Amino Acid	Histidine Metabolism	355	5934-29-2	755.9	154.062
63			1-methylhistidine	0.97	1.49	1.24	0.47	0.63	0.6	0.5315	0.8959	0.5895	0.7	0.4255	0.6415	0.0051	0.0335	0.042	0.1934	0.0235	0.0811		2.8871	2.8095	4.3002	3.5893	2.6636	1.2639	1.6653	1.5854		100	100	100	100	100	100	100	100		Amino Acid	Histidine Metabolism	100001051	332-80-9	2755	170.092
64			3-methylhistidine	1.45	1.54	1.48	0.76	1.12	1.26	0.0007	0.015	0.0005	0.0092	0.0005	0.0075	0.5128	0.5549	0.8681	1	0.9028	0.7149		2.3598	3.4166	3.6297	3.4942	2.1588	1.6386	2.4078	2.7233		67	100	100	100	100	100	100	100		Amino Acid	Histidine Metabolism	100000042	368-16-1	2670	170.092
65			N-acetylhistidine	1.18	1.85	2.29	0.82	1.2	1.38	0.3739	0.7819	0.0078	0.0647	0.0004	0.0064	0.2492	0.398	0.3006	0.6445	0.1664	0.3057		0.6363	0.7533	1.1786	1.4552	1.8468	1.5058	2.2164	2.5511		100	100	100	100	100	100	100	100		Amino Acid	Histidine Metabolism	100001293	39145-52-3	2065	198.087
67			N-acetyl-1-methylhistidine*	1.02	0.98	1	0.65	0.61	0.6	0.452	0.8424	0.5486	0.6802	0.6855	0.7981	0.0001	0.003	0.0001	0.0039	0.0003	0.0038		2.1687	2.2175	2.1184	2.1664	7.1028	4.6101	4.3193	4.2869		100	100	100	100	100	100	100	100		Amino Acid	Histidine Metabolism	100004299		2100	212.103
68			hydantoin-5-propionic acid	0.75	1.3	1.71	0.42	0.54	0.58	0.0432	0.2439	0.1287	0.318	0.0175	0.0872	6.0162e-05	0.0018	0.004	0.0398	0.0139	0.0561		1.0914	0.8152	1.4212	1.866	2.3975	0.9968	1.293	1.3978		100	100	100	100	100	100	100	100		Amino Acid	Histidine Metabolism	100002514	5624-26-0	2080	171.041
71			imidazole propionate	1.07	1.58	1.76	0.51	1.4	1.44	0.209	0.5922	0.0291	0.1465	0.0157	0.0817	0.0676	0.1879	0.716	1	0.5432	0.5732		0.756	0.8078	1.1961	1.3288	1.5485	0.7832	2.1648	2.2366		100	100	100	100	100	100	100	100		Amino Acid	Histidine Metabolism	100003434	1074-59-5	2263	141.066
72			formiminoglutamate	6.29	3.49	6.28	1.65	4.66	6.1	0.0915	0.3722	0.1004	0.2838	0.0259	0.1144	0.5583	0.5714	0.0094	0.0707	0.0045	0.0259		0.3297	2.0754	1.1499	2.0697	0.573	0.9445	2.673	3.494		100	100	100	100	100	100	100	100		Amino Acid	Histidine Metabolism	100002500	816-90-0	1880	175.071
73			imidazole lactate	1.02	1.21	1.33	0.68	0.96	1.21	0.7567	1	0.1476	0.3488	0.1236	0.3172	0.0052	0.034	0.8705	1	0.2331	0.3767		1.4194	1.4431	1.7175	1.8858	1.5613	1.0567	1.4949	1.8886		100	100	100	100	100	100	100	100		Amino Acid	Histidine Metabolism	100000263	14403-45-3	2040	157.061
74			carnosine	0.43	0.38	0.35	0.39	0.3	0.24	0.0079	0.0861	0.0045	0.0448	0.0023	0.0236	0.0001	0.0031	3.9365e-06	0.0003	2.0288e-07	2.8499e-05		2.5813	1.115	0.9896	0.9157	3.4817	1.3685	1.0618	0.8287		67	67	67	67	100	100	100	100		Amino Acid	Histidine Metabolism	249	305-84-0	2942	227.114
75			histamine	0.6	0.78	0.73	0.7	0.48	0.68	0.0896	0.3662	0.5331	0.6743	0.3061	0.5331	0.2887	0.4219	0.199	0.505	0.3622	0.4667		2.2816	1.3587	1.7719	1.6559	1.887	1.3136	0.9129	1.2752		100	100	100	100	100	100	100	100		Amino Acid	Histidine Metabolism	354	51-45-6	3035	112.087
76			1-methylhistamine	0.55	0.4	0.48	0.52	0.5	0.39	0.0413	0.2384	0.036	0.1637	0.0504	0.1806	0.195	0.3424	0.1564	0.441	0.049	0.1362		2.3065	1.2678	0.9211	1.1149	2.6208	1.3533	1.3069	1.0277		100	100	100	100	100	100	100	100		Amino Acid	Histidine Metabolism	100001204	501-75-7	3040	126.103
77			1-methylimidazoleacetate	2.91	3.12	2.98	1.97	3.16	3.16	0.0086	0.0902	0.0164	0.1038	0.0186	0.0909	0.1285	0.2724	0.0453	0.2032	0.0134	0.0548		0.6753	1.9648	2.1098	2.0157	0.726	1.4319	2.2946	2.2908		100	100	100	100	100	100	100	100		Amino Acid	Histidine Metabolism	100001208	2625-49-2	2064	141.066
78			4-imidazoleacetate	3.02	4.37	2.77	2.17	2.93	3.1	0.0416	0.2388	0.0124	0.0881	0.1304	0.3253	0.1815	0.3307	0.075	0.2828	0.061	0.1583		0.3558	1.075	1.5544	0.9857	0.3159	0.6855	0.9269	0.9784		67	100	100	67	33	67	67	67		Amino Acid	Histidine Metabolism	100001207	645-65-8	2236	125.036
84		Lysine Metabolism	lysine	0.86	0.82	0.73	0.83	0.75	0.72	0.1726	0.5365	0.074	0.2423	0.0037	0.0314	0.0696	0.1908	0.0068	0.0559	0.0022	0.0157		1.1483	0.9896	0.9461	0.8404	1.1883	0.9892	0.8967	0.8615		100	100	100	100	100	100	100	100		Amino Acid	Lysine Metabolism	407	56-87-1	2850	147.113
85			N2-acetyllysine	0.9	1.12	1.02	0.44	0.42	0.51	0.9002	1	0.4435	0.6181	0.2575	0.4875	0.0097	0.0509	0.011	0.0769	0.0269	0.09		0.7125	0.6385	0.7965	0.726	4.2586	1.8873	1.7896	2.1751		67	33	67	67	100	100	100	100		Amino Acid	Lysine Metabolism	100001721	1946-82-3	3372.6	187.109
86			N6-acetyllysine	0.81	0.68	0.71	0.94	0.8	0.84	0.5517	0.9013	0.1516	0.3549	0.1157	0.3072	0.6973	0.619	0.1676	0.4606	0.1608	0.2995		2.0568	1.6726	1.3957	1.4534	1.2515	1.1811	0.9965	1.0532		100	100	100	100	100	100	100	100		Amino Acid	Lysine Metabolism	100001734	692-04-6	1059	187.109
91			N6,N6,N6-trimethyllysine	0.94	0.83	0.75	0.76	0.9	0.9	0.9159	1	0.4352	0.612	0.1314	0.3256	0.073	0.1933	0.5685	0.9096	0.5683	0.5839		1.4658	1.3725	1.2232	1.0956	1.2065	0.9154	1.0876	1.0898		100	100	100	100	100	100	100	100		Amino Acid	Lysine Metabolism	189	23284-33-5	2825	189.16
92			5-hydroxylysine	1.01	1.02	0.84	0.76	0.81	0.8	0.793	1	0.748	0.7727	0.373	0.5962	0.1166	0.2587	0.2969	0.64	0.2162	0.362		1.1113	1.1215	1.1351	0.9337	1.4402	1.101	1.1722	1.1465		100	100	100	100	100	100	100	100		Amino Acid	Lysine Metabolism	100000054	13204-98-3	2790	163.108
93			5-(galactosylhydroxy)-L-lysine	0.81	0.84	0.75	0.72	0.71	0.71	0.1487	0.4886	0.3423	0.549	0.0843	0.2534	0.01	0.0513	0.0063	0.0532	0.0064	0.0325		1.1174	0.9052	0.9422	0.843	1.4929	1.0813	1.0569	1.064		100	100	100	100	100	100	100	100		Amino Acid	Lysine Metabolism	100002462	32448-36-5	2755	325.161
94			saccharopine	2.03	0.74	0.8	0.58	0.43	0.27	0.9073	1	0.275	0.4892	0.5701	0.7354	0.3824	0.4874	0.1196	0.3785	0.0101	0.0443		0.872	1.7679	0.6418	0.7006	2.7083	1.5757	1.1749	0.7185		100	100	100	100	100	100	100	100		Amino Acid	Lysine Metabolism	392	997-68-2	3991.9	275.125
95			2-aminoadipate	2.61	2.13	2.11	0.88	1.26	1.08	0.002	0.033	0.0067	0.0579	0.0062	0.0457	0.9655	0.7126	0.1674	0.4606	0.3873	0.4847		0.5888	1.5368	1.2568	1.2422	1.528	1.3417	1.9309	1.6457		100	100	100	100	100	100	100	100		Amino Acid	Lysine Metabolism	381	542-32-5;1118-90-7	639.2	160.062
99			glutarylcarnitine (C5-DC)	1.03	0.98	0.92	0.5	0.55	0.56	0.7818	1	0.61	0.7099	0.3334	0.5589	0.0014	0.0163	0.0032	0.0348	0.0024	0.0166		1.4054	1.4458	1.3725	1.2866	2.5487	1.2857	1.4092	1.4228		100	100	100	100	100	100	100	100		Amino Acid	Lysine Metabolism	100001593	102636-82-8	2393	276.144
103			pipecolate	1.84	1.91	1.78	1.18	1.76	1.7	0.0012	0.023	0.0006	0.0111	0.0017	0.0194	0.4047	0.5003	0.0149	0.0946	0.0174	0.0668		0.4728	0.87	0.9051	0.8429	0.9874	1.1672	1.7415	1.6831		100	100	100	100	100	100	100	100		Amino Acid	Lysine Metabolism	1025	4043-87-2	2200	130.086
106			N-acetyl-cadaverine	0.67	0.45	0.34	0.43	0.29	0.24	0.3646	0.773	0.0445	0.1844	0.0081	0.054	0.1762	0.3251	0.0444	0.2005	0.0145	0.0574		0.7399	0.4926	0.3326	0.2482	1.0723	0.4573	0.3149	0.2587		67	67	33	0	67	33	33	67		Amino Acid	Lysine Metabolism	100002249	32343-73-0	2385	145.134
107			5-aminovalerate	0.7	0.73	0.94	0.56	0.3	0.42	0.1788	0.5439	0.189	0.4022	0.2769	0.5062	0.1768	0.3251	0.0034	0.0364	0.0308	0.0984		0.7007	0.493	0.5096	0.6554	1.4665	0.8251	0.4372	0.6124		100	33	33	33	100	100	33	67		Amino Acid	Lysine Metabolism	100000454	660-88-8	2220	118.086
108			N-trimethyl 5-aminovalerate	3.87	5.93	7.96	0.74	0.87	1.17	0.0092	0.0951	0.0037	0.0382	0.0021	0.0219	0.4505	0.5222	0.6556	0.9696	0.903	0.7149		0.4728	1.8315	2.8041	3.7614	1.004	0.7396	0.8737	1.1741		100	100	100	100	100	100	100	100		Amino Acid	Lysine Metabolism	100015962		2186	160.133
109		Phenylalanine Metabolism	phenylalanine	0.77	0.79	0.7	0.75	0.68	0.66	0.0293	0.1885	0.054	0.2028	0.0029	0.0264	0.01	0.0513	0.0011	0.0175	0.0005	0.0054		1.3505	1.0339	1.0698	0.9459	1.527	1.139	1.0398	1.0041		100	100	100	100	100	100	100	100		Amino Acid	Phenylalanine Metabolism	460	63-91-2	2878	166.086
110			N-acetylphenylalanine	2.6	2.13	2.15	1.62	1.5	1.44	0.0009	0.0181	0.0051	0.0484	0.004	0.0332	0.1568	0.3041	0.555	0.8955	0.9267	0.725		0.448	1.1664	0.953	0.962	2.5654	4.1486	3.8504	3.7013		33	100	100	100	100	100	100	100		Amino Acid	Phenylalanine Metabolism	100001256	2018-61-3	2597	206.082
125		Tyrosine Metabolism	tyrosine	0.7	0.66	0.56	0.63	0.64	0.54	0.0129	0.1112	0.0066	0.0579	0.0003	0.0053	0.0023	0.0218	0.0022	0.0271	0.0001	0.0024		1.7413	1.2156	1.1567	0.976	1.6323	1.0236	1.0382	0.8783		100	100	100	100	100	100	100	100		Amino Acid	Tyrosine Metabolism	815	60-18-4	2430	182.081
126			N-acetyltyrosine	2.38	1.32	1.67	1.53	1.47	1.19	0.0081	0.0882	0.2678	0.4835	0.0788	0.2434	0.4322	0.5162	0.9008	1	0.5499	0.5765		0.6086	1.4459	0.8026	1.0151	2.717	4.1484	3.9923	3.2318		100	100	100	100	100	100	100	100		Amino Acid	Tyrosine Metabolism	100001104	537-55-3	1680	222.077
133			4-hydroxyphenylpyruvate	0.66	0.68	0.7	2.01	1.89	1.65	0.2687	0.6832	0.0492	0.1936	0.1139	0.305	0.242	0.392	0.309	0.6559	0.7951	0.6792		1.0234	0.6744	0.6929	0.7202	0.7628	1.5343	1.4442	1.2557		100	100	67	67	100	100	100	100		Amino Acid	Tyrosine Metabolism	1141	156-39-8	1690	179.035
136			3-(4-hydroxyphenyl)lactate	1.16	0.83	0.94	0.61	0.6	0.55	0.3447	0.7511	0.9392	0.8411	0.7216	0.8106	0.2904	0.4219	0.1364	0.4052	0.0385	0.1145		0.7906	0.9157	0.6597	0.7436	1.2603	0.7673	0.7499	0.6948		100	100	100	100	100	100	100	100		Amino Acid	Tyrosine Metabolism	240	6482-98-0	1379	181.051
140			phenol sulfate	2.33	2.03	2.32	1.98	1.97	2.03	0.0232	0.1591	0.0397	0.1718	0.026	0.1145	0.0877	0.2195	0.0959	0.3307	0.0808	0.1923		1.0714	2.4923	2.1739	2.4821	0.4286	0.8479	0.8449	0.8702		100	100	100	100	100	100	100	100		Amino Acid	Tyrosine Metabolism	100001510	937-34-8	2156	172.991
153			3-methoxytyrosine	0.38	0.46	0.53	0.71	0.62	0.64	0.0003	0.0084	0.0031	0.0335	0.0075	0.0515	0.104	0.2419	0.0258	0.1363	0.0377	0.1131		1.5491	0.5867	0.7144	0.8134	1.1792	0.8395	0.7341	0.7494		100	33	67	33	100	67	33	67		Amino Acid	Tyrosine Metabolism	1342	300-48-1	2555	212.092
170			2-hydroxyphenylacetate	1.22	3.22	5.15	1.21	2.17	2.23	0.7952	1	0.0115	0.0833	0.0023	0.0236	0.5267	0.5592	0.0231	0.1256	0.0186	0.0706		0.7626	0.9274	2.4584	3.9302	0.5287	0.6416	1.1475	1.1768		67	100	100	100	33	67	100	100		Amino Acid	Tyrosine Metabolism	235	614-75-5	858.6	151.04
174			dopamine 3-O-sulfate	1.25	1.03	1.2	0.95	0.92	0.89	0.2271	0.6199	0.9914	0.8411	0.3207	0.5455	0.8445	0.677	0.6554	0.9696	0.6892	0.6356		0.7565	0.9445	0.7817	0.9097	1.0447	0.9939	0.9613	0.9287		67	100	67	100	100	100	100	100		Amino Acid	Tyrosine Metabolism	100006361		1556.2	232.028
175			p-cresol-glucuronide*	1.02	1.12	1.1	0.63	0.84	0.9	0.4211	0.8184	0.2571	0.4746	0.2913	0.5219	0.9699	0.7126	0.512	0.8635	0.3437	0.453		2.2633	2.2985	2.5352	2.4991	1.4308	0.8988	1.2004	1.2854		100	100	100	100	67	100	100	100		Amino Acid	Tyrosine Metabolism	100006191	17680-99-8	2420	283.082
193			thyroxine	1.29	1.64	1.17	1.29	1.4	1.25	0.1763	0.5387	0.0419	0.1766	0.3344	0.56	0.1419	0.2874	0.084	0.305	0.2054	0.3524		0.7818	1.0092	1.2855	0.9156	0.8612	1.1103	1.2099	1.0789		100	100	100	100	67	100	100	100		Amino Acid	Tyrosine Metabolism	1094	51-48-9	4808	775.679
197		Tryptophan Metabolism	tryptophan	1.01	1.02	0.8	0.85	0.83	0.74	0.9445	1	0.8785	0.8313	0.1408	0.3399	0.3828	0.4874	0.2177	0.5369	0.0482	0.1347		1.3311	1.3426	1.3595	1.063	1.4672	1.2515	1.2157	1.0809		100	100	100	100	100	100	100	100		Amino Acid	Tryptophan Metabolism	565	73-22-3	2986	205.097
198			N-acetyltryptophan	2623.2	2315	2238.6	89.35	74.1	68.81	0	0	0	0	0	0	5.11e-13	3.1489e-10	1.243e-12	1.0742e-09	1.542e-12	9.7472e-10		0.0005	1.3116	1.1575	1.1193	0.0162	1.4474	1.2004	1.1148		67	100	100	100	100	100	100	100		Amino Acid	Tryptophan Metabolism	100001254	1218-34-4	2640	247.108
204			C-glycosyltryptophan	0.94	0.97	0.85	0.77	0.76	0.78	0.9364	1	0.8977	0.8332	0.2268	0.4497	0.0041	0.0293	0.0032	0.0348	0.005	0.0272		1.2	1.1333	1.1651	1.0184	1.4751	1.1337	1.1275	1.1539		100	100	100	100	100	100	100	100		Amino Acid	Tryptophan Metabolism	100006379	180509-18-6	2700	367.15
206			tryptophan betaine	1.89	2.14	2.22	0.63	0.74	0.7	0.0005	0.0104	0.0006	0.0106	0.0008	0.0112	0.191	0.3388	0.3326	0.6851	0.2174	0.3635		0.7449	1.4051	1.5932	1.6502	0.6393	0.4012	0.4716	0.4471		67	100	100	100	100	100	67	100		Amino Acid	Tryptophan Metabolism	100001743	20671-76-5	2673	247.144
208			kynurenine	2.05	2.27	1.95	2.38	2.65	2.12	0.0731	0.3264	0.0833	0.2589	0.1953	0.4181	0.0932	0.2253	0.2536	0.582	0.3329	0.4477		0.7679	1.5706	1.7436	1.4959	1.3536	3.2151	3.5929	2.8638		100	100	100	100	100	100	100	100		Amino Acid	Tryptophan Metabolism	100000265	2922-83-0	2739	209.092
210			N-acetylkynurenine (2)	11.22	6.52	6.85	15.7	11.44	12.13	2.7165e-08	7.8234e-06	1.4068e-06	0.0001	1.2277e-06	7.4584e-05	2.3934e-09	9.8232e-07	1.5601e-07	4.493e-05	3.0954e-07	3.5576e-05		0.1583	1.7755	1.0319	1.0847	0.3752	5.8888	4.2934	4.5514		0	100	100	100	67	100	100	100		Amino Acid	Tryptophan Metabolism	100006378		2378	249.088
212			kynurenate	10.03	12.64	17.16	14.37	20.25	25.97	3.1054e-07	4.8782e-05	6.427e-08	1.1677e-05	1.0471e-08	2.2719e-06	7.544e-08	1.8578e-05	1.1386e-08	3.9348e-06	2.6167e-09	6.6164e-07		0.1889	1.8947	2.3878	3.2421	0.27	3.8792	5.4665	7.0118		67	100	100	100	100	100	100	100		Amino Acid	Tryptophan Metabolism	98	492-27-3	2224	188.035
214			N-formylanthranilic acid	2.36	1.83	1.74	2.5	1.98	1.47	0.0214	0.1505	0.1738	0.3827	0.208	0.431	0.064	0.1806	0.1368	0.4056	0.4166	0.5099		0.5751	1.3567	1.05	0.9981	0.6112	1.5264	1.2097	0.8981		100	100	67	67	100	67	67	67		Amino Acid	Tryptophan Metabolism	100004561	3342-77-6	900	164.035
220			picolinate	2.54	2.09	1.82	3.5	2.58	3.35	0.0058	0.0718	0.0121	0.0866	0.1137	0.305	0.0001	0.0031	0.0114	0.0791	0.0005	0.0056		0.6588	1.6754	1.3769	1.1978	0.5897	2.0618	1.5231	1.9726		67	100	100	100	100	100	100	100		Amino Acid	Tryptophan Metabolism	1022	98-98-6	910	124.039
228			indolelactate	4.49	6.84	8.25	4.25	6.42	5.17	0.0095	0.0969	0.0003	0.0055	7.851e-05	0.002	0.0132	0.0615	0.0003	0.0074	0.0007	0.0064		0.192	0.8627	1.313	1.5843	0.2401	1.0206	1.5414	1.2408		33	67	100	100	33	67	100	100		Amino Acid	Tryptophan Metabolism	100000463	832-97-3	2286	204.067
236			indole-3-carboxylic acid	0.46	0.52	0.66	1.29	0.94	1.2	0.1302	0.4598	0.2563	0.4746	0.4515	0.6574	0.7245	0.6277	0.8157	1	0.6263	0.6113		1.4677	0.6793	0.7621	0.9639	0.7664	0.9887	0.7188	0.9211		67	33	100	67	67	33	33	67		Amino Acid	Tryptophan Metabolism	100002185	771-50-6	1710	160.04
241			3-indoxyl sulfate	3.88	3.34	2.21	1.15	0.96	0.93	0.0013	0.024	0.0005	0.0094	0.0562	0.195	0.5322	0.5597	0.8097	1	0.9343	0.7274		0.2376	0.9214	0.7924	0.524	2.0085	2.3141	1.9237	1.8721		33	100	100	67	100	100	100	100		Amino Acid	Tryptophan Metabolism	100000467	2642-37-7	2222.2	212.002
244		Leucine, Isoleucine and Valine Metabolism	leucine	0.94	0.92	0.87	0.84	0.79	0.76	0.4653	0.8554	0.2566	0.4746	0.0642	0.212	0.0141	0.0645	0.0021	0.0263	0.0004	0.0051		1.1501	1.0856	1.0575	0.9978	1.2587	1.0608	0.9963	0.9508		100	100	100	100	100	100	100	100		Amino Acid	Leucine, Isoleucine and Valine Metabolism	397	61-90-5	2864	132.102
247			4-methyl-2-oxopentanoate	0.71	0.78	0.94	1.58	1.44	1.48	0.5175	0.8933	0.567	0.6896	0.6547	0.7814	0.5273	0.5592	0.6761	0.9793	0.5093	0.5594		0.8079	0.5703	0.6288	0.7599	0.8272	1.3081	1.1915	1.2207		100	100	100	100	100	100	100	100		Amino Acid	Leucine, Isoleucine and Valine Metabolism	100000551	816-66-0	2170	129.056
252			isovaleryl/2-methylbutyryl CoA	4.11	1.4	1.19	1.64	1.96	2.38	0.0234	0.1591	0.5026	0.654	0.7027	0.8036	0.3687	0.4803	0.2548	0.5839	0.1733	0.3131		0.2968	1.2206	0.4165	0.353	0.2968	0.4854	0.5829	0.705		0	67	33	33	0	33	33	33		Amino Acid	Leucine, Isoleucine and Valine Metabolism	100015649		2861	850.165
254			isovalerylglycine	2.76	3.44	3.37	3.05	2.52	3.28	0.0096	0.0969	0.0026	0.0316	0.0036	0.031	0.0259	0.098	0.0263	0.1385	0.009	0.0417		0.4907	1.3546	1.6902	1.6533	0.4794	1.4626	1.2078	1.5709		67	100	100	100	100	100	100	100		Amino Acid	Leucine, Isoleucine and Valine Metabolism	100001452	16284-60-9	1950	158.082
255			isovalerylcarnitine (C5)	34.94	19.81	13.46	34.66	23.18	23.31	4.488e-08	9.694e-06	4.7912e-07	5.3569e-05	3.5029e-06	0.0002	5.7542e-07	7.2106e-05	3.6402e-06	0.0003	2.8035e-05	0.0009		0.0915	3.1974	1.8125	1.2313	0.082	2.8425	1.9007	1.9116		67	100	100	100	67	100	100	100		Amino Acid	Leucine, Isoleucine and Valine Metabolism	100001393	31023-24-2	3085	246.17
262			beta-hydroxyisovalerate	3.14	3.68	3.79	2.6	2.49	2.99	1.832e-05	0.0011	1.7195e-06	0.0001	1.1575e-06	7.4584e-05	0.0006	0.0081	0.0005	0.0099	5.4427e-05	0.0014		0.3696	1.1622	1.3586	1.4018	0.4163	1.0842	1.0352	1.2448		100	100	100	100	100	100	100	100		Amino Acid	Leucine, Isoleucine and Valine Metabolism	1442	625-08-1	1149.8	117.056
265			3-methylglutaconate	1.16	2.4	2.76	1.41	3.25	3.96	0.4229	0.8193	0.0034	0.0368	0.0015	0.0181	0.5341	0.5597	0.0041	0.0399	0.0006	0.0058		0.769	0.892	1.8436	2.1262	0.9752	1.3781	3.1658	3.8572		100	100	100	100	100	100	100	100		Amino Acid	Leucine, Isoleucine and Valine Metabolism	100002458	5746-90-7	2700	99.0452
269			3-methylglutarylcarnitine (2)	0.85	0.85	0.83	0.47	0.45	0.42	0.3394	0.7472	0.2594	0.476	0.0199	0.0939	0.0226	0.0904	0.0214	0.1198	0.0108	0.0466		1.39	1.1812	1.1778	1.1527	2.1803	1.0162	0.992	0.9161		100	100	100	100	100	100	100	100		Amino Acid	Leucine, Isoleucine and Valine Metabolism	100005850		2675	290.16
278			isoleucine	1.03	0.97	0.88	0.92	0.87	0.81	0.5814	0.9186	0.7075	0.7512	0.0639	0.2115	0.1636	0.3123	0.0354	0.1748	0.003	0.0198		1.0579	1.0901	1.028	0.9289	1.1574	1.0617	1.0097	0.9374		100	100	100	100	100	100	100	100		Amino Acid	Leucine, Isoleucine and Valine Metabolism	376	73-32-5	2800	132.102
281			3-methyl-2-oxovalerate	2	1.39	1.37	2.23	1.83	2	0.1657	0.5231	0.4164	0.5998	0.7053	0.8048	0.1321	0.2759	0.4619	0.8144	0.1884	0.3283		0.682	1.3613	0.9452	0.934	0.6221	1.3866	1.1383	1.2414		100	100	100	67	100	100	100	100		Amino Acid	Leucine, Isoleucine and Valine Metabolism	100000036	1460-34-0;51829-07-3	2064.2	129.056
282			alpha-hydroxyisovalerate	0.73	0.9	0.91	0.65	0.57	0.55	0.1519	0.4942	0.9182	0.8401	0.8783	0.8668	0.039	0.1268	0.0119	0.0809	0.0075	0.036		0.8533	0.6265	0.7682	0.7733	1.5756	1.0246	0.8963	0.8629		100	100	100	100	100	100	100	100		Amino Acid	Leucine, Isoleucine and Valine Metabolism	100001300	600-37-3	1052	117.056
284			2-methylbutyrylcarnitine (C5)	1.52	0.93	0.85	1.01	0.87	0.78	0.1873	0.5586	0.5619	0.6859	0.8483	0.8573	0.9831	0.7126	0.8213	1	0.6343	0.6161		0.7841	1.195	0.732	0.6656	1.4674	1.4774	1.2727	1.1482		100	100	100	100	100	100	100	100		Amino Acid	Leucine, Isoleucine and Valine Metabolism	100001509	31023-25-3	3035	246.17
285			2-methylbutyrylglycine	2.39	2.72	1.36	1.84	1.87	1.57	0.3179	0.7335	0.1283	0.318	0.6549	0.7814	0.3632	0.4799	0.2418	0.57	0.345	0.4539		0.2478	0.5919	0.674	0.3364	0.5457	1.003	1.0187	0.8546		0	33	67	33	100	67	100	100		Amino Acid	Leucine, Isoleucine and Valine Metabolism	100001155	52320-67-9	1884	158.082
286			tiglylcarnitine (C5:1-DC)	1.96	1.61	1.29	1.01	0.67	0.67	0.0044	0.0603	0.0329	0.1558	0.1485	0.3518	0.5927	0.5811	0.127	0.3903	0.0915	0.2085		0.6931	1.3601	1.1164	0.8907	1.5444	1.5584	1.0285	1.0284		100	100	100	100	100	100	100	100		Amino Acid	Leucine, Isoleucine and Valine Metabolism	100001597	64191-86-2	2962	244.154
290			butyryl/isobutyryl CoA	2.34	1.62	1.96	2.4	2.09	2.4	0.0693	0.3134	0.2998	0.5151	0.1284	0.3227	0.0522	0.1534	0.1336	0.4016	0.1441	0.2818		0.4598	1.0775	0.7462	0.8991	0.3638	0.8745	0.7619	0.8729		33	67	67	67	0	67	67	33		Amino Acid	Leucine, Isoleucine and Valine Metabolism	100015648		2375	836.15
292			methylsuccinate	1.05	1.18	1.38	0.77	0.84	0.68	0.5429	0.9005	0.252	0.4745	0.1162	0.3073	0.2356	0.3878	0.4764	0.8285	0.0941	0.2123		1.0815	1.1334	1.2805	1.4967	1.8614	1.4358	1.5561	1.2595		100	100	100	100	100	100	100	100		Amino Acid	Leucine, Isoleucine and Valine Metabolism	2051	498-21-5	2800	131.035
298			valine	1.09	1.1	1.11	0.87	0.89	0.91	0.2575	0.6721	0.2008	0.4169	0.1883	0.4091	0.1183	0.26	0.2284	0.5575	0.348	0.4568		1.0633	1.1563	1.173	1.1823	1.1858	1.0272	1.0556	1.0819		100	100	100	100	100	100	100	100		Amino Acid	Leucine, Isoleucine and Valine Metabolism	566	72-18-4	2479	118.086
301			3-methyl-2-oxobutyrate	0.91	1.03	1.07	1.64	1.38	1.28	0.8525	1	0.8887	0.8318	0.9049	0.8765	0.5477	0.5667	0.7385	1	0.9303	0.7256		0.6739	0.6162	0.6954	0.7213	0.9401	1.5418	1.2977	1.2039		100	100	100	67	100	100	100	67		Amino Acid	Leucine, Isoleucine and Valine Metabolism	100000936	3715-29-5	911	115.04
302			2-hydroxy-3-methylvalerate	1.19	1	1	1.06	1.12	0.98	0.4515	0.8424	1	0.8411	1	0.8789	0.8069	0.6637	0.6309	0.9564	0.9157	0.7209		0.4246	0.5072	0.4246	0.4246	0.434	0.4581	0.4852	0.4246		33	33	0	0	33	33	33	0		Amino Acid	Leucine, Isoleucine and Valine Metabolism	100001541	488-15-3	1800	131.071
304			isobutyrylcarnitine (C4)	7.09	5.96	5.76	5.62	5.16	4.41	2.8953e-05	0.0016	0.0001	0.0031	0.0008	0.0112	3.6725e-05	0.0013	0.0001	0.0038	0.0006	0.0058		0.2212	1.5694	1.3193	1.2731	0.3942	2.2145	2.0322	1.7393		100	100	100	100	100	100	100	100		Amino Acid	Leucine, Isoleucine and Valine Metabolism	100001055	25518-49-4	2810	232.154
305			isobutyrylglycine	1.14	1.54	1.65	2.22	2.62	3.12	0.9535	1	0.5312	0.6737	0.3744	0.5963	0.266	0.4063	0.1475	0.4281	0.0724	0.1764		0.4666	0.5315	0.7165	0.7677	0.3317	0.7375	0.8699	1.0352		67	33	67	67	0	33	67	67		Amino Acid	Leucine, Isoleucine and Valine Metabolism	100001590	15926-18-8	1420	144.067
306			3-hydroxyisobutyrate	2.07	0.58	2.79	2.13	0.88	3.7	0.7037	0.9815	0.4404	0.6167	0.5758	0.7399	0.2761	0.4139	0.9216	1	0.0225	0.0792		0.4278	0.8876	0.2478	1.1939	0.5518	1.178	0.4863	2.0423		67	67	0	33	33	67	33	100		Amino Acid	Leucine, Isoleucine and Valine Metabolism	111	2068-83-9	1619	103.04
310		Methionine, Cysteine, SAM and Taurine Metabolism	methionine	0.75	0.69	0.61	0.71	0.63	0.59	0.0543	0.2762	0.0123	0.0875	0.0008	0.0107	0.0132	0.0615	0.0011	0.0178	0.0003	0.0041		1.5268	1.149	1.0475	0.9321	1.6042	1.1397	1.008	0.9472		100	100	100	100	100	100	100	100		Amino Acid	Methionine, Cysteine, SAM and Taurine Metabolism	415	63-68-3	2526	150.058
311			N-acetylmethionine	0.87	0.99	0.65	1.58	1.1	1.17	0.4285	0.82	0.1176	0.3074	0.7883	0.8357	0.0732	0.1933	0.541	0.8887	0.4242	0.5146		2.1964	1.9043	2.1716	1.4301	1.0279	1.6206	1.1338	1.2012		100	100	100	100	100	100	100	100		Amino Acid	Methionine, Cysteine, SAM and Taurine Metabolism	1083	65-82-7	1787	190.054
312			N-formylmethionine	1.47	1.63	1.24	2.94	2.51	2.12	0.1505	0.4935	0.0601	0.2138	0.3176	0.5423	0.0032	0.0261	0.0077	0.0607	0.0259	0.0877		0.6599	0.9685	1.0779	0.8189	0.3626	1.0678	0.9086	0.7689		67	100	100	100	67	100	100	100		Amino Acid	Methionine, Cysteine, SAM and Taurine Metabolism	194	4289-98-9	1543.8	176.039
314			methionine sulfone	0.96	1.35	1.34	0.65	0.87	0.97	0.7499	0.9994	0.7991	0.7978	0.6159	0.7668	0.0198	0.0823	0.3656	0.718	0.522	0.5667		2.0493	1.9678	2.7713	2.7397	1.205	0.7776	1.0459	1.1634		100	100	100	100	100	67	100	100		Amino Acid	Methionine, Cysteine, SAM and Taurine Metabolism	100004635	820-10-0	1250	182.048
315			methionine sulfoxide	0.99	0.93	0.83	1.37	1.08	1.09	0.868	1	0.5933	0.7005	0.2046	0.4279	0.0399	0.1287	0.5141	0.8641	0.4315	0.5169		1.0645	1.0556	0.9888	0.8794	1.0129	1.3865	1.0943	1.1081		100	100	100	100	100	100	100	100		Amino Acid	Methionine, Cysteine, SAM and Taurine Metabolism	100000039	3226-65-1	1272	166.053
321			S-adenosylhomocysteine (SAH)	1.01	0.98	0.96	0.63	0.62	0.58	0.9881	1	0.6073	0.709	0.3333	0.5589	0.015	0.0665	0.0119	0.0809	0.0024	0.0165		1.0575	1.0701	1.0413	1.0183	1.8668	1.1668	1.1638	1.0879		100	100	100	100	100	100	100	100		Amino Acid	Methionine, Cysteine, SAM and Taurine Metabolism	197	979-92-0	2832	385.129
322			homocysteine	0.55	0.37	0.45	0.6	0.71	0.53	0.4729	0.862	0.0683	0.2314	0.1005	0.2841	0.6021	0.5836	0.7777	1	0.4035	0.5006		1.6505	0.9132	0.6144	0.7374	1.7394	1.0359	1.2315	0.9269		100	100	67	67	100	100	100	100		Amino Acid	Methionine, Cysteine, SAM and Taurine Metabolism	311	454-29-5	2155	136.043
325			cystathionine	3.3	1.63	1.94	1.88	2.53	1.01	0.0017	0.0295	0.26	0.4766	0.197	0.4195	0.0352	0.1178	0.0124	0.0836	0.8959	0.7132		0.3181	1.051	0.5198	0.6166	0.644	1.2112	1.629	0.6508		100	100	100	100	100	100	100	100		Amino Acid	Methionine, Cysteine, SAM and Taurine Metabolism	310	535-34-2	2270	223.075
327			cysteine	0.92	1.04	0.95	0.55	0.71	0.65	0.7776	1	0.7912	0.797	0.3484	0.5757	0.0947	0.2276	0.2666	0.6013	0.1529	0.2933		1.4431	1.3256	1.4977	1.3653	1.5747	0.8603	1.118	1.0192		100	100	100	100	100	100	100	100		Amino Acid	Methionine, Cysteine, SAM and Taurine Metabolism	800	52-90-4;56-89-3	1488	122.027
328			N-acetylcysteine	9.65	6.47	6.41	1.97	1.94	2.27	4.2982e-08	9.694e-06	1.8806e-06	0.0001	1.0033e-06	6.9265e-05	0.0131	0.0615	0.0166	0.1003	0.0082	0.0382		0.7154	6.9042	4.6294	4.5847	1.3733	2.6999	2.6701	3.1139		100	100	100	100	100	100	100	100		Amino Acid	Methionine, Cysteine, SAM and Taurine Metabolism	1107	616-91-1	1416	164.038
329			S-methylcysteine	1.02	1.21	1.09	0.81	0.86	0.84	0.9478	1	0.2369	0.457	0.7276	0.8108	0.1481	0.2929	0.1679	0.4606	0.0977	0.2162		0.8169	0.8337	0.9919	0.8877	1.1174	0.9016	0.9616	0.9379		100	100	100	100	100	100	100	100		Amino Acid	Methionine, Cysteine, SAM and Taurine Metabolism	100002749	1187-84-4	1955	119.016
330			S-methylcysteine sulfoxide	1.01	1.43	1.58	0.83	1.75	2.11	0.4404	0.8325	0.0145	0.0953	0.0046	0.0368	0.4017	0.499	0.0342	0.1711	0.0057	0.0301		0.7729	0.78	1.1063	1.2202	1.0851	0.9052	1.8949	2.2856		100	100	100	100	100	100	100	100		Amino Acid	Methionine, Cysteine, SAM and Taurine Metabolism	100002927	6853-87-8	900	152.038
332			cysteine s-sulfate	1.92	2.32	2.45	1.66	1.67	1.5	0.0223	0.155	0.0007	0.0124	0.0013	0.0157	0.0099	0.0513	0.0074	0.0589	0.0142	0.0569		0.674	1.2909	1.5628	1.6509	0.5739	0.9509	0.9572	0.8611		100	100	100	100	100	100	100	100		Amino Acid	Methionine, Cysteine, SAM and Taurine Metabolism	100000808	1637-71-4	2273	199.969
333			cystine	1.09	1.54	1.21	1.23	1.53	1.55	0.4839	0.871	0.015	0.0974	0.077	0.2407	0.2576	0.4025	0.0594	0.2425	0.0251	0.0856		0.9994	1.0857	1.5346	1.2045	0.6271	0.7741	0.9569	0.9746		100	100	100	100	100	100	100	100		Amino Acid	Methionine, Cysteine, SAM and Taurine Metabolism	279	56-89-3	665	239.017
337			cysteine sulfinic acid	1.25	1.47	1.38	0.47	0.52	0.65	0.1761	0.5387	0.0449	0.1848	0.0776	0.2419	0.0037	0.028	0.0141	0.0903	0.115	0.2423		0.6844	0.853	1.0094	0.9442	1.6461	0.7674	0.8562	1.0766		100	100	100	100	100	100	100	100		Amino Acid	Methionine, Cysteine, SAM and Taurine Metabolism	100002113	207121-48-0	597	154.017
338			hypotaurine	1.37	1.16	0.91	0.88	0.93	0.93	0.0111	0.1044	0.0765	0.2459	0.5701	0.7354	0.4313	0.5155	0.7142	0.9992	0.6682	0.6273		0.8091	1.1054	0.9362	0.7399	1.27	1.1158	1.1854	1.1803		100	100	100	100	100	100	100	100		Amino Acid	Methionine, Cysteine, SAM and Taurine Metabolism	358	300-84-5	724	110.027
339			taurine	0.83	0.89	0.77	0.72	0.72	0.74	0.1289	0.4584	0.4115	0.5958	0.0337	0.1365	0.0007	0.0101	0.0006	0.0115	0.0014	0.0115		1.5784	1.3075	1.4019	1.2171	1.3222	0.9517	0.9467	0.9723		100	100	100	100	100	100	100	100		Amino Acid	Methionine, Cysteine, SAM and Taurine Metabolism	512	107-35-7	690	124.007
340			N-acetyltaurine	1.09	1.12	0.93	0.94	0.72	0.75	0.9532	1	0.838	0.8153	0.6628	0.784	0.8749	0.6874	0.0829	0.303	0.1308	0.2613		1.9989	2.1733	2.2307	1.8558	1.4263	1.3431	1.0298	1.0658		100	100	100	100	100	100	100	100		Amino Acid	Methionine, Cysteine, SAM and Taurine Metabolism	100005466		1249	166.018
344			3-sulfo-L-alanine	1.63	1.73	1.39	0.82	1.19	0.85	0.0431	0.2439	0.0194	0.1162	0.1204	0.312	0.6131	0.587	0.3345	0.6865	0.6394	0.6161		0.7027	1.147	1.2173	0.9769	1.0385	0.8516	1.2334	0.8792		100	100	100	100	100	100	100	100		Amino Acid	Methionine, Cysteine, SAM and Taurine Metabolism	382	498-40-8	2890	167.997
346		Urea cycle; Arginine and Proline Metabolism	arginine	0.47	0.51	0.46	0.46	0.37	0.32	0.0106	0.1014	0.0415	0.1762	0.0126	0.0706	0.006	0.0374	0.0008	0.0145	0.0004	0.0047		2.3238	1.0813	1.1769	1.0622	3.4782	1.6154	1.2751	1.1207		100	100	100	100	100	100	100	100		Amino Acid	Urea cycle; Arginine and Proline Metabolism	231	1119-34-2	2825	175.119
347			argininosuccinate	0.9	1.02	0.9	0.43	0.33	0.3	0.3469	0.7532	0.7409	0.7681	0.2095	0.4324	0.0127	0.0601	0.006	0.0516	0.0027	0.0181		1.8653	1.6841	1.8947	1.6855	4.7117	2.0381	1.569	1.4103		100	100	100	100	100	100	100	100		Amino Acid	Urea cycle; Arginine and Proline Metabolism	232	156637-58-0	2745	291.13
348			urea	3.9	5.96	7.81	1.49	2.56	3.57	3.6351e-05	0.0018	6.5123e-07	5.7766e-05	6.5519e-08	9.9511e-06	0.1786	0.3262	0.0036	0.0373	0.0002	0.0031		0.3485	1.3607	2.0771	2.7225	0.825	1.2294	2.1147	2.9465		100	100	100	100	100	100	100	100		Amino Acid	Urea cycle; Arginine and Proline Metabolism	533	57-13-6	700	121.072
350			ornithine	0.78	0.77	0.69	0.79	0.76	0.7	0.0316	0.2001	0.03	0.1488	0.0018	0.0198	0.0328	0.1139	0.018	0.1062	0.0033	0.0207		1.2273	0.9591	0.9471	0.8433	1.354	1.0728	1.0301	0.9498		100	100	100	100	100	100	100	100		Amino Acid	Urea cycle; Arginine and Proline Metabolism	444	3184-13-2	2800	133.097
353			2-oxoarginine*	1.39	1.91	2.21	0.73	1.18	1.43	0.0855	0.3535	0.014	0.0941	0.0025	0.0242	0.3476	0.4658	0.7743	1	0.4054	0.5017		0.4818	0.6687	0.9207	1.0651	1.6773	1.2316	1.9805	2.3952		67	100	100	100	100	100	100	100		Amino Acid	Urea cycle; Arginine and Proline Metabolism	100002784	3715-10-04	1760	174.087
354			citrulline	3.43	2.59	2.4	2.86	2.93	2.51	1.1705e-07	2.2473e-05	5.7344e-07	5.5566e-05	5.5885e-06	0.0002	3.2894e-07	5.5177e-05	3.2408e-07	8.0001e-05	2.845e-06	0.0001		0.336	1.154	0.8708	0.8071	0.3549	1.015	1.0384	0.8921		100	100	100	100	100	100	100	100		Amino Acid	Urea cycle; Arginine and Proline Metabolism	391	372-75-8	1520	176.103
357			proline	1.13	1.03	0.9	0.97	1.05	0.95	0.0649	0.3058	0.4936	0.6521	0.4318	0.6461	0.7465	0.6374	0.4599	0.8127	0.569	0.5839		0.9813	1.1082	1.0103	0.8869	1.0596	1.0227	1.1164	1.0038		100	100	100	100	100	100	100	100		Amino Acid	Urea cycle; Arginine and Proline Metabolism	480	147-85-3	1603	116.071
360			dimethylarginine (SDMA + ADMA)	0.82	0.79	0.69	0.87	0.82	0.87	0.1871	0.5586	0.1147	0.3043	0.0099	0.0614	0.3162	0.438	0.1846	0.4812	0.2883	0.4171		1.5404	1.2591	1.2147	1.0669	1.3353	1.156	1.1014	1.1608		100	100	100	100	100	100	100	100		Amino Acid	Urea cycle; Arginine and Proline Metabolism	100001810	102783-24-4	2850	203.15
362			N-acetylcitrulline	1.32	1.18	2.56	1.4	3.13	3.61	0.4695	0.8603	0.6442	0.7262	0.0705	0.2257	0.0704	0.1921	0.0008	0.0139	0.0003	0.0038		0.2037	0.2691	0.2401	0.5216	0.8104	1.1314	2.539	2.9219		0	33	67	33	100	100	100	100		Amino Acid	Urea cycle; Arginine and Proline Metabolism	100001577	33965-42-3	940	216.099
364			N-delta-acetylornithine	1.06	1.15	1.13	1.02	0.97	0.99	0.7817	1	0.3687	0.5647	0.537	0.7178	0.9935	0.7126	0.879	1	0.5045	0.5575		1.5883	1.6878	1.8263	1.7963	0.9787	0.9999	0.9537	0.9642		100	100	100	100	67	100	67	100		Amino Acid	Urea cycle; Arginine and Proline Metabolism	100004523		2719.9	173.093
368			trans-4-hydroxyproline	0.67	0.44	0.26	0.6	0.63	0.45	0.0129	0.1112	8.9883e-07	7.258e-05	1.2909e-10	6.5352e-08	0.0007	0.0096	0.0008	0.014	8.0543e-07	5.9898e-05		1.9197	1.2869	0.8527	0.5086	1.9022	1.1494	1.1918	0.8553		100	100	100	100	100	100	100	100		Amino Acid	Urea cycle; Arginine and Proline Metabolism	1001	51-35-4	1064	132.066
373			N-methylproline	3.93	3.84	4.14	1	2.24	2.32	7.1943e-06	0.0006	6.0255e-06	0.0003	2.6499e-06	0.0001	1	0.7126	0.1817	0.4792	0.169	0.3079		0.3374	1.326	1.297	1.3957	0.0487	0.0487	0.109	0.1128		33	100	100	100	0	0	33	33		Amino Acid	Urea cycle; Arginine and Proline Metabolism	100001956	475-11-6	1335	130.086
375			N-monomethylarginine	0.88	0.88	0.75	0.88	0.8	0.81	0.3456	0.752	0.3082	0.5221	0.0163	0.0832	0.3031	0.4312	0.0657	0.2579	0.0701	0.1724		1.2029	1.0588	1.0565	0.9009	1.2026	1.0616	0.9607	0.9791		100	100	100	100	100	100	100	100		Amino Acid	Urea cycle; Arginine and Proline Metabolism	100004488	53308-83-1	2845	189.135
376			argininate*	1	1.1	1.24	0.53	0.69	0.83	0.3899	0.7937	0.5521	0.6802	0.422	0.639	0.0016	0.0177	0.042	0.1934	0.3227	0.4421		0.5645	0.5627	0.6229	0.7008	1.8775	0.9889	1.2894	1.5536		100	100	100	100	100	100	100	100		Amino Acid	Urea cycle; Arginine and Proline Metabolism	100002769	157-07-3	2150	176.103
379		Creatine Metabolism	guanidinoacetate	1.48	1.84	1.76	1.35	1.04	1.06	0.2005	0.5795	0.0653	0.2259	0.0649	0.2127	0.2784	0.4145	0.7404	1	0.5831	0.5903		0.8335	1.2341	1.5306	1.4674	0.9137	1.2302	0.9515	0.9729		100	100	100	100	100	100	100	100		Amino Acid	Creatine Metabolism	344	352-97-6	1937	118.061
380			creatine	0.84	0.88	0.84	0.64	0.63	0.67	0.1033	0.401	0.3363	0.5439	0.1091	0.299	0.0002	0.0041	0.0001	0.0038	0.0004	0.0048		0.864	0.7215	0.7607	0.7294	1.396	0.8933	0.8772	0.9336		100	100	100	100	100	100	100	100		Amino Acid	Creatine Metabolism	1221	57-00-1	1947	132.077
381			creatinine	1.11	1.18	1.07	0.58	0.59	0.63	0.3426	0.7503	0.1241	0.3136	0.5374	0.7178	0.0003	0.006	0.0005	0.0099	0.002	0.0144		0.8779	0.9731	1.0331	0.9353	2.1551	1.2404	1.2609	1.3541		100	100	100	100	100	100	100	100		Amino Acid	Creatine Metabolism	275	60-27-5	2055	114.066
382			creatine phosphate	1.98	2.21	1.72	1.17	1.25	1.74	0.0029	0.0453	0.0009	0.0141	0.0055	0.0423	0.6848	0.6154	0.5034	0.8578	0.1602	0.2995		0.436	0.8615	0.9636	0.7495	0.4777	0.5604	0.5971	0.8291		100	100	100	100	100	100	100	100		Amino Acid	Creatine Metabolism	100000112	922-32-7	3831	210.029
387		Polyamine Metabolism	putrescine	0.83	0.81	0.79	0.51	0.52	0.56	0.142	0.4763	0.315	0.5244	0.1693	0.3827	0.0044	0.0304	0.0134	0.0869	0.0353	0.1079		1.0222	0.8439	0.8265	0.8084	2.4835	1.2608	1.2898	1.3824		100	100	100	100	100	100	100	100		Amino Acid	Polyamine Metabolism	49	110-60-1	3027	89.1073
388			spermidine	2.71	1.75	1.36	0.65	0.94	1.67	0.0198	0.1445	0.3372	0.5442	0.4967	0.6877	0.2893	0.4219	0.8236	1	0.4326	0.5169		0.7332	1.9851	1.2808	0.9974	0.9652	0.6248	0.9098	1.6076		100	100	100	100	100	100	100	100		Amino Acid	Polyamine Metabolism	50	124-20-9	3355	146.165
390			N('1)-acetylspermidine	0.74	0.77	0.95	0.67	0.84	1.38	0.2238	0.6128	0.2948	0.5095	0.9155	0.8789	0.0119	0.0571	0.5078	0.8635	0.0714	0.1745		1.0457	0.7759	0.8013	0.9982	1.4238	0.9516	1.1991	1.9584		100	100	100	100	100	100	100	100		Amino Acid	Polyamine Metabolism	187	14278-49-0	3075	188.176
393			spermine	11.12	4.74	2.42	1.38	2.51	9.12	0.0125	0.11	0.0905	0.2677	0.2741	0.5046	0.691	0.6176	0.3737	0.728	0.0994	0.218		0.177	1.9681	0.8386	0.429	0.177	0.244	0.4441	1.6138		0	67	67	67	0	33	33	67		Amino Acid	Polyamine Metabolism	507	71-44-3	3350	203.223
395			N1,N12-diacetylspermine	0.81	1.41	2.41	0.78	1.13	4.21	0.5586	0.9064	0.1579	0.3598	0.002	0.0215	0.7083	0.6211	0.3065	0.6515	3.4558e-06	0.0001		0.6515	0.5277	0.9181	1.5708	0.6498	0.5077	0.7375	2.7325		67	100	100	100	33	33	100	100		Amino Acid	Polyamine Metabolism	100002132	61345-83-3	3105	287.244
396			5-methylthioadenosine (MTA)	1.51	1.12	1.01	0.76	0.76	0.74	0.0448	0.2487	0.4951	0.6523	0.9389	0.8789	0.1675	0.316	0.1179	0.376	0.0978	0.2162		0.7945	1.2001	0.8913	0.8024	1.5697	1.1898	1.1971	1.1683		100	100	100	100	100	100	100	100		Amino Acid	Polyamine Metabolism	212	2457-80-9	2752	298.097
397			N-acetylputrescine	0.83	0.72	0.85	0.55	0.52	0.54	0.2811	0.6927	0.18	0.39	0.455	0.6587	0.0197	0.0823	0.0137	0.0882	0.0196	0.0731		0.9676	0.8007	0.6995	0.822	3.069	1.6805	1.5874	1.6586		100	67	100	100	100	100	100	100		Amino Acid	Polyamine Metabolism	192	18233-70-0	2230	131.118
405		Guanidino and Acetamido Metabolism	4-guanidinobutanoate	1.02	1.42	1.16	0.59	0.58	0.53	0.2205	0.6105	0.0082	0.0665	0.1176	0.3073	0.5093	0.5535	0.7228	1	0.8286	0.6905		1.7598	1.7895	2.5039	2.0363	10.7307	6.3097	6.2594	5.6514		100	100	100	100	100	100	100	100		Amino Acid	Guanidino and Acetamido Metabolism	100000096	463-003;463-00-3	2320	146.092
406			guanidinosuccinate	0.86	0.79	0.66	0.5	0.46	0.41	0.8609	1	0.9177	0.8401	0.1509	0.3543	0.035	0.1177	0.0161	0.0986	0.007	0.0345		5.7943	4.9937	4.603	3.8089	4.0926	2.0479	1.8705	1.6958		67	67	67	67	100	100	100	100		Amino Acid	Guanidino and Acetamido Metabolism	100001212	6133-30-8	640.2	174.052
408		Glutathione Metabolism	glutathione, reduced (GSH)	0.82	0.39	0.48	0.28	0.29	0.24	0.3074	0.7232	0.419	0.6008	0.4963	0.6877	0.0012	0.0144	0.0051	0.0457	0.0058	0.0307		20.2046	16.6584	7.805	9.6596	36.6322	10.1422	10.483	8.7353		100	100	100	100	100	100	100	100		Amino Acid	Glutathione Metabolism	496	70-18-8	2000	308.091
409			glutathione, oxidized (GSSG)	0.38	0.19	0.2	0.64	0.52	0.6	0.7097	0.9827	0.5207	0.6668	0.9722	0.8789	0.0277	0.1032	0.0231	0.1256	0.1208	0.2498		1.7687	0.6765	0.3374	0.3588	1.0053	0.6402	0.518	0.604		33	33	33	67	100	33	33	67		Amino Acid	Glutathione Metabolism	448	103239-24-3	2667	613.159
411			cysteine-glutathione disulfide	0.61	0.7	0.77	0.52	0.63	0.93	0.6278	0.9408	0.4745	0.6403	0.2777	0.5069	0.0066	0.0392	0.0343	0.1711	0.126	0.2563		4.4477	2.7334	3.1047	3.4411	4.2779	2.2198	2.7024	3.9815		100	100	100	100	100	100	100	100		Amino Acid	Glutathione Metabolism	100001437	13081-14-6	2465	427.095
412			S-methylglutathione	0.75	0.37	0.43	0.22	0.22	0.22	0.8786	1	0.6396	0.7251	0.8662	0.8632	0.0021	0.0197	0.0104	0.0748	0.014	0.0565		1.3043	0.9744	0.4856	0.5563	2.9952	0.6511	0.6732	0.6631		33	33	67	67	100	67	67	67		Amino Acid	Glutathione Metabolism	100001259	2922-56-7	2200	322.107
414			cysteinylglycine	0.56	0.44	0.51	0.28	0.32	0.35	0.0504	0.2655	0.1235	0.3133	0.4799	0.6755	3.0483e-05	0.0012	4.7393e-05	0.002	0.0004	0.0047		5.043	2.8326	2.2396	2.5957	7.2689	2.0317	2.3074	2.5215		100	100	100	100	100	100	67	100		Amino Acid	Glutathione Metabolism	278	19246-18-5	2132	179.048
416			5-oxoproline	1.83	2.31	1.9	1.12	1.57	1.58	0.0266	0.1731	0.0089	0.0712	0.1106	0.3	0.6582	0.6037	0.1415	0.4173	0.0816	0.1929		0.6305	1.1547	1.4591	1.1993	0.6544	0.7305	1.0297	1.0333		100	100	100	100	100	100	100	100		Amino Acid	Glutathione Metabolism	1021	98-79-3	738.5	128.035
417			2-aminobutyrate	0.77	1.03	0.81	0.73	0.82	0.81	0.0186	0.14	0.4292	0.61	0.0072	0.0502	0.0018	0.0184	0.0166	0.1003	0.0224	0.0792		1.5806	1.2118	1.6249	1.2812	1.3501	0.9821	1.1135	1.0922		100	100	100	100	100	100	100	100		Amino Acid	Glutathione Metabolism	1128	1492-24-6	2059	104.071
419			2-hydroxybutyrate/2-hydroxyisobutyrate	2.89	2.73	2.7	1.21	2.02	1.84	0.0003	0.0084	0.0007	0.0113	0.0016	0.0189	0.3462	0.4643	0.0109	0.0765	0.0224	0.0792		0.5598	1.6189	1.5289	1.5124	1.1198	1.3512	2.2635	2.0579		100	100	100	100	100	100	100	100		Amino Acid	Glutathione Metabolism	100008928		1258	103.04
421			ophthalmate	0.41	0.98	1.41	0.27	0.26	0.24	0.1046	0.4036	0.4695	0.6369	0.303	0.5314	0.0008	0.0109	0.0015	0.021	0.0059	0.0308		2.4681	1.0097	2.4263	3.4731	14.3413	3.9312	3.7439	3.5061		100	100	100	100	100	100	100	100		Amino Acid	Glutathione Metabolism	100001311	495-27-2	2085	290.135
428	Peptide	Gamma-glutamyl Amino Acid	gamma-glutamylalanine	0.92	0.92	0.96	1.18	0.92	0.75	0.4792	0.8679	0.4582	0.6302	0.4455	0.6544	0.6742	0.6104	0.699	0.9965	0.3502	0.4578		0.8896	0.8192	0.8197	0.8526	1.1203	1.3211	1.035	0.8419		100	100	100	100	100	100	100	100		Peptide	Gamma-glutamyl Amino Acid	100001843	5875-41-2	1986	219.098
429			gamma-glutamylcysteine	0.99	1.68	1.4	0.62	0.87	0.88	0.8391	1	0.9305	0.8401	0.4914	0.6852	0.5225	0.5592	0.5929	0.9255	0.5726	0.5856		1.2279	1.2198	2.0619	1.7226	1.313	0.8135	1.1464	1.1557		100	100	100	100	100	100	100	100		Peptide	Gamma-glutamyl Amino Acid	1036	636-58-8	2118	251.07
430			gamma-glutamylglutamate	2.16	2.43	1.93	1.18	1.91	2.17	0.0107	0.1018	0.0081	0.0658	0.0565	0.1954	0.5076	0.5534	0.0648	0.2561	0.0232	0.0806		0.6901	1.49	1.6751	1.3289	0.6924	0.8153	1.3209	1.5003		100	100	100	100	100	100	100	100		Peptide	Gamma-glutamyl Amino Acid	331	1116-22-9	1775	277.103
431			gamma-glutamylglutamine	1.23	1.86	1.78	0.55	0.74	0.9	0.7795	1	0.6625	0.7323	0.7846	0.8357	0.1155	0.2574	0.2936	0.6357	0.5653	0.5829		0.8947	1.0979	1.6674	1.5938	1.6443	0.9009	1.2243	1.4783		100	100	100	100	100	100	100	100		Peptide	Gamma-glutamyl Amino Acid	1140	10148-81-9	1430	276.119
432			gamma-glutamylglycine	1.29	1.6	1.26	1.12	1.33	1.41	0.107	0.4092	0.019	0.1155	0.1785	0.3981	0.8099	0.6639	0.2612	0.5916	0.1209	0.2498		0.8275	1.0702	1.3206	1.0433	0.6143	0.6862	0.8176	0.8686		100	100	100	100	100	100	100	100		Peptide	Gamma-glutamyl Amino Acid	100001294	1948-29-4	1535	205.082
433			gamma-glutamylhistidine	1.49	1.84	1.41	1.04	1.22	1.19	0.0891	0.3648	0.0417	0.1763	0.3318	0.5587	0.8928	0.6926	0.5609	0.9	0.6654	0.6271		0.8123	1.2103	1.492	1.1447	0.7896	0.8213	0.9606	0.9364		100	100	100	100	100	100	100	100		Peptide	Gamma-glutamyl Amino Acid	1235	37460-15-4	2740	285.119
434			gamma-glutamylisoleucine*	1.71	1.9	1.59	1.23	1.27	1.44	0.0034	0.0506	0.0012	0.0183	0.0104	0.0631	0.1327	0.2759	0.0867	0.3115	0.032	0.1006		0.6295	1.0784	1.1948	0.9997	0.7332	0.9005	0.9321	1.0566		100	100	100	100	100	100	100	100		Peptide	Gamma-glutamyl Amino Acid	100001485		2940	261.144
435			gamma-glutamylleucine	2.04	2.17	1.79	1.36	1.57	1.67	0.0006	0.0135	0.0001	0.0036	0.0021	0.0222	0.1486	0.2932	0.0328	0.1656	0.0198	0.0734		0.6318	1.2887	1.3703	1.1289	0.5721	0.777	0.8966	0.9534		100	100	100	100	100	100	100	100		Peptide	Gamma-glutamyl Amino Acid	1268	2566-39-4	2991	261.144
436			gamma-glutamyl-alpha-lysine	1.91	1.86	1.36	1.65	1.45	1.49	0.0021	0.0349	0.0021	0.0271	0.0546	0.1921	0.045	0.1386	0.1462	0.4267	0.1053	0.2261		0.6189	1.1827	1.1531	0.8405	0.4385	0.7218	0.6341	0.6532		100	100	100	100	100	100	100	100		Peptide	Gamma-glutamyl Amino Acid	100010901		2784	276.155
437			gamma-glutamyl-epsilon-lysine	2.12	2.12	1.92	1.39	1.77	2.16	0.0011	0.0208	0.0003	0.0067	0.0013	0.0157	0.0712	0.1933	0.0041	0.0399	0.0003	0.0041		0.5371	1.1361	1.1395	1.0319	0.642	0.8925	1.1383	1.3878		100	100	100	100	100	100	100	100		Peptide	Gamma-glutamyl Amino Acid	100001262	17105-15-6	2717	276.155
438			gamma-glutamylmethionine	0.85	1.08	0.81	0.92	0.74	0.86	0.9334	1	0.5907	0.7003	0.5396	0.7189	0.7046	0.6206	0.28	0.6211	0.5436	0.5732		1.2544	1.0666	1.3497	1.02	0.9606	0.8873	0.7109	0.8218		100	100	100	100	100	100	100	100		Peptide	Gamma-glutamyl Amino Acid	100001313	17663-87-5	2640	279.101
439			gamma-glutamylphenylalanine	1.64	1.59	1.21	1.06	0.94	1.03	0.0347	0.2128	0.0274	0.1434	0.2437	0.4684	0.8323	0.6711	0.8615	1	0.7609	0.6666		0.7321	1.1972	1.1639	0.8886	0.7714	0.8211	0.7252	0.7941		100	100	100	100	100	100	100	100		Peptide	Gamma-glutamyl Amino Acid	100000491	7432-24-8	2992	295.129
440			gamma-glutamylthreonine	1.56	1.31	0.84	0.62	0.86	1.07	0.0771	0.3356	0.3107	0.5234	0.378	0.5993	0.1774	0.3251	0.6344	0.9574	0.6904	0.6361		0.9093	1.4195	1.1905	0.7632	1.1621	0.7212	1.0019	1.2443		100	100	100	100	100	100	100	100		Peptide	Gamma-glutamyl Amino Acid	100001314	5652-48-2	1750	249.108
441			gamma-glutamyltryptophan	1.68	1.57	1.26	1.42	1.72	1.53	0.0492	0.2623	0.0111	0.0825	0.0836	0.2528	0.1568	0.3041	0.0415	0.1934	0.0497	0.1378		1.3511	2.2671	2.1245	1.7025	0.7234	1.0287	1.2425	1.1078		67	67	100	100	33	67	100	100		Peptide	Gamma-glutamyl Amino Acid	100001295	66471-20-3	1960	332.125
442			gamma-glutamyltyrosine	1.61	1.27	1.08	1.07	1.24	1.17	0.0213	0.1505	0.095	0.2752	0.1893	0.4097	0.9513	0.7126	0.7279	1	0.6212	0.6088		0.9795	1.575	1.2436	1.0536	0.6517	0.6981	0.8109	0.7639		100	100	100	100	100	100	100	100		Peptide	Gamma-glutamyl Amino Acid	1102	7432-23-7	2518	311.124
443			gamma-glutamylvaline	1.61	2.03	1.88	0.93	1.22	1.5	0.0266	0.1731	0.001	0.0157	0.0025	0.0243	0.8289	0.6692	0.1301	0.3974	0.0187	0.0707		0.8728	1.4065	1.7737	1.6405	0.8247	0.7658	1.0067	1.2376		100	100	100	100	100	100	100	100		Peptide	Gamma-glutamyl Amino Acid	100001126	2746-34-1	2700	247.129
444			gamma-glutamyl-2-aminobutyrate	0.91	1.53	1.08	0.82	1	1.13	0.5191	0.8933	0.5544	0.6823	0.2213	0.4456	0.2109	0.3614	0.6277	0.9552	0.766	0.6684		1.6503	1.5062	2.5202	1.7783	1.3155	1.0779	1.3134	1.4833		100	100	100	100	100	100	100	100		Peptide	Gamma-glutamyl Amino Acid	100001502	16869-42-4	2380	233.113
445			gamma-glutamylserine	1.89	2.01	1.49	1.51	1.43	1.43	0.0058	0.0718	0.0043	0.0437	0.1137	0.305	0.1136	0.2552	0.2392	0.5685	0.1611	0.2995		0.6669	1.2573	1.3394	0.995	0.5474	0.8279	0.7823	0.7852		100	100	100	100	100	100	100	100		Peptide	Gamma-glutamyl Amino Acid	100009231	5875-35-4	1351	235.092
446		Dipeptide Derivative	N-acetylcarnosine	0.88	0.79	0.83	0.54	0.52	0.43	0.7761	1	0.5837	0.6982	0.6794	0.7927	0.0005	0.0079	0.0003	0.007	9.338e-06	0.0004		2.0713	1.8285	1.6321	1.7293	1.5197	0.8267	0.7884	0.6522		33	33	33	33	100	67	67	67		Peptide	Dipeptide Derivative	100004046	56353-15-2	1235	267.11
450		Dipeptide	alanylalanine	0.36	0.79	0.85	0.46	0.52	0.42	0.0785	0.3365	0.5811	0.6982	0.4397	0.6515	0.0043	0.0304	0.0183	0.1073	0.0034	0.0216		2.8193	1.0184	2.2338	2.393	8.1007	3.7188	4.2454	3.4007		100	100	100	100	100	100	100	100		Peptide	Dipeptide	100000113	1948-31-8	1818.6	159.078
505			aspartylarginine	0.71	0.56	0.6	0.64	0.61	0.55	0.0679	0.3113	0.0064	0.0573	0.0076	0.052	0.0168	0.0732	0.0061	0.0525	0.0031	0.02		1.2875	0.9099	0.717	0.7665	2.3785	1.5125	1.4555	1.2971		100	100	100	100	100	100	100	100		Peptide	Dipeptide	100009297		2960	290.146
510			aspartyllysine	0.76	0.69	0.65	0.68	0.65	0.67	0.0819	0.3447	0.0262	0.1407	0.0113	0.0656	0.0304	0.1093	0.0174	0.1038	0.0326	0.1018		1.3806	1.0432	0.9542	0.9018	1.9232	1.303	1.2439	1.2823		100	100	100	100	100	100	100	100		Peptide	Dipeptide	100003629	5891-51-0	2934	262.14
576			glycylasparagine	0.28	0.26	0.26	0.58	0.56	0.54	0.0014	0.0245	0.002	0.0253	0.0011	0.0135	0.0045	0.031	0.0007	0.0128	0.0002	0.0038		5.0125	1.4283	1.3276	1.2995	7.8403	4.5627	4.3679	4.241		100	100	100	100	100	100	100	100		Peptide	Dipeptide	100003512	1999-33-3	1723	190.082
579			glycylaspartate	1.67	1.39	1.05	0.92	1.51	1.38	0.085	0.353	0.2491	0.4706	0.9373	0.8789	0.8182	0.6656	0.0874	0.3128	0.2121	0.3579		0.8984	1.504	1.2448	0.9452	0.8966	0.8277	1.3496	1.2407		100	100	100	100	100	100	100	100		Peptide	Dipeptide	100003511	4685-12-05	1873	191.066
584			glycylglycine	0.74	0.87	0.67	0.93	0.85	0.78	0.1637	0.5193	0.5376	0.6772	0.0595	0.202	0.8201	0.6656	0.3628	0.7149	0.0687	0.1707		1.5482	1.1425	1.3478	1.0427	1.36	1.2702	1.1537	1.0613		100	100	100	100	100	100	100	100		Peptide	Dipeptide	100000898	556-50-3	2400	131.046
585			glycylhistidine	0.53	0.52	0.54	0.62	0.59	0.5	0.0237	0.1595	0.024	0.1317	0.011	0.0653	0.0232	0.0917	0.0073	0.0581	0.0036	0.022		3.1011	1.6547	1.5993	1.6773	2.9813	1.8524	1.7521	1.503		100	100	100	100	100	100	100	100		Peptide	Dipeptide	100003513	2489-13-6	2934	213.098
587			glycylleucine	0.55	0.52	0.39	0.68	0.61	0.48	0.0751	0.3305	0.1145	0.3043	0.0336	0.1363	0.0448	0.1382	0.0099	0.0717	0.0026	0.0177		2.642	1.4434	1.3628	1.0314	3.8263	2.62	2.3476	1.8499		100	100	100	100	100	100	100	100		Peptide	Dipeptide	100001258	869-19-2	3059	189.123
590			glycylphenylalanine	0.63	0.55	0.39	0.57	0.51	0.45	0.1825	0.5476	0.0675	0.2301	0.0027	0.0252	0.0061	0.0375	0.0013	0.0197	0.0007	0.007		1.473	0.9278	0.8126	0.5786	1.7437	0.9898	0.895	0.7766		100	100	100	67	100	67	33	33		Peptide	Dipeptide	100001268	3321-03-07	3068	223.108
591			glycylproline	0.89	0.9	0.84	1.04	1.08	1.09	0.7388	0.9973	0.8135	0.8033	0.4562	0.6598	0.9495	0.7126	0.8696	1	0.9658	0.7316		1.4874	1.3243	1.3415	1.242	1.478	1.5417	1.5962	1.6094		100	100	100	100	100	100	100	100		Peptide	Dipeptide	100000976	704-15-4	2324	173.092
592			glycylserine	0.63	0.65	0.55	0.8	0.7	0.59	0.0664	0.3076	0.0901	0.2677	0.0151	0.0806	0.0938	0.226	0.0158	0.0972	0.0059	0.0308		1.6874	1.0662	1.0917	0.9349	2.2028	1.7695	1.5355	1.3087		100	100	100	100	100	100	100	100		Peptide	Dipeptide	100001261	7361-43-5	2557	161.057
593			glycylthreonine	0.48	0.44	0.42	0.69	0.61	0.4	0.0624	0.2995	0.0906	0.2677	0.0226	0.1033	0.0361	0.1196	0.0064	0.0532	0.0017	0.0129		2.8837	1.3707	1.2687	1.2151	4.5675	3.1431	2.7657	1.8451		100	100	100	100	100	100	100	67		Peptide	Dipeptide	100003508	7093-70-1	2236	175.072
597			glycylvaline	0.61	0.66	0.6	0.54	0.61	0.44	0.0605	0.2933	0.1566	0.3579	0.0501	0.1799	0.0029	0.0245	0.0017	0.0227	0.0005	0.0052		2.559	1.5613	1.6987	1.5271	4.1396	2.2368	2.5298	1.8342		100	100	100	100	100	100	100	100		Peptide	Dipeptide	100000487	1963-21-9	2734	175.108
600			histidylglycine	0.31	0.39	0.32	0.61	0.47	0.43	0.0029	0.0453	0.0151	0.0974	0.0026	0.0252	0.0888	0.22	0.0107	0.0761	0.0044	0.0257		5.4336	1.7102	2.1118	1.734	3.1108	1.8944	1.4754	1.3408		100	100	100	100	100	100	100	100		Peptide	Dipeptide	100003541	2578-58-7	2970	213.098
690			phenylalanylglycine	0.24	0.22	0.15	0.58	0.51	0.39	0.0132	0.1133	0.0164	0.1038	0.0012	0.0153	0.0267	0.1004	0.0018	0.0243	0.0105	0.046		4.9387	1.1901	1.0796	0.7574	6.507	3.7987	3.3367	2.5433		100	100	100	67	100	100	67	100		Peptide	Dipeptide	100003588	721-90-4	2898	223.108
702			prolylalanine	0.43	0.37	0.4	0.6	0.51	0.43	0.0068	0.0794	0.0066	0.0579	0.0068	0.0486	0.0072	0.0421	0.0004	0.0096	0.0004	0.0046		3.5836	1.537	1.3148	1.4354	5.0147	2.9916	2.5488	2.174		100	100	100	100	100	100	100	100		Peptide	Dipeptide	100003668	6422-36-2	2290	187.108
708			prolylglycine	0.66	0.56	0.56	0.74	0.53	0.51	0.066	0.3069	0.0406	0.1739	0.0123	0.0695	0.0871	0.2185	0.0049	0.0442	0.0034	0.0214		2.1427	1.4142	1.1967	1.2061	2.3063	1.7018	1.2156	1.1829		100	100	100	100	100	100	100	100		Peptide	Dipeptide	100003674	2578-57-6	2136	173.092
723			serylglycine	0.35	0.43	0.37	0.74	0.63	0.56	0.0103	0.1004	0.0654	0.2259	0.0307	0.1276	0.0525	0.1539	0.0095	0.0714	0.0036	0.022		2.5933	0.9135	1.122	0.9673	3.9407	2.9045	2.5	2.1924		100	100	100	100	100	100	100	100		Peptide	Dipeptide	100003519	687-63-8	2450	161.057
785			valerylglutamine	0.36	0.05	0.06	0.27	0.14	0.08	0.0434	0.2439	5.9375e-05	0.0018	3.7011e-05	0.001	0.0006	0.0081	6.6419e-06	0.0005	5.6661e-07	4.7983e-05		3.1317	1.1396	0.1638	0.1876	4.8431	1.324	0.6853	0.3908		100	67	67	67	100	100	100	67		Peptide	Dipeptide	100010860		2065	229.119
792			valylglycine	0.38	0.38	0.38	0.75	0.68	0.45	0.0102	0.1002	0.0102	0.0773	0.0102	0.0624	0.0933	0.2253	0.0713	0.2745	0.0222	0.0791		0.6479	0.2439	0.2439	0.2439	1.6106	1.2121	1.0893	0.7249		67	33	0	0	67	33	33	33		Peptide	Dipeptide	100003641	686-43-1	2444	175.108
864		Acetylated Peptides	phenylacetylglutamate	0.71	0.65	0.5	0.48	0.52	0.46	0.0551	0.2786	0.0496	0.1942	0.0123	0.0695	0.0025	0.0224	0.0033	0.0355	0.0005	0.0056		1.8606	1.3133	1.2102	0.9253	2.6637	1.2809	1.3919	1.2229		100	100	100	100	100	100	100	100		Peptide	Acetylated Peptides	100009045		1630	264.088
865			phenylacetylglutamine	0.57	0.55	0.42	0.42	0.41	0.35	0.0125	0.11	0.0063	0.0568	0.0002	0.0036	4.4021e-05	0.0014	4.038e-06	0.0003	5.6931e-07	4.7983e-05		1.9764	1.1309	1.0964	0.8328	3.0139	1.2736	1.2323	1.0466		100	100	100	100	100	100	100	100		Peptide	Acetylated Peptides	100001417	28047-15-6	2330	263.104
866			4-hydroxyphenylacetylglutamine	0.89	0.48	0.52	0.33	0.39	0.39	0.3309	0.7392	0.2547	0.4746	0.5015	0.6905	0.0036	0.0274	0.0711	0.2742	0.1697	0.3086		6.6822	5.9345	3.2009	3.483	32.8766	10.9307	12.8765	12.6788		67	33	67	67	100	100	100	100		Peptide	Acetylated Peptides	100010850		1650	279.099
875	Carbohydrate	Glycolysis, Gluconeogenesis, and Pyruvate Metabolism	1,5-anhydroglucitol (1,5-AG)	1.34	1.15	1.31	0.73	0.63	0.71	0.0213	0.1505	0.1225	0.3133	0.0423	0.1613	0.1848	0.3327	0.0593	0.2425	0.1627	0.3017		1.3375	1.7887	1.5447	1.746	1.5599	1.1363	0.979	1.1064		100	100	100	100	100	100	100	100		Carbohydrate	Glycolysis, Gluconeogenesis, and Pyruvate Metabolism	100000580	154-58-5	802	163.061
878			glucose	1.26	1.31	1.35	0.77	0.84	0.84	0.0152	0.1225	0.0133	0.0914	0.0057	0.043	0.0478	0.144	0.1307	0.3974	0.1261	0.2563		0.8798	1.1109	1.1528	1.1869	1.8849	1.4588	1.5766	1.5834		100	100	100	100	100	100	100	100		Carbohydrate	Glycolysis, Gluconeogenesis, and Pyruvate Metabolism	572	50-99-7	2342	225.062
879			glucose 6-phosphate	0.97	1.11	1.33	0.49	0.37	0.44	0.5882	0.9241	0.7239	0.7602	0.8013	0.84	0.028	0.1039	0.0032	0.0348	0.0174	0.0668		1.415	1.3751	1.5669	1.8794	2.3066	1.1335	0.8426	1.0189		100	100	100	100	100	100	100	100		Carbohydrate	Glycolysis, Gluconeogenesis, and Pyruvate Metabolism	291	103192-55-8	4537	259.022
885			fructose 1,6-diphosphate/glucose 1,6-diphosphate/myo-inositol diphosphates	1.51	0.11	0.14	0.38	0.2	0.17	0.3853	0.7907	0.015	0.0974	0.0285	0.1212	0.1014	0.2383	0.0546	0.2284	0.0172	0.0665		5.5923	8.4711	0.6248	0.7713	15.3358	5.8095	3.0857	2.5988		100	100	100	100	100	100	100	100		Carbohydrate	Glycolysis, Gluconeogenesis, and Pyruvate Metabolism	100002180		551	338.989
887			dihydroxyacetone phosphate (DHAP)	0.93	0.49	0.61	0.58	0.55	0.51	0.0802	0.3413	0.0059	0.0552	0.0241	0.1078	0.0444	0.1372	0.0502	0.2162	0.0232	0.0806		2.1164	1.9615	1.0418	1.2853	2.5701	1.4903	1.4178	1.3204		100	100	100	100	100	100	100	100		Carbohydrate	Glycolysis, Gluconeogenesis, and Pyruvate Metabolism	309	102783-56-2	539	171.005
891			2-phosphoglycerate	1.12	0.82	1.06	0.5	0.42	0.48	0.5669	0.9116	0.3373	0.5442	0.5645	0.7334	0.0405	0.1292	0.0356	0.1748	0.0811	0.1926		1.0426	1.1674	0.8514	1.1015	1.8521	0.9337	0.7799	0.8948		100	100	100	67	100	100	100	100		Carbohydrate	Glycolysis, Gluconeogenesis, and Pyruvate Metabolism	100000093	70195-25-4	4346	184.986
892			3-phosphoglycerate	1.53	1.3	1.38	0.88	0.94	0.87	0.0401	0.2352	0.1263	0.3165	0.2402	0.466	0.6077	0.586	0.8832	1	0.5535	0.5778		1.1636	1.7757	1.5095	1.6081	1.0864	0.9567	1.0204	0.9477		100	100	100	100	100	100	100	100		Carbohydrate	Glycolysis, Gluconeogenesis, and Pyruvate Metabolism	132	80731-10-8	583	184.986
893			phosphoenolpyruvate (PEP)	1.65	1.65	1.68	1.02	1.2	1.19	0.0177	0.1355	0.0356	0.1634	0.0419	0.1602	0.7878	0.6567	0.3488	0.6983	0.313	0.4339		1.0085	1.6645	1.6611	1.6951	0.8177	0.8379	0.9837	0.9766		100	100	100	100	100	100	100	100		Carbohydrate	Glycolysis, Gluconeogenesis, and Pyruvate Metabolism	463	10526-80-4	587.3	166.975
894			pyruvate	2.51	2.25	1.23	3.3	3.29	3.19	0.0392	0.2335	0.0292	0.1465	0.4908	0.6852	0.002	0.0191	0.0021	0.027	0.0028	0.0183		0.4761	1.1962	1.0692	0.5839	0.4264	1.4092	1.402	1.3588		67	100	100	100	33	100	100	100		Carbohydrate	Glycolysis, Gluconeogenesis, and Pyruvate Metabolism	823	127-17-3	1083	87.0088
895			lactate	0.7	0.72	0.74	0.76	0.68	0.55	0.0428	0.2433	0.2663	0.4822	0.1767	0.3957	0.2897	0.4219	0.1215	0.3803	0.0073	0.0358		1.2632	0.8809	0.9133	0.9407	1.9484	1.4901	1.3346	1.0774		100	100	100	100	100	100	100	100		Carbohydrate	Glycolysis, Gluconeogenesis, and Pyruvate Metabolism	482	79-33-4	681.6	89.0244
898			glycerate	1.94	1.76	1.84	2.3	2.41	2.33	0.0099	0.0987	0.0234	0.1295	0.017	0.0856	0.0063	0.0382	0.0089	0.0684	0.0064	0.0324		0.6661	1.2932	1.1745	1.2247	0.6511	1.4973	1.5697	1.518		100	100	100	100	100	100	100	100		Carbohydrate	Glycolysis, Gluconeogenesis, and Pyruvate Metabolism	1052	600-19-1	2070.4	105.019
901		Pentose Phosphate Pathway	6-phosphogluconate	1.4	1.13	0.88	0.98	1.16	1.12	0.0773	0.3356	0.2968	0.5117	0.9579	0.8789	0.6118	0.5868	0.7525	1	0.9348	0.7274		1.0701	1.5002	1.2059	0.9378	1.0005	0.9845	1.1608	1.12		100	100	100	100	100	100	100	100		Carbohydrate	Pentose Phosphate Pathway	100000341	921-62-0;53411-70-4	583.9	275.017
902			ribulose 5-phosphate	1.09	0.52	0.79	0.37	0.26	0.28	0.1516	0.4942	0.01	0.0771	0.0875	0.2596	0.0025	0.0224	0.0014	0.0204	0.0011	0.0094		4.1738	4.5643	2.1587	3.3088	6.6132	2.4404	1.729	1.8513		100	100	100	100	100	100	100	100		Carbohydrate	Pentose Phosphate Pathway	296	18265-46-8;108321-99-9	3922	229.012
903			ribose 5-phosphate	1.28	0.67	1.18	0.3	0.31	0.45	0.4458	0.8356	0.8577	0.8223	0.6058	0.7603	0.0031	0.0257	0.0103	0.0743	0.0518	0.1415		1.1668	1.4963	0.7831	1.3766	2.3666	0.7204	0.7324	1.0585		67	100	67	100	100	67	100	100		Carbohydrate	Pentose Phosphate Pathway	19	18265-46-8;108321-05-7	4193	229.012
904			ribose 1-phosphate	1.04	0.66	0.81	0.36	0.33	0.34	0.0184	0.1393	0.095	0.2752	0.1894	0.4097	0.0161	0.0708	0.0204	0.1153	0.0142	0.0569		3.5648	3.6989	2.35	2.8864	5.2621	1.896	1.734	1.7877		100	67	100	67	100	100	100	100		Carbohydrate	Pentose Phosphate Pathway	219	50-99-7;58459-37-3	4025	229.012
906			sedoheptulose-7-phosphate	0.88	1.24	1.25	0.6	0.72	0.86	0.7628	1	0.5456	0.6802	0.2413	0.4669	0.0201	0.0827	0.088	0.3134	0.3391	0.451		0.9428	0.8257	1.1687	1.1819	1.4478	0.8756	1.0416	1.239		100	100	100	100	100	100	100	100		Carbohydrate	Pentose Phosphate Pathway	100001628	2646-35-7	599.6	289.033
907			erythrose 4-phosphate	2.07	2.76	2.36	0.73	0.52	1.13	0.4261	0.8193	0.2363	0.457	0.2379	0.4644	0.9407	0.7106	0.5102	0.8635	0.8712	0.7064		0.479	0.9903	1.3215	1.1312	1.0963	0.8038	0.5746	1.2416		33	67	67	100	67	100	67	67		Carbohydrate	Pentose Phosphate Pathway	100000250	103302-15-4	605	199.001
912		Pentose Metabolism	ribose	0.57	0.44	0.6	0.68	0.52	0.6	0.0002	0.0058	0.0003	0.006	0.017	0.0856	0.0062	0.038	0.0006	0.0118	0.0048	0.027		2.8459	1.6298	1.2563	1.6983	2.9636	2.0043	1.5446	1.7829		100	100	100	100	100	100	100	100		Carbohydrate	Pentose Metabolism	914	50-69-1	1508.2	195.051
913			ribitol	0.55	0.55	0.48	0.59	0.58	0.56	0.0145	0.1199	0.0434	0.1822	0.0149	0.0804	0.0194	0.0816	0.0031	0.0348	0.0009	0.0079		2.1902	1.1963	1.2086	1.0431	2.8944	1.6962	1.6828	1.6068		100	100	100	100	100	100	100	100		Carbohydrate	Pentose Metabolism	100000406	488-81-3	1789.6	151.061
914			ribonate	0.81	1.57	1.18	0.78	0.91	1.03	0.7693	1	0.0499	0.1944	0.1133	0.305	0.5468	0.5667	0.709	0.9977	0.4968	0.5529		1.0087	0.8216	1.5806	1.1867	1.2661	0.9831	1.1494	1.3041		100	100	100	100	100	100	100	100		Carbohydrate	Pentose Metabolism	100001007	5336-08-03	2425	165.04
916			xylulose 5-phosphate	1.25	0.51	0.76	0.28	0.26	0.29	0.0135	0.1147	0.0591	0.2138	0.3626	0.5875	0.0026	0.0231	0.0048	0.044	0.0038	0.0227		6.1196	7.6466	3.1292	4.6536	8.5457	2.3776	2.2238	2.5069		100	100	100	100	100	100	100	100		Carbohydrate	Pentose Metabolism	100001968	105931-44-0	3955	229.012
935			arabitol/xylitol	0.59	0.59	0.59	0.4	0.47	0.53	0.003	0.0456	0.0332	0.1565	0.0174	0.0871	7.5278e-05	0.0021	0.0008	0.0139	0.0012	0.0104		2.637	1.5597	1.5657	1.543	3.5155	1.4019	1.6385	1.8474		100	100	100	100	100	100	100	100		Carbohydrate	Pentose Metabolism	100006430		1932.4	151.061
936			ribulose/xylulose	0.82	0.43	0.82	0.84	0.64	0.75	0.2508	0.6596	0.0947	0.2752	0.3683	0.592	0.6123	0.5868	0.7055	0.9969	0.8839	0.7111		1.8257	1.5045	0.781	1.4928	2.0962	1.754	1.3514	1.5688		100	100	67	67	67	100	67	67		Carbohydrate	Pentose Metabolism	100006122		1400	195.051
937			arabonate/xylonate	1.03	1.68	1.59	0.69	0.97	1.16	0.4163	0.8128	0.0017	0.0236	0.003	0.0273	0.0917	0.2241	0.8655	1	0.2319	0.3767		0.8816	0.9114	1.4768	1.3979	1.4745	1.0187	1.4272	1.7092		100	100	100	100	100	100	100	100		Carbohydrate	Pentose Metabolism	100006115		2700	165.04
938			sedoheptulose	0.66	0.6	0.57	0.53	0.52	0.73	0.5379	0.8996	0.4064	0.5927	0.3109	0.536	0.0384	0.1255	0.0228	0.1254	0.2196	0.3647		1.2797	0.8398	0.7617	0.7349	1.626	0.8678	0.8467	1.1932		100	100	100	100	100	100	100	100		Carbohydrate	Pentose Metabolism	100002619	3019-74-7	2255	209.067
941		Glycogen Metabolism	maltopentaose	5.33	4.95	4.4	1.64	2.72	4.12	0.078	0.3361	0.0696	0.2332	0.0651	0.2127	0.3874	0.4917	0.2067	0.5168	0.202	0.3488		0.2484	1.3251	1.2293	1.0935	0.9805	1.6059	2.6649	4.0392		0	100	67	100	67	100	100	67		Carbohydrate	Glycogen Metabolism	100001447	34620-76-3	1080.9	827.267
942			maltotetraose	2.67	1.35	2.3	1.09	1.73	2.48	0.1213	0.4431	0.9013	0.8344	0.1185	0.3087	0.8549	0.6799	0.4008	0.7594	0.1435	0.2817		0.5632	1.5016	0.759	1.2952	1.3304	1.4557	2.3059	3.2934		100	100	100	100	100	100	100	100		Carbohydrate	Glycogen Metabolism	100000275	34612-38-9	910	665.215
944			maltotriose	0.95	0.97	0.96	0.97	1.47	1.99	0.8024	1	0.9484	0.8411	0.8999	0.8737	0.9178	0.7029	0.5461	0.8928	0.328	0.4456		1.1694	1.1062	1.1387	1.1277	1.4527	1.4025	2.1323	2.8858		100	100	100	100	100	100	100	100		Carbohydrate	Glycogen Metabolism	100000276	1109-28-0	4286.4	549.167
947			maltose	2.07	2.34	2.77	1.39	2.27	2.89	0.0113	0.1056	0.0046	0.0455	0.0009	0.0124	0.2853	0.4207	0.0436	0.1982	0.0062	0.0315		0.7181	1.485	1.6793	1.99	1.3929	1.9336	3.1555	4.0236		100	100	100	100	100	100	100	100		Carbohydrate	Glycogen Metabolism	913	6363-53-7	3329.4	387.114
951		Disaccharides and Oligosaccharides	lactose	0.9	0.45	0.44	0.8	0.94	0.73	0.025	0.1658	1.3332e-05	0.0005	3.5458e-05	0.001	0.0258	0.098	0.5867	0.9224	0.1039	0.2252		1.8391	1.6618	0.8306	0.8024	1.8936	1.5153	1.7863	1.3762		100	100	100	67	100	100	100	100		Carbohydrate	Disaccharides and Oligosaccharides	393	5965-66-2	3500	387.114
957			lactobionate	0.65	0.66	0.58	0.49	0.53	0.47	0.0594	0.2898	0.0765	0.2459	0.0144	0.0785	0.0005	0.0079	0.0021	0.0263	0.0003	0.0038		1.7502	1.1458	1.156	1.0116	1.8125	0.8818	0.9682	0.8434		100	100	100	100	100	100	100	100		Carbohydrate	Disaccharides and Oligosaccharides	100000826	96-82-2	3791.4	357.104
978			raffinose	0.61	0.52	0.45	0.31	0.37	0.35	0.1289	0.4584	0.0481	0.1907	0.0159	0.0825	0.0002	0.0035	0.0014	0.0204	0.0006	0.0062		2.7073	1.6641	1.4068	1.2218	2.4817	0.7757	0.9306	0.8646		100	100	100	100	100	100	100	100		Carbohydrate	Disaccharides and Oligosaccharides	879	17629-30-0	978	503.162
986		Fructose, Mannose and Galactose Metabolism	fructose	0.86	0.59	0.76	0.54	0.5	0.57	0.7529	0.9994	0.259	0.4759	0.6981	0.8013	0.0078	0.0447	0.004	0.0399	0.0049	0.0272		2.4145	2.0779	1.4189	1.8254	3.1939	1.7296	1.6128	1.8336		100	100	100	100	100	100	100	100		Carbohydrate	Fructose, Mannose and Galactose Metabolism	878	57-48-7	2065	225.062
991			mannitol/sorbitol	1.06	1.01	0.98	0.64	0.62	0.71	0.2549	0.6683	0.6539	0.7287	0.686	0.7981	0.0289	0.1056	0.0093	0.0706	0.0083	0.0386		10.6626	11.352	10.7426	10.5009	43.4791	28.0128	26.9894	30.8866		100	100	100	100	100	100	100	100		Carbohydrate	Fructose, Mannose and Galactose Metabolism	100001740		2320	181.072
992			mannose	0.89	1.02	1.24	0.72	0.75	0.85	0.0979	0.3886	0.9367	0.8411	0.3661	0.5908	0.0314	0.1112	0.1305	0.3974	0.2833	0.4155		2.2912	2.0484	2.3256	2.8375	2.5573	1.8366	1.9079	2.1685		100	100	100	100	100	100	100	100		Carbohydrate	Fructose, Mannose and Galactose Metabolism	803	3458-28-4	2200	225.062
994			mannose-1-phosphate	0.73	0.89	1.03	0.51	0.4	0.49	0.2029	0.5814	0.4553	0.6279	0.3039	0.5317	0.0916	0.2241	0.0218	0.1209	0.074	0.1797		1.8273	1.3425	1.6225	1.885	2.1119	1.0863	0.8474	1.033		100	100	100	100	100	100	100	100		Carbohydrate	Fructose, Mannose and Galactose Metabolism	293	71888-67-0	4416	259.022
1003			galactose 1-phosphate	0.16	0.16	0.22	0.19	0.12	0.12	0.0002	0.0055	0.0002	0.005	0.0007	0.0095	0.0064	0.0384	0.0011	0.0175	0.0015	0.012		10.1364	1.6608	1.6071	2.1837	14.046	2.6431	1.6208	1.6688		100	100	100	100	100	100	100	100		Carbohydrate	Fructose, Mannose and Galactose Metabolism	100000300	19046-60-7	4552	259.022
1008			2-ketogulonate	0.61	0.84	0.47	0.65	0.79	0.65	0.847	1	0.6901	0.7444	0.389	0.6105	0.1651	0.3141	0.3405	0.6939	0.0337	0.1038		1.3664	0.83	1.1448	0.6461	1.0251	0.6625	0.8128	0.6703		100	100	100	100	100	100	100	67		Carbohydrate	Fructose, Mannose and Galactose Metabolism	100000092	342385-52-8	2794.7	193.035
1011			galactonate	0.44	0.47	0.61	0.14	0.22	0.27	0.0672	0.3098	0.1658	0.3702	0.4332	0.647	0.0003	0.0056	0.0011	0.0178	0.0006	0.0058		1.4478	0.6364	0.6777	0.876	4.2231	0.5934	0.946	1.1567		100	100	100	100	100	100	100	67		Carbohydrate	Fructose, Mannose and Galactose Metabolism	100001026	299-28-5	3085	195.051
1016		Nucleotide Sugar	UDP-glucose	0.35	0.13	0.21	0.15	0.16	0.13	0.0654	0.3069	0.0024	0.0296	0.0155	0.0813	0.0005	0.0077	0.0006	0.0117	0.0003	0.0041		4.2272	1.4813	0.534	0.8966	5.4609	0.8062	0.8584	0.7132		100	100	100	100	100	100	100	100		Carbohydrate	Nucleotide Sugar	1096	117756-22-6	3950	565.048
1020			UDP-galactose	0.09	0.02	0.04	0.05	0.04	0.04	2.7235e-06	0.0003	3.6789e-08	8.9121e-06	7.714e-07	6.1196e-05	7.9517e-07	8.9008e-05	1.4307e-06	0.0002	1.1236e-06	7.4383e-05		11.5194	1.001	0.2173	0.4128	16.1097	0.777	0.5962	0.7007		100	67	33	100	100	33	67	67		Carbohydrate	Nucleotide Sugar	100000298	2956-16-3;91183-98-1;137868-52-1	4000	565.048
1021			UDP-glucuronate	0.57	1.29	1.06	0.27	0.56	0.83	0.5782	0.917	0.5314	0.6737	0.6007	0.7565	0.7071	0.6209	0.0383	0.1853	0.0329	0.1018		19.3624	11.1054	25.0098	20.4479	6.1743	1.6514	3.4483	5.1504		67	100	67	67	33	67	100	100		Carbohydrate	Nucleotide Sugar	1097	28053-08-9;63700-19-6	588	579.027
1023			guanosine 5'-diphospho-fucose	0.88	1.22	1.5	0.59	0.78	0.78	0.5219	0.8933	0.8113	0.8032	0.5315	0.7125	0.1238	0.2685	0.4477	0.801	0.2778	0.4127		1.4127	1.2486	1.7202	2.1223	1.5923	0.9317	1.2472	1.241		100	100	67	67	100	100	100	100		Carbohydrate	Nucleotide Sugar	335	15839-70-0	755	588.075
1027			UDP-N-acetylglucosamine/galactosamine	1	0.52	0.69	0.27	0.22	0.19	0.1408	0.4742	0.3071	0.5215	0.6731	0.7888	0.0175	0.0761	0.1256	0.3871	0.0261	0.0881		4.6143	4.6199	2.4009	3.1785	8.4429	2.281	1.822	1.6008		100	67	67	100	100	67	100	100		Carbohydrate	Nucleotide Sugar	100002957		3665	606.074
1028			cytidine 5'-monophospho-N-acetylneuraminic acid	1.06	1.14	1.09	1.53	2.15	2.42	0.071	0.3205	0.0959	0.2771	0.1017	0.286	0.1254	0.2704	0.0188	0.109	0.0075	0.036		1.3445	1.4187	1.5261	1.4686	0.7308	1.1177	1.5701	1.7693		67	100	100	100	100	100	100	100		Carbohydrate	Nucleotide Sugar	1223	3063-71-6	650	613.14
1031			glucuronate 1-phosphate*	0.98	2.02	1.67	1.2	2.25	2.87	0.2568	0.6713	0.0114	0.0833	0.0153	0.0813	0.2905	0.4219	0.0026	0.0298	0.0003	0.0044		2.4226	2.3669	4.8988	4.0538	0.8659	1.0379	1.9512	2.4893		100	100	100	100	100	100	100	100		Carbohydrate	Nucleotide Sugar	100001585	13168-11-1	560	273.002
1038		Aminosugar Metabolism	glucuronate	1.04	1.36	1.36	0.99	1.41	1.82	0.5216	0.8933	0.1964	0.4107	0.1597	0.3683	0.9321	0.7067	0.3781	0.7323	0.1157	0.2429		1.0421	1.0821	1.42	1.4161	0.9096	0.904	1.2819	1.6551		100	100	100	100	100	100	100	100		Carbohydrate	Aminosugar Metabolism	100000257	207300-70-7	3233.3	193.035
1042			N-acetylglucosamine 6-phosphate	0.89	1.37	1.59	1.08	1.51	1.63	0.976	1	0.3923	0.5824	0.1996	0.4219	0.9722	0.7126	0.3492	0.6983	0.2418	0.3825		1.1481	1.0236	1.571	1.8292	1.1667	1.2604	1.7642	1.9028		100	100	100	100	100	100	100	100		Carbohydrate	Aminosugar Metabolism	1213	102029-88-9	4114	300.049
1043			N-acetyl-glucosamine 1-phosphate	0.84	1.06	1.28	1.47	1.28	1.67	0.823	1	0.8789	0.8313	0.5704	0.7354	0.1937	0.3406	0.4332	0.7851	0.0995	0.218		1.1915	1.0058	1.2665	1.5214	0.8591	1.261	1.0976	1.4372		67	100	100	100	33	100	67	100		Carbohydrate	Aminosugar Metabolism	1212	31281-59-1	4052	300.049
1049			N-acetylneuraminate	1.86	1.49	1.41	1.5	1.58	1.6	6.2567e-05	0.0027	0.0035	0.0376	0.01	0.0615	0.0041	0.0293	0.0014	0.0204	0.001	0.0087		0.6195	1.1492	0.9216	0.8721	0.7503	1.1249	1.1824	1.203		100	100	100	100	100	100	100	100		Carbohydrate	Aminosugar Metabolism	1162	131-48-6	660	310.113
1060			N-acetylglucosaminylasparagine	0.99	0.91	0.87	0.64	0.62	0.6	0.7756	1	0.8034	0.7993	0.1273	0.3218	0.0018	0.0189	0.0011	0.0178	0.0003	0.0042		1.8644	1.8426	1.7014	1.6144	1.9553	1.2417	1.2126	1.1743		100	100	100	100	100	100	100	100		Carbohydrate	Aminosugar Metabolism	1215	2776-93-4	1212	336.14
1061			erythronate*	1.28	1.64	1.32	0.71	0.97	0.97	0.1094	0.4145	0.0145	0.0953	0.0805	0.2459	0.058	0.1664	0.809	1	0.8265	0.6897		1.0676	1.368	1.7483	1.4052	1.7588	1.251	1.7103	1.6987		100	100	100	100	100	100	100	100		Carbohydrate	Aminosugar Metabolism	100001320	88759-55-1	2186	135.03
1063			N-acetylglucosamine/N-acetylgalactosamine	0.88	1.16	0.89	0.8	0.78	0.67	0.7585	1	0.7603	0.7798	0.7955	0.8362	0.2611	0.4054	0.1628	0.4531	0.0296	0.096		0.8487	0.7467	0.9856	0.7533	1.1581	0.9244	0.8983	0.7785		100	100	100	100	100	100	100	100		Carbohydrate	Aminosugar Metabolism	100006435		715	222.097
1064		Advanced Glycation End-product	N6-carboxymethyllysine	0.94	1.06	0.62	0.53	0.62	1.64	0.7743	1	0.6085	0.7096	0.2946	0.5245	0.0096	0.0506	0.1272	0.3903	0.5343	0.5708		1.3104	1.2335	1.3873	0.8075	2.1818	1.1623	1.3632	3.5714		100	100	100	100	100	67	100	100		Carbohydrate	Advanced Glycation End-product	100001768	5746-04-03	2500	205.118
1068	Energy	TCA Cycle	citrate	0.9	1.11	0.98	1.16	1.37	1.01	0.8155	1	0.4539	0.6271	0.7776	0.8343	0.4261	0.5144	0.2826	0.622	0.8904	0.7111		0.9102	0.8229	1.0147	0.8931	1.074	1.2453	1.4692	1.0813		100	100	100	100	100	100	100	100		Energy	TCA Cycle	1124	77-92-9	582	191.02
1074			alpha-ketoglutarate	1.21	1.6	1.42	2.98	3.73	3.14	0.53	0.8959	0.1984	0.4137	0.3214	0.5459	0.0035	0.0274	0.0004	0.0083	0.0012	0.0102		0.6811	0.8219	1.0906	0.9652	0.7017	2.0876	2.6146	2.1999		100	100	100	100	100	100	100	100		Energy	TCA Cycle	93	305-72-6;328-50-7;22202-68-2	2700	145.014
1076			succinylcarnitine (C4-DC)	0.79	0.79	0.65	0.51	0.48	0.54	0.3447	0.7511	0.1203	0.3107	0.0524	0.1863	0.0356	0.1187	0.0252	0.1344	0.037	0.112		1.2389	0.9818	0.9767	0.7995	2.0798	1.0689	0.9967	1.1139		100	100	100	100	100	100	100	100		Energy	TCA Cycle	100001948	256928-74-2	2291	262.129
1077			succinate	1.14	1.98	2.01	0.65	1.09	1.12	0.6338	0.9457	0.0747	0.2429	0.0465	0.1707	0.2837	0.4203	0.6624	0.9748	0.8628	0.703		0.7364	0.8401	1.4553	1.4818	1.3215	0.858	1.4362	1.4862		100	100	100	100	100	100	100	100		Energy	TCA Cycle	252	110-15-6	3149	117.019
1078			fumarate	1.33	1.28	1.22	0.78	0.89	0.84	0.0628	0.3005	0.1124	0.3031	0.3963	0.6142	0.1262	0.2713	0.5268	0.8746	0.3393	0.451		0.9577	1.2727	1.2245	1.1644	1.5421	1.21	1.379	1.2931		100	100	100	100	100	100	100	100		Energy	TCA Cycle	330	100-17-8	3084	115.004
1079			malate	1.43	1.38	1.31	0.91	0.96	0.87	0.0015	0.0255	0.0043	0.0433	0.0193	0.0923	0.435	0.517	0.7886	1	0.2692	0.4066		0.8406	1.1994	1.1569	1.1021	1.2861	1.167	1.2371	1.1213		100	100	100	100	100	100	100	100		Energy	TCA Cycle	409	6915-15-7	615.6	133.014
1084			tricarballylate	0.99	0.91	0.92	0.75	0.89	0.72	0.7166	0.986	0.8861	0.8318	0.6526	0.7814	0.2721	0.41	0.6249	0.953	0.2718	0.4069		1.7108	1.689	1.5579	1.5684	1.5991	1.1999	1.4227	1.1524		100	100	100	100	100	100	100	100		Energy	TCA Cycle	2053	99-14-9	4200	175.025
1089			2-methylcitrate/homocitrate	1.04	0.98	0.85	0.76	0.77	0.71	0.7342	0.9958	0.2664	0.4822	0.0317	0.1309	0.0039	0.0288	0.0036	0.0373	0.0006	0.0059		1.5239	1.5912	1.4868	1.2983	1.3445	1.0152	1.029	0.9521		100	100	100	100	100	100	100	100		Energy	TCA Cycle	100008929		575	205.035
1091		Oxidative Phosphorylation	acetylphosphate	1.29	1.27	1.31	1	1.03	0.95	0.0492	0.2623	0.0605	0.2139	0.1839	0.4042	0.95	0.7126	0.7692	1	0.6836	0.6337		0.9582	1.24	1.2204	1.2508	1.0336	1.0367	1.0629	0.9852		100	100	100	100	100	100	100	100		Energy	Oxidative Phosphorylation	1211	94249-01-1	4013.9	138.98
1093			phosphate	0.92	0.85	0.74	0.64	0.65	0.65	0.4907	0.8754	0.1641	0.3675	0.0085	0.056	8.1177e-05	0.0022	0.0002	0.0055	0.0002	0.0032		1.1004	1.0108	0.9388	0.8167	1.6603	1.0568	1.0751	1.0836		100	100	100	100	100	100	100	100		Energy	Oxidative Phosphorylation	461	7664-38-2	576	98.9842
1095	Lipid	Fatty Acid Synthesis	malonylcarnitine	0.84	0.92	0.93	0.39	0.43	0.43	0.0983	0.3887	0.3492	0.5547	0.2694	0.5001	3.073e-06	0.0003	8.4961e-06	0.0006	9.5117e-06	0.0004		1.1727	0.9874	1.0807	1.0913	2.6131	1.0269	1.1268	1.1333		100	100	100	100	100	100	100	100		Lipid	Fatty Acid Synthesis	100001526	853728-01-5	2086	248.113
1097			2-methylmalonylcarnitine (C4-DC)	0.72	0.53	0.76	0.28	0.48	0.51	0.7375	0.9971	0.46	0.6302	0.9431	0.8789	3.9537e-05	0.0013	0.0132	0.0863	0.011	0.0475		1.171	0.839	0.6239	0.8861	3.0754	0.8677	1.4798	1.5533		67	67	67	67	100	67	100	100		Lipid	Fatty Acid Synthesis	100001596	149181-64-6	2440	262.129
1098		Fatty Acid Metabolism	acetyl CoA	0.88	0.47	0.84	0.38	0.67	0.62	0.1759	0.5387	0.0981	0.2808	0.4323	0.6462	0.076	0.1978	0.4236	0.777	0.4701	0.538		1.2181	1.0674	0.5773	1.0182	1.035	0.3944	0.6922	0.6415		100	67	67	67	67	33	67	67		Lipid	Fatty Acid Metabolism	1830	102029-73-2	1691	403.556
1100			3-hydroxybutyryl CoA	1.18	1	0.98	1.47	1.63	1.41	0.4283	0.82	0.3093	0.5221	0.2918	0.522	0.5437	0.5649	0.3221	0.6698	0.863	0.703		1.3297	1.5641	1.3363	1.3023	0.8928	1.3097	1.4518	1.2566		100	33	67	33	67	67	67	67		Lipid	Fatty Acid Metabolism	1237	103404-51-9	1715	425.569
1111		Medium Chain Fatty Acid	caproate (6:0)	1.39	0.98	1.95	1.44	1.93	1.71	0.5274	0.8959	0.9161	0.8395	0.1768	0.3957	0.6578	0.6037	0.2097	0.5222	0.3987	0.4961		0.6601	0.9198	0.6485	1.2865	0.6918	0.9951	1.3357	1.1851		67	100	67	100	67	67	100	67		Lipid	Medium Chain Fatty Acid	926	142-62-1	2713.7	115.076
1113			caprylate (8:0)	1.16	0.84	0.95	1.01	0.97	1.04	0.3271	0.7386	0.3822	0.5775	0.7868	0.8357	0.9202	0.7029	0.7534	1	0.8386	0.6939		0.9051	1.0512	0.7606	0.8602	0.8984	0.9044	0.867	0.9369		67	100	33	67	100	67	67	100		Lipid	Medium Chain Fatty Acid	932	124-07-2	4362	143.108
1238		Fatty Acid, Branched	15-methylpalmitate	0.81	1.08	0.71	0.59	0.54	0.32	0.4945	0.8783	0.8672	0.8255	0.3406	0.5682	0.072	0.1933	0.0927	0.3236	0.0016	0.0122		1.2051	0.9724	1.3003	0.855	3.7612	2.2081	2.0309	1.2132		100	100	100	100	100	100	100	100		Lipid	Fatty Acid, Branched	100002945		5695	269.249
1241			17-methylstearate	0.79	1.22	0.88	0.71	0.73	0.43	0.3163	0.7332	0.5499	0.6802	0.6692	0.7873	0.1109	0.252	0.1478	0.4281	0.0002	0.0037		1.1883	0.9423	1.4442	1.0487	1.7032	1.2062	1.2395	0.7243		100	100	100	100	100	100	100	100		Lipid	Fatty Acid, Branched	100002356	2724-59-6	5993	297.28
1251		Fatty Acid, Dicarboxylate	glutarate (pentanedioate)	2.61	2.35	2.21	1.63	1.7	1.29	1.1802e-08	4.0787e-06	1.4856e-07	2.3992e-05	5.881e-07	5.2542e-05	0.0002	0.0043	0.0001	0.0038	0.0467	0.1314		0.5659	1.4786	1.329	1.2482	0.8817	1.4403	1.5025	1.1393		100	100	100	100	100	100	100	100		Lipid	Fatty Acid, Dicarboxylate	339	110-94-1	2900	131.035
1255			2-hydroxyglutarate	1.17	1.09	1.24	1.33	1.67	1.73	0.135	0.4672	0.2628	0.4768	0.0354	0.1417	0.0436	0.1362	0.0006	0.012	0.0003	0.0041		0.907	1.0575	0.9898	1.1266	0.9098	1.2089	1.5154	1.5718		100	100	100	100	100	100	100	100		Lipid	Fatty Acid, Dicarboxylate	100002070	40951-21-1	958	166.071
1257			adipate	1.16	1.33	1.8	1.23	1.66	1.47	0.0555	0.2786	0.0136	0.0926	0.0008	0.0107	0.1986	0.3464	0.0125	0.0836	0.0522	0.1418		1.2872	1.4982	1.7174	2.3132	0.9482	1.1633	1.5787	1.3941		100	100	100	100	100	100	100	100		Lipid	Fatty Acid, Dicarboxylate	100000863	124-04-9	3000	145.051
1259			2-hydroxyadipate	1.27	1.49	1.41	1.02	0.96	0.85	0.2128	0.5982	0.0927	0.2716	0.0955	0.2753	0.8595	0.6819	0.9029	1	0.4267	0.5152		0.7339	0.9343	1.0962	1.0336	1.4251	1.4576	1.3697	1.2058		100	100	100	100	100	100	100	100		Lipid	Fatty Acid, Dicarboxylate	100001153	18294-85-4	3000	161.046
1268			azelate (nonanedioate)	0.47	0.64	0.53	0.86	0.79	0.6	0.2722	0.6848	0.5486	0.6802	0.3733	0.5962	0.7223	0.6269	0.4778	0.8297	0.1476	0.2858		1.7217	0.8173	1.0949	0.9087	1.3494	1.1623	1.0604	0.8163		100	100	100	100	100	100	100	100		Lipid	Fatty Acid, Dicarboxylate	2029	123-99-9	2520	187.098
1269			sebacate (decanedioate)	0.93	0.46	0.44	0.65	0.6	0.67	0.9917	1	0.0232	0.1295	0.0117	0.0672	0.1548	0.302	0.0969	0.3337	0.1626	0.3017		1.5301	1.4227	0.7109	0.6681	0.8493	0.5509	0.5097	0.5649		100	100	67	33	100	100	100	100		Lipid	Fatty Acid, Dicarboxylate	100001211	111-20-6	1788	201.113
1272			dodecanedioate	1.27	1.04	0.8	1.08	1.11	1.11	0.4088	0.8101	0.6579	0.7311	0.4496	0.6573	0.8629	0.6824	0.9104	1	0.9061	0.716		0.8145	1.0326	0.845	0.6491	0.6012	0.6493	0.6653	0.6681		100	100	100	100	100	100	100	100		Lipid	Fatty Acid, Dicarboxylate	100001102	693-23-2	2990	229.145
1273			tetradecanedioate	1.64	1.42	1.07	1.1	1.25	1.35	0.1618	0.5164	0.2788	0.4926	0.8061	0.8414	0.9262	0.7049	0.5117	0.8635	0.4259	0.5148		0.633	1.0394	0.8982	0.6779	0.6731	0.7402	0.8402	0.9061		100	100	100	100	100	100	100	100		Lipid	Fatty Acid, Dicarboxylate	100001613	821-38-5	4000	257.176
1274			hexadecanedioate	1.61	1.02	0.7	1.57	1.52	1.41	0.2719	0.6848	0.2888	0.5045	0.8534	0.8601	0.6723	0.6098	0.3781	0.7323	0.4592	0.5341		0.7693	1.2358	0.7843	0.5376	0.6562	1.0298	0.9943	0.9235		100	100	100	100	100	100	100	100		Lipid	Fatty Acid, Dicarboxylate	100001614	505-54-4	4615	285.207
1275			octadecanedioate	0.98	0.99	0.8	1.2	1.06	1	0.9717	1	0.5946	0.7009	0.992	0.8789	0.7062	0.6209	0.8716	1	0.7326	0.6531		0.8232	0.8095	0.8164	0.6597	1.1366	1.3622	1.2032	1.1396		100	100	100	100	100	100	100	100		Lipid	Fatty Acid, Dicarboxylate	100001615	871-70-5	5043	313.238
1278			3-carboxy-4-methyl-5-propyl-2-furanpropanoate (CMPF)	6.41	5.9	5.2	1.09	1	1.21	2.1317e-09	9.2088e-07	1.5928e-09	6.0897e-07	2.6531e-08	5.0369e-06	0.6577	0.6037	1	1	0.3625	0.4667		0.4047	2.5959	2.3892	2.1048	0.4047	0.4411	0.4047	0.491		0	100	100	100	0	33	0	33		Lipid	Fatty Acid, Dicarboxylate	100001178	86879-39-2	2800	239.092
1308		Fatty Acid, Amino	6-aminocaproate	1	1	1	0.83	0.83	0.83	1	1	1	0.8411	1	0.8789	0.0086	0.0473	0.0099	0.0717	0.0095	0.0427		0.991	0.991	0.991	0.991	1.1994	0.991	0.9944	0.9936		0	0	0	0	33	33	33	33		Lipid	Fatty Acid, Amino	100000860	60-32-2	2448	132.102
1309			2-aminoheptanoate	1.8	1.8	1.66	2.25	1.91	1.84	0.0125	0.11	0.0133	0.0914	0.043	0.1629	0.0003	0.0056	0.0018	0.0239	0.0053	0.0283		0.5745	1.0338	1.0323	0.9547	0.6502	1.4654	1.2435	1.1993		100	100	100	100	100	100	100	100		Lipid	Fatty Acid, Amino	100004542	1115-90-8	3160	146.118
1326		Fatty Acid Metabolism (also BCAA Metabolism)	butyrylglycine	1.42	0.83	0.87	1.07	1	0.86	0.5585	0.9064	0.8824	0.8318	0.8542	0.8603	0.7165	0.6248	0.6402	0.9628	0.8679	0.7056		0.5773	0.822	0.4815	0.5047	0.7847	0.8408	0.7839	0.6775		67	67	100	100	67	100	100	100		Lipid	Fatty Acid Metabolism (also BCAA Metabolism)	100001151	20208-73-5	1470	144.067
1327			propionyl CoA	0.64	0.26	0.41	0.56	0.49	0.4	0.0425	0.2426	0.005	0.0481	0.0273	0.1172	0.0088	0.0478	0.0414	0.1934	0.0143	0.0569		2.2298	1.4177	0.5759	0.9114	3.7867	2.112	1.844	1.5135		100	67	67	67	100	67	100	67		Lipid	Fatty Acid Metabolism (also BCAA Metabolism)	100000355	108321-21-7	2009	410.563
1328			propionylcarnitine (C3)	0.86	0.49	0.74	0.62	0.61	0.52	0.095	0.3799	0.1044	0.2896	0.1343	0.33	0.0301	0.109	0.0909	0.3192	0.0147	0.0579		2.5667	2.2049	1.2569	1.8928	4.6192	2.8502	2.7968	2.4028		100	100	100	100	100	100	100	100		Lipid	Fatty Acid Metabolism (also BCAA Metabolism)	100001162	17298-37-2	2590	218.139
1329			propionylglycine	0.51	0.44	0.5	1.28	1.09	0.91	0.1659	0.5231	0.101	0.2838	0.1675	0.3808	0.6628	0.6054	0.6882	0.9883	0.7373	0.6542		1.3485	0.681	0.5924	0.6805	0.8259	1.0556	0.903	0.7536		100	67	67	67	67	67	100	100		Lipid	Fatty Acid Metabolism (also BCAA Metabolism)	100001150	21709-90-0	1502.5	130.051
1331			methylmalonate (MMA)	0.69	0.72	0.68	0.41	0.53	0.57	0.0531	0.2732	0.0768	0.2459	0.0539	0.1902	0.0004	0.0064	0.0022	0.0271	0.0058	0.0306		1.059	0.7309	0.7633	0.7154	2.5819	1.0588	1.3706	1.4614		100	100	100	100	100	100	100	100		Lipid	Fatty Acid Metabolism (also BCAA Metabolism)	418	516-05-2	3078.4	117.019
1332		Fatty Acid Metabolism (Acyl Glutamine)	hexanoylglutamine	1.21	0.57	0.55	0.77	0.55	0.43	0.1822	0.5476	0.1134	0.3043	0.1716	0.3872	0.0267	0.1004	0.0022	0.0271	0.0005	0.0053		1.4634	1.7711	0.8359	0.803	1.8509	1.4238	1.0137	0.7941		100	100	100	100	100	100	100	100		Lipid	Fatty Acid Metabolism (Acyl Glutamine)	100001733		2780	243.135
1341		Fatty Acid Metabolism(Acyl Glycine)	N-palmitoylglycine	0.83	1.53	0.99	1.43	1.62	1.79	0.7596	1	0.0703	0.2342	0.7886	0.8357	0.351	0.468	0.1517	0.4344	0.2149	0.3604		1.3528	1.1217	2.0733	1.3454	0.646	0.9253	1.047	1.1532		67	100	100	67	33	67	100	67		Lipid	Fatty Acid Metabolism(Acyl Glycine)	100003686	2441-41-0	5580	312.254
1346		Fatty Acid Metabolism(Acyl Carnitine)	acetylcarnitine (C2)	1.07	0.84	1.1	0.72	0.79	0.61	0.1162	0.4309	0.726	0.7603	0.9702	0.8789	0.2306	0.3821	0.119	0.3774	0.0569	0.1517		1.5226	1.6295	1.2838	1.6817	1.4983	1.0732	1.182	0.9158		100	100	100	100	100	100	100	100		Lipid	Fatty Acid Metabolism(Acyl Carnitine)	100000802	5080-50-2	2282	204.123
1347			3-hydroxybutyrylcarnitine (1)	1.53	1.62	2.38	1.28	1.71	2.06	0.3276	0.7386	0.0485	0.1915	0.0029	0.0264	0.3899	0.4938	0.0573	0.2381	0.0119	0.0496		1.2707	1.9379	2.0573	3.0181	1.0204	1.3067	1.7469	2.1009		100	100	100	100	100	100	100	100		Lipid	Fatty Acid Metabolism(Acyl Carnitine)	100003926		2400	248.149
1348			3-hydroxybutyrylcarnitine (2)	1.54	1.62	1.73	0.98	0.84	0.86	0.1749	0.5387	0.0503	0.1944	0.0458	0.1689	0.9648	0.7126	0.5512	0.8955	0.5559	0.5794		2.0402	3.1381	3.2987	3.5325	1.2791	1.2523	1.0715	1.0998		100	100	100	100	100	100	100	100		Lipid	Fatty Acid Metabolism(Acyl Carnitine)	100009271		2340	248.149
1350			hexanoylcarnitine (C6)	0.64	0.27	0.38	0.58	0.56	0.26	0.276	0.6891	0.0139	0.094	0.0043	0.0345	0.0069	0.0401	0.0023	0.0273	7.9889e-05	0.0018		2.6802	1.7271	0.7187	1.0081	6.2831	3.624	3.5009	1.6353		100	100	100	100	100	100	100	100		Lipid	Fatty Acid Metabolism(Acyl Carnitine)	100000781	6920-35-0	3308	260.186
1357			myristoylcarnitine (C14)	2.63	3.07	3.52	0.71	1.02	0.99	0.0043	0.0592	0.0007	0.0124	0.0002	0.0035	0.3644	0.4799	0.7606	1	0.8842	0.7111		0.4892	1.2868	1.5026	1.7238	1.6061	1.1411	1.6346	1.5902		100	100	100	100	100	100	100	100		Lipid	Fatty Acid Metabolism(Acyl Carnitine)	100001270	18822-89-4	1350	372.311
1359			palmitoylcarnitine (C16)	2.26	2.31	2.52	0.76	0.9	0.92	0.0047	0.062	0.0015	0.0215	0.0004	0.0061	0.3793	0.4854	0.7741	1	0.7388	0.6546		0.8016	1.8116	1.853	2.0239	1.9134	1.4462	1.7215	1.7557		100	100	100	100	100	100	100	100		Lipid	Fatty Acid Metabolism(Acyl Carnitine)	100000776	6865-14-1	1425	400.342
1360			palmitoleoylcarnitine (C16:1)*	2.36	2.66	2.61	0.67	0.88	0.93	0.0153	0.1226	0.006	0.0552	0.0018	0.0198	0.1903	0.3388	0.636	0.9576	0.5968	0.5955		0.772	1.8193	2.0562	2.0145	1.3971	0.9384	1.2264	1.2947		100	100	100	100	100	100	100	100		Lipid	Fatty Acid Metabolism(Acyl Carnitine)	100009406		1357	398.326
1361			stearoylcarnitine (C18)	2.84	3.48	3.36	0.93	1.25	1.3	0.0007	0.0144	4.7549e-05	0.0015	4.6272e-05	0.0013	0.7322	0.6306	0.1702	0.464	0.136	0.2712		0.5762	1.6348	2.0065	1.9361	1.4351	1.3275	1.7884	1.8676		100	100	100	100	100	100	100	100		Lipid	Fatty Acid Metabolism(Acyl Carnitine)	100001391	18822-91-8	1485	428.373
1362			linoleoylcarnitine (C18:2)*	2.61	2.2	2.09	0.75	0.89	0.99	0.0012	0.023	0.0024	0.0298	0.0024	0.0242	0.2961	0.4279	0.5494	0.8948	0.6935	0.6376		0.9708	2.5368	2.1371	2.0328	1.6536	1.2414	1.4745	1.6293		100	100	100	100	100	100	100	100		Lipid	Fatty Acid Metabolism(Acyl Carnitine)	100003151	36816-10-1	1430	424.342
1363			linolenoylcarnitine (C18:3)*	3.34	3.21	2.93	1.22	1.91	1.77	0.0054	0.0697	0.0068	0.0584	0.0025	0.0242	0.7616	0.6437	0.2437	0.5704	0.4812	0.5418		0.8508	2.8433	2.7282	2.4914	0.7589	0.9234	1.4494	1.3463		67	100	100	100	100	100	100	67		Lipid	Fatty Acid Metabolism(Acyl Carnitine)	100015831		1310	422.326
1364			oleoylcarnitine (C18:1)	2.02	1.78	1.73	0.58	0.71	0.69	0.0498	0.2648	0.0253	0.1366	0.0195	0.0934	0.0652	0.1837	0.2303	0.5575	0.1442	0.2818		1.1656	2.3537	2.078	2.0201	2.2225	1.2916	1.5759	1.5323		100	100	100	100	100	100	100	100		Lipid	Fatty Acid Metabolism(Acyl Carnitine)	100001501	38677-66-6	1423	426.358
1366			myristoleoylcarnitine (C14:1)*	2.22	3.22	3.13	0.72	1.13	1.36	0.0504	0.2655	0.0098	0.0761	0.0102	0.0624	0.911	0.7002	0.4073	0.7658	0.2547	0.3931		0.6387	1.4157	2.056	1.9973	1.0389	0.7495	1.1703	1.4113		100	100	100	100	100	100	100	100		Lipid	Fatty Acid Metabolism(Acyl Carnitine)	100006051	889848-55-9	1316	370.295
1367			suberoylcarnitine (C8-DC)	0.68	0.36	0.28	0.65	0.4	0.35	0.8518	1	0.0407	0.174	0.0069	0.0489	0.303	0.4312	0.0097	0.0717	0.004	0.0237		2.1952	1.492	0.8008	0.6247	1.6807	1.0984	0.6675	0.5813		100	100	100	100	100	100	100	100		Lipid	Fatty Acid Metabolism(Acyl Carnitine)	100006627		2964	318.191
1369			adipoylcarnitine (C6-DC)	0.62	0.49	0.44	0.6	0.52	0.55	0.2802	0.6927	0.1186	0.309	0.1196	0.3106	0.0104	0.0521	0.0028	0.0317	0.0041	0.0241		2.3798	1.4863	1.1775	1.041	1.4061	0.8367	0.7368	0.78		100	100	100	100	100	100	100	100		Lipid	Fatty Acid Metabolism(Acyl Carnitine)	100006614		2558	290.16
1372			pimeloylcarnitine/3-methyladipoylcarnitine (C7-DC)	0.69	0.43	0.6	0.75	0.73	0.5	0.1224	0.4444	0.005	0.0481	0.0145	0.079	0.2528	0.3993	0.2752	0.612	0.0126	0.0519		1.5727	1.0903	0.6725	0.9434	1.0769	0.807	0.7861	0.5425		100	100	100	67	100	100	100	67		Lipid	Fatty Acid Metabolism(Acyl Carnitine)	100009407		2773	304.175
1374			arachidoylcarnitine (C20)*	1.59	1.87	1.78	0.69	0.68	0.55	0.1483	0.4886	0.1929	0.4052	0.1214	0.3129	0.3077	0.4345	0.3125	0.6594	0.1798	0.3201		0.675	1.0728	1.2601	1.2025	2.3036	1.5854	1.565	1.2773		67	100	100	100	100	100	100	100		Lipid	Fatty Acid Metabolism(Acyl Carnitine)	100015833		1512	456.405
1375			arachidonoylcarnitine (C20:4)	3.23	3.63	3.61	1.18	1.65	2.08	1.8131e-05	0.0011	7.4417e-06	0.0003	4.0221e-06	0.0002	0.5018	0.5512	0.2392	0.5685	0.0396	0.1167		0.6332	2.0421	2.2956	2.2867	1.018	1.2042	1.683	2.1174		100	100	100	100	100	100	100	100		Lipid	Fatty Acid Metabolism(Acyl Carnitine)	100015837		1353	448.342
1377			behenoylcarnitine (C22)*	1.49	2.05	1.77	0.96	1.13	1.02	0.015	0.1225	0.0058	0.0547	0.0064	0.0465	0.8254	0.6677	0.46	0.8127	0.7945	0.6792		0.9878	1.4732	2.0272	1.746	1.1539	1.1093	1.3013	1.1713		33	100	100	100	100	100	100	100		Lipid	Fatty Acid Metabolism(Acyl Carnitine)	100015832		1561	484.436
1378			dihomo-linolenoylcarnitine (20:3n3 or 6)*	3.56	3.43	3.69	1.3	1.76	2.25	0.0071	0.082	0.0318	0.1529	0.002	0.0215	0.5996	0.5836	0.2752	0.612	0.0222	0.0791		0.3448	1.2281	1.1836	1.2722	0.8129	1.0529	1.4287	1.8288		33	67	67	67	100	100	67	100		Lipid	Fatty Acid Metabolism(Acyl Carnitine)	100015840		1392	450.358
1380			eicosenoylcarnitine (C20:1)*	1.68	2.03	2	0.56	0.43	0.46	0.9445	1	0.3211	0.5296	0.2391	0.4649	0.3028	0.4312	0.1059	0.3526	0.1206	0.2498		0.6284	1.0546	1.2752	1.2564	2.0344	1.1464	0.8779	0.9383		100	67	100	100	100	100	100	100		Lipid	Fatty Acid Metabolism(Acyl Carnitine)	100015838		1484	454.389
1381			erucoylcarnitine (C22:1)*	1.28	1.75	1.5	0.6	0.67	0.51	0.5626	0.9078	0.3142	0.5237	0.3468	0.5743	0.1481	0.2929	0.1071	0.3527	0.0376	0.1131		0.84	1.0744	1.474	1.2587	2.6555	1.5943	1.7827	1.3497		100	100	100	100	100	100	100	100		Lipid	Fatty Acid Metabolism(Acyl Carnitine)	100015841		1535	482.42
1385			docosahexaenoylcarnitine (C22:6)*	2.85	3.36	3.41	1.32	1.59	1.75	0.0001	0.0037	2.1604e-05	0.0008	1.4494e-05	0.0005	0.1774	0.3251	0.072	0.2765	0.0518	0.1415		0.5311	1.5113	1.7862	1.8102	1.0419	1.3726	1.6574	1.8194		33	100	100	100	100	100	100	100		Lipid	Fatty Acid Metabolism(Acyl Carnitine)	100015845		1349	472.342
1387			lignoceroylcarnitine (C24)*	1.25	1.44	1.28	0.81	0.81	0.85	0.059	0.2895	0.0173	0.1071	0.036	0.1427	0.2063	0.3559	0.1221	0.3809	0.2251	0.3715		0.8714	1.0874	1.2537	1.1112	1.0676	0.86	0.8662	0.9027		100	100	100	100	100	100	67	100		Lipid	Fatty Acid Metabolism(Acyl Carnitine)	100015834		1603	512.467
1388			margaroylcarnitine*	2.03	2.35	2.45	0.68	0.74	0.72	0.2163	0.6029	0.0166	0.1046	0.0111	0.0656	0.2292	0.3803	0.3168	0.6649	0.3085	0.4329		0.7654	1.5539	1.8016	1.8741	1.6895	1.1467	1.2569	1.2209		100	100	100	100	100	100	100	100		Lipid	Fatty Acid Metabolism(Acyl Carnitine)	100004054	106182-29-0	1424	414.358
1389			nervonoylcarnitine (C24:1)*	1.18	1.38	1.32	0.72	0.69	0.71	0.1511	0.4937	0.1365	0.3312	0.1174	0.3073	0.1009	0.2383	0.0763	0.2865	0.0734	0.1785		1.0252	1.2051	1.4126	1.3517	1.1564	0.8288	0.8028	0.8164		100	100	100	100	100	100	100	100		Lipid	Fatty Acid Metabolism(Acyl Carnitine)	100015846		1602	510.452
1390			cerotoylcarnitine (C26)*	1.3	1.19	1.05	0.73	0.7	0.64	0.0329	0.2062	0.1294	0.3186	0.3894	0.6105	0.0125	0.0596	0.0046	0.043	0.001	0.0085		0.7602	0.9855	0.9026	0.7948	1.6483	1.1981	1.1569	1.0625		100	100	100	100	100	100	100	100		Lipid	Fatty Acid Metabolism(Acyl Carnitine)	100015835		1649	540.499
1391			ximenoylcarnitine (C26:1)*	1.21	1.53	1.13	0.66	0.69	0.63	0.0516	0.267	0.0019	0.0251	0.1093	0.299	0.0061	0.0375	0.0049	0.0442	0.0021	0.015		0.6995	0.8445	1.0735	0.7907	1.3774	0.9112	0.9526	0.8717		100	100	100	100	100	100	100	100		Lipid	Fatty Acid Metabolism(Acyl Carnitine)	100015836		1607	538.483
1395		Carnitine Metabolism	deoxycarnitine	0.8	0.58	0.44	0.44	0.48	0.41	0.0572	0.2834	0.0017	0.0234	1.4448e-05	0.0005	1.1423e-05	0.0006	1.3738e-05	0.0007	1.6653e-06	9.5697e-05		1.4537	1.1584	0.8371	0.6373	2.7483	1.2202	1.3078	1.1326		100	100	100	100	100	100	100	100		Lipid	Carnitine Metabolism	100001662	6249-56-5	2052	146.118
1396			carnitine	0.78	0.83	0.8	0.53	0.53	0.57	0.0265	0.1731	0.054	0.2028	0.0079	0.0532	2.045e-05	0.0009	1.1972e-05	0.0007	4.5017e-05	0.0013		1.0489	0.8141	0.8664	0.8415	1.4417	0.7629	0.758	0.8211		100	100	100	100	100	100	100	100		Lipid	Carnitine Metabolism	100000007	461-05-2	1978	162.112
1401		Ketone Bodies	3-hydroxybutyrate (BHBA)	2.08	3.46	4.64	5.51	7.84	9.94	0.0003	0.0068	9.7702e-06	0.0004	1.9875e-06	0.0001	9.6729e-05	0.0025	1.2583e-05	0.0007	2.5754e-06	0.0001		1.1784	2.4482	4.0719	5.4659	0.2815	1.5523	2.2072	2.7969		100	100	100	100	100	100	100	100		Lipid	Ketone Bodies	254	625-72-9	1444	103.04
1403		Fatty Acid Metabolism (Acyl Choline)	palmitoylcholine	2.74	3.46	2.33	1.49	1.57	1.69	0.0002	0.0059	0.0001	0.0034	0.001	0.0127	0.0734	0.1935	0.0282	0.146	0.0179	0.0686		0.4424	1.2137	1.5328	1.0301	0.7188	1.0698	1.1273	1.2137		67	100	100	100	100	100	100	100		Lipid	Fatty Acid Metabolism (Acyl Choline)	100009233		1482	342.337
1404			oleoylcholine	2.1	2.82	2.12	1.3	1.27	1.54	0.0091	0.0947	0.001	0.0156	0.0075	0.0515	0.1684	0.3168	0.1822	0.4792	0.0577	0.1525		0.653	1.3689	1.8434	1.3823	0.7235	0.9412	0.9164	1.1119		67	100	100	100	100	100	100	100		Lipid	Fatty Acid Metabolism (Acyl Choline)	100009331		1449	368.352
1405			palmitoloelycholine	3.04	3.35	2.5	1.59	1.67	1.97	0.0125	0.11	0.0093	0.0732	0.0314	0.1298	0.1912	0.3388	0.1715	0.4659	0.0932	0.2115		0.3811	1.1592	1.2767	0.9521	0.4954	0.7895	0.8295	0.9765		33	67	100	67	100	100	100	100		Lipid	Fatty Acid Metabolism (Acyl Choline)	100009334		1385	340.321
1407			linoleoylcholine*	2.3	2.77	1.94	1.02	1.08	1.15	0.0036	0.0525	0.003	0.033	0.0113	0.0656	0.4988	0.5494	0.2725	0.6098	0.1586	0.2995		0.7187	1.651	1.99	1.3935	0.8191	0.8324	0.8861	0.9395		67	100	100	100	100	100	100	100		Lipid	Fatty Acid Metabolism (Acyl Choline)	100015760		1388	366.337
1408			stearoylcholine*	1.43	2.16	1.79	1.25	1.44	1.4	0.1537	0.4973	0.0385	0.1692	0.0411	0.1577	0.6715	0.6098	0.0803	0.2977	0.0826	0.1941		0.8617	1.2336	1.8622	1.5459	0.9527	1.1891	1.3757	1.3381		33	100	67	67	67	67	100	100		Lipid	Fatty Acid Metabolism (Acyl Choline)	100015759		1520	370.368
1410			arachidonoylcholine	1.89	2.68	1.93	1.07	1.59	1.74	0.0388	0.2318	0.0045	0.0448	0.0339	0.1369	0.9293	0.7059	0.0872	0.3126	0.025	0.0856		0.6783	1.2789	1.8187	1.3105	0.7643	0.8158	1.2172	1.3328		33	67	67	67	67	67	100	100		Lipid	Fatty Acid Metabolism (Acyl Choline)	100009332		1390	390.337
1419		Fatty Acid, Monohydroxy	2-hydroxypalmitate	0.9	1.48	1.08	1.09	1.24	1.01	0.7799	1	0.0596	0.2138	0.6122	0.7647	0.6001	0.5836	0.2354	0.565	0.9293	0.7256		0.9027	0.8158	1.3332	0.9752	1.1041	1.2022	1.3637	1.1197		100	100	100	100	100	100	100	100		Lipid	Fatty Acid, Monohydroxy	100001579	764-67-0	5511.2	271.228
1420			2-hydroxystearate	0.9	1.31	1.26	1.15	1.34	1.13	0.6278	0.9408	0.1231	0.3133	0.1555	0.3616	0.3769	0.4834	0.134	0.4021	0.4386	0.5189		0.8952	0.8032	1.1748	1.1246	0.9823	1.1269	1.318	1.1107		67	100	100	100	100	100	100	100		Lipid	Fatty Acid, Monohydroxy	1239	629-22-1	5695	299.259
1425			3-hydroxysuberate	1.24	0.91	0.73	0.99	0.88	0.99	0.2707	0.6848	0.8876	0.8318	0.3746	0.5963	0.8431	0.6767	0.8127	1	0.9726	0.7316		0.6742	0.8335	0.6137	0.4945	0.6165	0.6089	0.5443	0.6092		67	67	67	67	33	67	67	33		Lipid	Fatty Acid, Monohydroxy	100001143	73141-47-6	3000	189.077
1442			16-hydroxypalmitate	1.17	1	0.64	1.27	1.32	1.29	0.0335	0.2085	0.1222	0.3133	0.7921	0.8357	0.3663	0.48	0.3276	0.6771	0.3352	0.449		1.5387	1.8032	1.5319	0.9836	0.8618	1.0956	1.1398	1.1146		100	100	100	100	100	100	100	100		Lipid	Fatty Acid, Monohydroxy	100002953	506-13-8	5236.2	271.228
1446			13-HODE + 9-HODE	0.76	1.23	1.37	1.74	1.85	1.52	0.3778	0.7863	0.9281	0.8401	0.6344	0.7756	0.129	0.2725	0.4147	0.7703	0.8464	0.6965		0.5987	0.4553	0.7356	0.8196	1.13	1.9656	2.0861	1.7127		100	100	100	100	100	100	100	100		Lipid	Fatty Acid, Monohydroxy	100002196		5275	295.228
1468		Fatty Acid, Dihydroxy	12,13-DiHOME	0.76	0.65	0.57	1	0.94	0.98	0.8557	1	0.5042	0.654	0.2894	0.5208	0.7829	0.6553	0.5099	0.8635	0.6264	0.6113		1.1684	0.8831	0.7635	0.6709	1.1633	1.1675	1.0974	1.1375		100	100	100	100	100	100	100	100		Lipid	Fatty Acid, Dihydroxy	62	263399-35-5	5137	313.238
1469			9,10-DiHOME	0.49	0.45	0.3	0.87	0.99	0.9	0.8258	1	0.4005	0.5901	0.0647	0.2127	0.5175	0.557	0.8426	1	0.5082	0.5587		1.9912	0.9731	0.9008	0.6035	1.1228	0.9796	1.1088	1.0065		100	100	100	100	100	100	100	100		Lipid	Fatty Acid, Dihydroxy	179	263399-34-4	5180	313.238
1471			19,20-DiHDPA	1.12	0.99	0.68	0.56	0.53	0.58	0.3835	0.789	0.5422	0.6789	0.4632	0.6655	0.0672	0.1877	0.0616	0.2477	0.1149	0.2423		0.8775	0.9838	0.872	0.5977	2.1737	1.2234	1.1482	1.2666		100	100	100	100	100	100	100	100		Lipid	Fatty Acid, Dihydroxy	100002844		5212	361.238
1473			8,9-DiHETrE	0.98	0.87	0.57	1.29	1.03	1.36	0.3577	0.7624	0.3218	0.5296	0.8861	0.8705	0.3977	0.4966	0.857	1	0.209	0.3552		1.3512	1.3283	1.1762	0.7757	0.7331	0.9466	0.7515	0.9943		100	100	100	100	100	100	100	100		Lipid	Fatty Acid, Dihydroxy	100002753	192461-96-4	5273	337.238
1475			14,15-DiHETrE	1.63	1.32	0.9	1.34	1.4	1.51	0.0381	0.2283	0.0767	0.2459	0.5573	0.7303	0.5531	0.5698	0.2849	0.6247	0.2371	0.3797		0.7307	1.1937	0.963	0.6567	0.7487	1.0014	1.0482	1.1291		100	100	100	100	100	100	100	100		Lipid	Fatty Acid, Dihydroxy	100002752	77667-09-5	5188	337.238
1559		Endocannabinoid	oleoyl ethanolamide	0.61	1.17	0.72	0.45	0.45	0.53	0.1213	0.4431	0.0445	0.1844	0.1329	0.3277	0.0639	0.1806	0.041	0.1934	0.0681	0.1707		3.1752	1.9508	3.7102	2.277	2.7571	1.2508	1.2341	1.4564		100	100	100	100	100	100	100	100		Lipid	Endocannabinoid	1137	11-58-0;111-58-0	1661	326.305
1562			palmitoyl ethanolamide	1.03	1.91	1.4	0.73	0.7	0.78	0.3995	0.8035	0.047	0.1881	0.2145	0.4392	0.4449	0.5218	0.4029	0.7603	0.704	0.6408		1.1497	1.1849	2.1939	1.6104	1.9209	1.4094	1.3471	1.4932		100	100	100	100	100	100	100	100		Lipid	Endocannabinoid	1489	544-31-0	1643	300.29
1563			stearoyl ethanolamide	0.96	1.33	0.9	0.93	0.94	1.03	0.6848	0.9706	0.4783	0.6431	0.8594	0.8618	0.7407	0.6353	0.8618	1	0.7605	0.6666		1.4854	1.4287	1.9731	1.3434	1.5096	1.4097	1.4165	1.5576		100	100	100	100	100	100	100	100		Lipid	Endocannabinoid	100002254	111-57-9	1787	328.321
1574			linoleoyl ethanolamide	0.75	1.56	1	0.89	1.15	1.01	0.6709	0.9644	0.0522	0.1992	0.7762	0.8342	0.7276	0.6284	0.5181	0.8677	0.7758	0.6708		2.061	1.5433	3.2121	2.065	1.4362	1.2715	1.653	1.447		100	100	100	100	100	100	100	100		Lipid	Endocannabinoid	100006726	68171-52-8	6150	322.275
1588		Inositol Metabolism	myo-inositol	0.87	0.77	0.72	0.95	0.96	0.9	0.4581	0.8484	0.1757	0.384	0.0266	0.1157	0.8481	0.6772	0.8956	1	0.7191	0.648		0.9991	0.8668	0.7714	0.7235	1.2389	1.1767	1.1836	1.1112		100	100	100	100	100	100	100	100		Lipid	Inositol Metabolism	363	87-89-8	3506.3	225.062
1597			inositol 1-phosphate (I1P)	0.9	1.11	0.93	0.73	0.65	0.47	0.7508	0.9994	0.7099	0.7527	0.7843	0.8357	0.5535	0.5698	0.4313	0.7851	0.0724	0.1764		0.9633	0.8648	1.0738	0.8939	2.0262	1.4792	1.3188	0.9559		100	100	100	100	100	100	100	100		Lipid	Inositol Metabolism	370	573-35-3;106032-59-1	4785	259.022
1617		Phospholipid Metabolism	choline	1.2	1.22	1.11	0.99	1.1	1.13	0.0083	0.0886	0.0102	0.0773	0.0906	0.2663	0.9743	0.7126	0.2235	0.5485	0.1541	0.2947		0.7933	0.9559	0.9679	0.8792	1.0642	1.0551	1.1757	1.2026		100	100	100	100	100	100	100	100		Lipid	Phospholipid Metabolism	1256	67-48-1	1961	104.107
1618			choline phosphate	0.78	0.75	0.57	0.56	0.51	0.5	0.2324	0.6278	0.148	0.349	0.0037	0.0314	0.0008	0.0107	0.0002	0.0045	0.0001	0.0023		1.4551	1.1278	1.0876	0.8365	2.0869	1.1746	1.0679	1.0455		100	100	100	100	100	100	100	100		Lipid	Phospholipid Metabolism	267	72556-74-2	700	184.073
1619			cytidine 5'-diphosphocholine	0.8	0.64	0.63	0.45	0.36	0.25	0.3668	0.7751	0.4624	0.6317	0.0603	0.2028	0.0132	0.0615	0.0046	0.043	0.0002	0.0031		1.4567	1.1589	0.9363	0.9236	3.4765	1.5561	1.2362	0.8778		100	100	100	100	100	100	100	100		Lipid	Phospholipid Metabolism	1220	33818-15-4	4200	533.106
1621			glycerophosphorylcholine (GPC)	0.89	0.87	0.85	0.71	0.67	0.66	0.0949	0.3799	0.065	0.2256	0.0183	0.0901	0.0002	0.0037	4.4694e-05	0.002	1.6424e-05	0.0005		0.9829	0.8765	0.852	0.8388	1.4759	1.0421	0.9918	0.973		100	100	100	100	100	100	100	100		Lipid	Phospholipid Metabolism	100000269	28319-77-9	672	258.11
1622			ethanolamine	0.96	1.23	0.8	2.83	4.09	4.81	0.9039	1	0.8107	0.8032	0.7729	0.8326	0.0546	0.1581	0.0072	0.0581	0.0037	0.0223		0.5232	0.5009	0.6413	0.4191	0.4269	1.2076	1.7452	2.0541		33	67	33	33	33	67	67	67		Lipid	Phospholipid Metabolism	420	141-43-5	1935	123.113
1623			phosphoethanolamine	0.86	1.04	0.85	0.71	0.79	0.78	0.5715	0.9131	0.57	0.6909	0.4652	0.6663	0.0284	0.1045	0.103	0.3477	0.0463	0.131		1.3146	1.1294	1.3609	1.1219	1.791	1.269	1.4135	1.3952		100	100	100	100	100	100	100	100		Lipid	Phospholipid Metabolism	1026	1071-23-4	4559.1	140.012
1624			cytidine-5'-diphosphoethanolamine	0.81	0.87	0.8	0.61	0.59	0.49	0.2814	0.6927	0.6167	0.7123	0.0922	0.2704	0.0722	0.1933	0.0771	0.2878	0.0061	0.0315		1.3174	1.069	1.15	1.0516	2.1365	1.2946	1.2649	1.0425		100	100	100	100	100	100	100	100		Lipid	Phospholipid Metabolism	100001407	72842-05-8	4210	445.053
1625			glycerophosphoethanolamine	0.84	0.86	0.81	0.59	0.56	0.5	0.156	0.5038	0.3528	0.5587	0.0569	0.1963	0.004	0.029	0.0024	0.028	0.0002	0.0035		0.9316	0.7842	0.8019	0.7521	1.9262	1.1339	1.087	0.9648		100	100	100	100	100	100	100	100		Lipid	Phospholipid Metabolism	100001620	33049-08-0	3075	214.049
1626			glycerophosphoserine*	1.69	1.65	1.89	0.76	0.83	0.9	0.0213	0.1505	0.0396	0.1718	0.0169	0.0856	0.5587	0.5714	0.8239	1	0.9244	0.7241		0.5049	0.851	0.8323	0.9545	1.5498	1.1755	1.2934	1.3894		100	100	100	100	100	100	100	100		Lipid	Phospholipid Metabolism	100015666		577	260.053
1627			glycerophosphoinositol*	1.49	1.25	1.19	0.65	0.68	0.57	0.0921	0.3735	0.2119	0.4295	0.4446	0.6544	0.2249	0.3762	0.3165	0.6649	0.0758	0.1826		0.6151	0.9181	0.7675	0.7301	1.9168	1.2392	1.311	1.0938		100	100	100	100	100	100	100	100		Lipid	Phospholipid Metabolism	100001621	16824-65-0	3850	333.059
1628			trimethylamine N-oxide	0.97	0.8	0.74	0.4	0.36	0.41	0.8634	1	0.4423	0.6176	0.5668	0.7335	0.018	0.0774	0.019	0.1092	0.0447	0.1289		1.0023	0.9691	0.8062	0.7455	4.3161	1.7473	1.5731	1.787		100	100	100	100	100	100	100	100		Lipid	Phospholipid Metabolism	100003397	1184-78-7	2100	76.0757
2154		Glycerolipid Metabolism	glycerol	0.66	0.7	0.53	0.5	0.41	0.35	0.3269	0.7386	0.4073	0.5927	0.1644	0.3765	0.0228	0.0907	0.0061	0.0525	0.0018	0.0137		1.7493	1.1565	1.2237	0.9268	6.4417	3.2219	2.6329	2.2867		100	100	100	100	100	100	100	100		Lipid	Glycerolipid Metabolism	1254	56-81-5	758	91.0401
2155			glycerol 3-phosphate	1.1	1.35	1.26	0.75	0.86	0.8	0.9157	1	0.4998	0.6539	0.7591	0.8276	0.169	0.3168	0.4184	0.7723	0.185	0.3262		1.1603	1.2718	1.5607	1.4655	1.6175	1.2069	1.3888	1.2987		100	100	100	100	100	100	100	100		Lipid	Glycerolipid Metabolism	100000258	29849-82-9	580	173.021
2160			glycerophosphoglycerol	1.21	1.22	1.12	0.85	0.86	0.81	0.0752	0.3305	0.0967	0.2778	0.1863	0.4059	0.3491	0.4663	0.3799	0.7327	0.1726	0.3128		0.7258	0.8747	0.8873	0.8142	1.2287	1.0463	1.0537	0.9958		100	100	100	100	100	100	100	100		Lipid	Glycerolipid Metabolism	100001619		2430	245.043
2161		Monoacylglycerol	1-myristoylglycerol (14:0)	0.47	1.59	0.44	0.63	0.67	0.4	0.289	0.7065	0.4422	0.6176	0.2733	0.5038	0.2941	0.4256	0.2294	0.5575	0.048	0.1345		1.1007	0.52	1.7472	0.4814	5.2244	3.2939	3.5047	2.1106		67	100	100	100	100	100	100	100		Lipid	Monoacylglycerol	100001618	75685-84-6	6353.3	227.202
2163			1-pentadecanoylglycerol (15:0)	0.62	0.7	0.54	0.65	0.5	0.32	0.1339	0.4664	0.2081	0.4261	0.096	0.2756	0.1397	0.2849	0.052	0.2203	0.0019	0.0142		1.4434	0.8941	1.0062	0.7753	2.843	1.8373	1.4346	0.9179		100	67	67	100	100	100	100	100		Lipid	Monoacylglycerol	100001431	104140-07-0	6200	241.217
2164			1-palmitoylglycerol (16:0)	0.47	1.08	0.26	0.51	0.46	0.29	0.4756	0.8624	0.6064	0.709	0.2252	0.4494	0.2228	0.3738	0.1469	0.4274	0.0292	0.095		1.5146	0.7149	1.6424	0.3996	7.1473	3.6238	3.2849	2.0665		100	100	100	100	100	100	100	100		Lipid	Monoacylglycerol	100000827	542-44-9	6550	255.233
2165			1-palmitoleoylglycerol (16:1)*	0.32	0.95	0.19	0.61	0.58	0.45	0.3079	0.7232	0.6304	0.7201	0.3097	0.536	0.3446	0.4642	0.2689	0.605	0.0836	0.1954		1.9323	0.6267	1.8325	0.3694	4.3287	2.6392	2.5025	1.9274		67	67	100	100	100	100	100	100		Lipid	Monoacylglycerol	100008952		6094	253.217
2166			1-margaroylglycerol (17:0)	0.69	0.84	0.77	0.46	0.58	0.37	0.6337	0.9457	0.612	0.7116	0.4193	0.6362	0.1308	0.2738	0.2017	0.5104	0.0554	0.149		1.1373	0.7817	0.9549	0.8738	3.9384	1.8246	2.2667	1.4664		100	100	67	67	100	100	100	100		Lipid	Monoacylglycerol	100001429	68002-72-2	6571	269.249
2168			1-oleoylglycerol (18:1)	0.4	0.73	0.35	0.51	0.55	0.32	0.2372	0.6354	0.9238	0.8401	0.4208	0.6379	0.3198	0.4414	0.242	0.57	0.046	0.1309		2.1308	0.855	1.5572	0.7372	6.2495	3.1909	3.4112	2.0176		100	100	100	100	100	100	100	100		Lipid	Monoacylglycerol	100000924	111-03-5	6650	281.249
2169			1-linoleoylglycerol (18:2)	0.33	0.88	0.25	0.59	0.47	0.26	0.0778	0.3361	0.6733	0.738	0.1388	0.3362	0.3191	0.4414	0.274	0.611	0.0486	0.1353		3.0095	0.9941	2.6356	0.7509	4.0495	2.3842	1.9046	1.0489		100	100	100	100	100	100	100	100		Lipid	Monoacylglycerol	100001040	2277-28-3	6477	279.233
2170			1-linolenoylglycerol (18:3)	0.75	1.02	0.35	0.45	0.29	0.19	0.3483	0.7539	0.7936	0.7973	0.122	0.3136	0.0198	0.0823	0.0108	0.0764	0.0006	0.0058		1.7895	1.3341	1.8239	0.6219	2.8698	1.3048	0.8463	0.5435		67	67	67	67	100	67	100	67		Lipid	Monoacylglycerol	100001435	124151-74-2	6214	277.217
2173			1-dihomo-linolenylglycerol (20:3)	0.73	1.13	0.79	0.73	0.67	0.45	0.6242	0.9403	0.7451	0.7702	0.9347	0.8789	0.5325	0.5597	0.5211	0.8695	0.1365	0.2714		0.9422	0.6872	1.0677	0.7481	2.4323	1.7846	1.6309	1.102		100	67	100	100	100	100	100	100		Lipid	Monoacylglycerol	100006121		6400	305.249
2174			1-arachidonylglycerol (20:4)	0.64	1.35	0.5	0.66	0.71	0.48	0.604	0.9286	0.3904	0.5808	0.2212	0.4456	0.3402	0.4613	0.3397	0.6939	0.0211	0.0765		1.6409	1.0513	2.2212	0.8222	1.8167	1.1943	1.2918	0.8666		100	100	100	100	100	100	100	100		Lipid	Monoacylglycerol	100001433	35474-99-8	6250	303.233
2177			1-docosahexaenoylglycerol (22:6)	0.79	1.8	0.63	0.65	0.65	0.39	0.7626	1	0.5586	0.6852	0.8372	0.8511	0.4095	0.5043	0.4667	0.819	0.0936	0.2121		0.8214	0.6452	1.4819	0.5202	2.4745	1.6046	1.6128	0.9708		100	67	100	100	100	100	100	100		Lipid	Monoacylglycerol	100001481		6150	309.222
2178			2-myristoylglycerol (14:0)	0.27	0.51	0.27	0.53	0.52	0.4	0.0644	0.3058	0.278	0.4926	0.0644	0.2122	0.1196	0.2617	0.1749	0.4686	0.0097	0.0431		0.6986	0.186	0.3566	0.186	3.0643	1.6125	1.5811	1.2119		67	0	67	33	100	100	100	67		Lipid	Monoacylglycerol	100001408	27214-38-6	6230	227.202
2179			2-palmitoylglycerol (16:0)	1.32	1.72	0.23	0.51	0.58	0.51	0.4338	0.826	0.7066	0.7508	0.1991	0.4218	0.3106	0.4366	0.3129	0.6594	0.0957	0.2144		1.2979	1.7092	2.2261	0.3036	4.4529	2.2791	2.595	2.2541		100	100	100	100	100	100	100	100		Lipid	Monoacylglycerol	100001048	23470-00-0	6400	255.233
2180			2-palmitoleoylglycerol (16:1)*	0.47	0.46	0.13	0.62	0.77	0.56	0.5134	0.8926	0.5822	0.6982	0.093	0.2717	0.1935	0.3406	0.4592	0.8127	0.0815	0.1929		2.9425	1.3821	1.3628	0.3734	3.0651	1.8885	2.3658	1.7188		67	67	100	67	100	100	100	100		Lipid	Monoacylglycerol	100008953		6016	253.217
2182			2-oleoylglycerol (18:1)	0.52	0.77	0.37	0.45	0.74	0.43	0.302	0.7161	0.9194	0.8401	0.3202	0.5452	0.2221	0.3736	0.4279	0.7815	0.0822	0.194		1.8955	0.9789	1.4587	0.7074	4.8046	2.1645	3.5613	2.0541		100	100	100	100	100	100	100	100		Lipid	Monoacylglycerol	100000943	3443-84-3	6500	281.249
2183			2-linoleoylglycerol (18:2)	0.46	0.96	0.31	0.38	0.49	0.34	0.1885	0.5597	0.6831	0.7415	0.0986	0.2807	0.1866	0.3349	0.3664	0.7187	0.0794	0.1898		2.2656	1.0439	2.1638	0.6966	3.5537	1.3575	1.7556	1.2027		100	100	100	100	100	100	100	100		Lipid	Monoacylglycerol	100000987	3443-82-1	6250	279.233
2184			2-arachidonoylglycerol (20:4)	0.93	1.66	1.77	0.64	0.92	0.63	0.8555	1	0.2157	0.4354	0.3911	0.6105	0.3579	0.4754	0.9035	1	0.2609	0.3994		0.8632	0.8026	1.4305	1.5283	0.9827	0.6338	0.907	0.6204		100	100	100	67	67	100	67	33		Lipid	Monoacylglycerol	100000584	53847-30-6	6170	303.233
2267		Sphingolipid Metabolism	sphinganine	1.06	1.21	1.34	0.75	1.03	1.22	0.5389	0.8997	0.164	0.3675	0.057	0.1963	0.1273	0.2721	0.9661	1	0.4069	0.5024		0.9551	1.0089	1.1535	1.282	1.136	0.8555	1.1685	1.3869		100	100	100	100	100	100	100	100		Lipid	Sphingolipid Metabolism	313	3102-56-5	1413	302.305
2275			galactosylsphingosine	1.45	2.06	2.47	0.62	0.53	0.49	0.7263	0.9922	0.055	0.2054	0.0181	0.0898	0.117	0.2587	0.1837	0.4803	0.1601	0.2995		0.7493	1.0901	1.5456	1.8472	5.143	3.2065	2.7088	2.5427		100	67	100	100	100	100	100	100		Lipid	Sphingolipid Metabolism	100002498	2238-90-6	1350	462.343
2305			sphingosine	0.97	1.32	1.53	0.88	1.13	1.41	0.9249	1	0.097	0.2781	0.021	0.0973	0.4879	0.5417	0.5387	0.8873	0.0854	0.1989		1.2259	1.1947	1.6153	1.872	1.1313	0.9976	1.2739	1.591		100	100	100	100	100	100	100	100		Lipid	Sphingolipid Metabolism	297	123-78-4	1393	300.29
2308			phytosphingosine	0.54	0.49	0.42	0.38	0.4	0.41	0.1135	0.4237	0.2254	0.4461	0.1314	0.3256	0.0024	0.0224	0.0046	0.043	0.0047	0.0267		2.492	1.3357	1.2235	1.049	2.5782	0.9821	1.0422	1.0599		100	100	100	100	100	100	100	100		Lipid	Sphingolipid Metabolism	469	554-62-1	1367	318.3
2322			heptadecasphingosine (d17:1)	0.93	1.37	1.78	0.86	1.03	1.34	0.7816	1	0.1741	0.3829	0.024	0.1078	0.6071	0.5858	0.8259	1	0.2222	0.3677		1.1657	1.0845	1.598	2.0692	1.1386	0.9841	1.1727	1.5279		100	100	100	100	100	100	100	100		Lipid	Sphingolipid Metabolism	100015724	6918-48-5	1377	286.274
2323			hexadecasphingosine (d16:1)*	1.12	1.61	1.91	0.9	1.12	1.52	0.4529	0.8424	0.0126	0.0884	0.0014	0.017	0.559	0.5714	0.5774	0.9155	0.0405	0.119		0.8661	0.9683	1.3981	1.65	1.0198	0.9185	1.1415	1.5478		100	100	100	100	100	100	100	100		Lipid	Sphingolipid Metabolism	100015723		1289	272.258
2326			sphingadienine	0.98	1.14	1.42	0.81	0.78	0.95	0.8528	1	0.4453	0.6193	0.0788	0.2434	0.2833	0.4202	0.2568	0.5861	0.8586	0.7026		1.3466	1.3232	1.5303	1.9064	1.289	1.0478	1.0095	1.2213		100	100	100	100	100	100	100	100		Lipid	Sphingolipid Metabolism	100015643	25696-03-1	1350	298.274
2402		Mevalonate Metabolism	3-hydroxy-3-methylglutarate	0.88	1.1	1.07	0.74	0.81	0.85	0.8819	1	0.1717	0.3796	0.2199	0.4453	0.0758	0.1977	0.2029	0.5117	0.3618	0.4667		1.4855	1.314	1.6396	1.5892	1.2576	0.9298	1.0141	1.0703		100	100	100	100	100	100	100	100		Lipid	Mevalonate Metabolism	112	503-49-1	2850	161.046
2417		Sterol	cholesterol	1.27	1.21	1.11	0.81	0.8	0.83	0.0079	0.0861	0.0284	0.1465	0.1475	0.3505	0.0404	0.1291	0.0341	0.1711	0.0687	0.1707		0.9804	1.2466	1.183	1.0922	1.1616	0.9406	0.9345	0.9641		100	100	100	100	100	100	100	100		Lipid	Sterol	266	57-88-5	2707	369.352
2440			4-cholesten-3-one	0.79	1.19	1.02	0.95	0.99	1.09	0.4726	0.862	0.4024	0.5901	0.5107	0.6966	0.9941	0.7126	0.7496	1	0.5355	0.5708		0.8369	0.6582	0.9936	0.8514	1.3168	1.2521	1.3003	1.433		67	67	100	100	100	100	100	100		Lipid	Sterol	100002227	601-57-0	2520	385.346
2460			7-hydroxycholesterol (alpha or beta)	1.88	2.85	3.6	4.45	2.68	2.89	0.2732	0.6858	0.2048	0.4229	0.0549	0.1922	0.1293	0.2726	0.1015	0.3452	0.177	0.316		0.2167	0.4066	0.618	0.7792	0.2405	1.0707	0.6434	0.694		0	67	67	67	33	33	67	67		Lipid	Sterol	100005999		1930	367.336
2462		Pregnenolone Steroids	pregnenolone sulfate	1.08	0.83	0.63	1	1	1	0.5073	0.8875	0.101	0.2838	0.0101	0.0621	1	0.7126	1	1	1	0.7316		1.1598	1.2549	0.967	0.7284	0.3231	0.3231	0.3231	0.3231		100	67	67	67	0	0	0	0		Lipid	Pregnenolone Steroids	100002129	1247-64-9	5100	395.19
2501		Progestin Steroids	pregnen-diol disulfate C21H34O8S2*	0.49	0.54	0.52	0.51	0.59	0.52	0.0003	0.0084	0.0017	0.023	0.001	0.0131	0.001	0.0127	0.0069	0.0559	0.0014	0.0117		2.9285	1.4423	1.595	1.5122	1.2219	0.6251	0.717	0.6402		100	100	100	100	100	100	100	100		Lipid	Progestin Steroids	100001993		3868	238.077
2502			pregn steroid monosulfate C21H34O5S*	0.62	0.52	0.51	0.93	0.65	0.63	0.3555	0.7623	0.0885	0.2669	0.0741	0.2339	0.5259	0.5592	0.3201	0.6691	0.2716	0.4069		2.9486	1.8373	1.5452	1.4996	0.7992	0.7454	0.5192	0.5044		100	100	100	100	67	100	67	67		Lipid	Progestin Steroids	100002067	1247-64-9	5000	397.205
2524		Corticosteroids	cortolone	0.46	0.36	0.17	0.63	0.62	0.62	0.0075	0.0845	5.0006e-05	0.0015	4.7197e-06	0.0002	0.316	0.438	0.295	0.6373	0.295	0.4228		3.7864	1.7514	1.3584	0.6554	0.4394	0.2777	0.2736	0.2736		100	100	33	33	33	33	0	0		Lipid	Corticosteroids	100002549	516-42-7	5059	365.233
2531		Androgenic Steroids	dehydroisoandrosterone sulfate (DHEA-S)	2.61	2.2	2.52	2.48	2.05	2.26	0.0002	0.0052	0.0006	0.0105	0.0002	0.0043	0.0038	0.0284	0.0153	0.0956	0.0074	0.036		0.8838	2.3088	1.9416	2.2272	0.45	1.1167	0.9219	1.0157		100	100	100	100	100	100	100	100		Lipid	Androgenic Steroids	100000792	651-48-9	4745	367.158
2534			epiandrosterone sulfate	2.9	2.44	2.49	1.32	1.3	1.11	0.0001	0.0043	0.0004	0.0071	0.0004	0.0067	0.0478	0.144	0.0642	0.2545	0.1182	0.2463		0.4582	1.3274	1.1192	1.1405	0.6304	0.8324	0.817	0.6967		67	100	100	100	67	100	100	100		Lipid	Androgenic Steroids	100001287	22229-22-7	4855	369.174
2542			androsterone sulfate	3.09	2.82	2.81	2.41	2.58	2.91	0.0002	0.006	0.0005	0.0085	0.0004	0.0061	0.0063	0.0382	0.0042	0.0406	0.0013	0.0109		0.5398	1.6669	1.5238	1.5179	0.3621	0.8733	0.935	1.0538		100	100	100	100	100	100	100	100		Lipid	Androgenic Steroids	100001073	2479-86-9	5022	369.174
2548			androstenediol (3beta,17beta) monosulfate (1)	0.76	0.58	0.5	0.83	0.67	0.57	0.8431	1	0.3134	0.5236	0.1455	0.348	0.7577	0.6422	0.3047	0.65	0.1287	0.2585		1.7985	1.3741	1.0427	0.906	1.2496	1.0367	0.8388	0.7091		100	100	100	100	100	100	100	100		Lipid	Androgenic Steroids	100002028	521-17-5	4535	369.174
2551			androstenediol (3beta,17beta) disulfate (1)	1.51	1.89	2	1.1	1.24	1.31	0.0977	0.3886	0.0307	0.1499	0.0188	0.0911	0.1664	0.3158	0.1003	0.3425	0.0618	0.1593		0.9899	1.4928	1.8706	1.977	1.1243	1.2333	1.3955	1.471		100	100	100	100	100	100	100	100		Lipid	Androgenic Steroids	100001992		3740	224.062
2573			5alpha-androstan-3beta,17beta-diol disulfate	0.95	0.9	1.4	0.42	0.54	0.26	0.7912	1	0.8461	0.8188	0.3761	0.5981	0.1748	0.3241	0.346	0.6976	0.0145	0.0574		0.6257	0.5962	0.5626	0.8756	1.268	0.5351	0.6794	0.327		33	67	33	67	33	67	33	33		Lipid	Androgenic Steroids	100001987	571-20-0	3880	225.07
2587		Estrogenic Steroids	estrone 3-sulfate	1.76	1.25	1.2	0.87	0.77	0.68	0.0061	0.0738	0.2531	0.4746	0.3151	0.5396	0.5314	0.5597	0.215	0.5324	0.0511	0.1413		0.877	1.547	1.0989	1.0548	0.505	0.4401	0.3903	0.3452		67	67	67	67	33	33	33	33		Lipid	Estrogenic Steroids	1230	438-67-5	4417.3	349.112
2602		Primary Bile Acid Metabolism	cholate	0.87	1.11	0.9	0.62	0.53	0.62	0.7564	1	0.9054	0.836	0.7932	0.8357	0.269	0.4083	0.1831	0.4795	0.2507	0.3896		0.4554	0.3983	0.5048	0.4086	1.0479	0.6446	0.5606	0.6484		67	67	67	33	67	67	33	33		Lipid	Primary Bile Acid Metabolism	136	81-25-4	5165	407.28
2603			glycocholate	1.36	1.66	1.43	0.75	0.93	0.91	0.2664	0.6818	0.0221	0.1261	0.0637	0.2112	0.1438	0.2899	0.4878	0.8387	0.2377	0.3799		0.3201	0.4362	0.5325	0.4583	1.9586	1.4636	1.8295	1.7748		100	100	100	100	100	100	100	100		Lipid	Primary Bile Acid Metabolism	342	475-31-0;863-57-0	5163	464.302
2604			taurocholate	1.61	1.89	1.95	0.79	0.99	0.96	0.0617	0.2967	0.0204	0.1184	0.015	0.0806	0.4357	0.5173	0.7727	1	0.5874	0.5903		0.3423	0.5525	0.6479	0.6685	1.4576	1.1557	1.4373	1.3967		100	100	100	100	100	100	100	100		Lipid	Primary Bile Acid Metabolism	1648	145-42-6	5150	514.284
2605			chenodeoxycholate	0.87	0.87	0.87	0.65	0.89	0.97	0.7529	0.9994	0.7529	0.7757	0.7529	0.825	0.3367	0.4576	0.6415	0.9629	0.7184	0.6478		0.3242	0.2815	0.2815	0.2815	0.5392	0.3493	0.4817	0.521		33	0	0	0	67	33	33	33		Lipid	Primary Bile Acid Metabolism	1123	474-24-9;474-25-9	5264	391.285
2606			glycochenodeoxycholate	0.91	0.91	0.77	0.71	0.93	0.85	0.2642	0.6805	0.3987	0.5896	0.0714	0.2272	0.0308	0.1098	0.4375	0.7884	0.0675	0.17		0.5037	0.4589	0.4572	0.3889	1.8572	1.3254	1.7229	1.5729		100	100	100	100	100	100	100	100		Lipid	Primary Bile Acid Metabolism	1628	16564-43-5	5236.1	448.307
2607			taurochenodeoxycholate	1.02	0.93	0.85	0.83	1.01	0.86	0.7625	1	0.5476	0.6802	0.327	0.5528	0.3122	0.4374	0.8635	1	0.4437	0.5214		0.5681	0.5778	0.5268	0.4829	1.314	1.0871	1.3337	1.1273		100	100	100	100	100	100	100	100		Lipid	Primary Bile Acid Metabolism	1629	6009-98-9	5250	498.289
2611			tauro-beta-muricholate	1.07	1.23	1.11	0.6	1.32	1.32	0.8705	1	0.5202	0.6668	0.8066	0.8414	0.1299	0.2729	0.2524	0.5808	0.3411	0.4517		0.5221	0.5569	0.6416	0.5776	0.5066	0.3059	0.6698	0.67		67	67	67	67	67	67	67	67		Lipid	Primary Bile Acid Metabolism	100001250	25696-60-0	4774	514.284
2616			glycochenodeoxycholate sulfate	1.32	1.16	1.66	0.53	0.76	0.76	0.9025	1	0.8791	0.8313	0.4775	0.6727	0.04	0.1287	0.2831	0.6224	0.25	0.3896		0.6195	0.8168	0.7217	1.0256	1.5766	0.8298	1.1985	1.2035		100	100	100	100	100	100	100	100		Lipid	Primary Bile Acid Metabolism	100006641		4820	263.628
2618			glycocholate sulfate	2.64	2.85	3.74	0.66	1.36	1.42	0.2176	0.6054	0.1881	0.4013	0.1095	0.299	0.4543	0.5232	0.456	0.8091	0.4753	0.538		0.1953	0.5164	0.5574	0.7313	1.0104	0.6694	1.3786	1.4374		33	33	33	33	67	67	67	67		Lipid	Primary Bile Acid Metabolism	100006639		4560	271.626
2619		Secondary Bile Acid Metabolism	deoxycholate	0.66	1.79	1.25	0.71	0.66	0.73	0.558	0.9064	0.5823	0.6982	0.8159	0.8464	0.6837	0.6149	0.4785	0.8302	0.5468	0.575		0.502	0.3314	0.8961	0.6278	0.9095	0.6454	0.5961	0.666		33	0	33	33	67	67	33	33		Lipid	Secondary Bile Acid Metabolism	302	83-44-3	5294	391.285
2621			glycodeoxycholate	1.17	0.94	0.74	0.73	0.77	0.66	0.7325	0.9955	0.9161	0.8395	0.138	0.3357	0.0371	0.1226	0.0409	0.1934	0.0017	0.013		0.2867	0.3342	0.2689	0.2122	1.4661	1.0715	1.128	0.9698		100	100	100	100	100	100	100	100		Lipid	Secondary Bile Acid Metabolism	100000436	360-65-6	5281	448.307
2622			taurodeoxycholate	0.98	0.89	0.75	0.64	0.67	0.6	0.6023	0.9285	0.3913	0.5815	0.1777	0.3968	0.0419	0.1333	0.0606	0.2453	0.0093	0.0421		0.5522	0.5421	0.4893	0.4167	1.7517	1.1215	1.1676	1.045		100	100	100	100	100	100	100	100		Lipid	Secondary Bile Acid Metabolism	1668	207737-97-1	5257.4	498.289
2626			glycolithocholate	0.38	0.59	0.45	0.38	0.17	0.17	0.1615	0.5164	0.3672	0.5641	0.2302	0.4546	0.0855	0.2148	0.0036	0.0373	0.0036	0.022		1.2967	0.4915	0.7691	0.5857	1.1304	0.4327	0.1932	0.1932		67	33	33	33	67	33	0	0		Lipid	Secondary Bile Acid Metabolism	100001064	474-74-8	5357.1	432.312
2627			glycolithocholate sulfate*	0.82	0.67	0.51	0.57	0.52	0.53	0.9965	1	0.3574	0.5591	0.0322	0.1323	0.0009	0.0113	0.0005	0.0109	0.0003	0.0041		1.795	1.4661	1.198	0.9069	2.6538	1.5128	1.3754	1.4155		100	100	100	100	100	100	100	100		Lipid	Secondary Bile Acid Metabolism	100001657	15324-64-8	5011	255.631
2628			taurolithocholate	0.58	0.63	0.46	0.52	0.29	0.23	0.0452	0.2489	0.0603	0.2138	0.0163	0.0832	0.0046	0.031	8.1325e-06	0.0006	1.1767e-06	7.4383e-05		1.0243	0.5939	0.6404	0.4672	0.9155	0.4719	0.2674	0.2093		67	33	33	33	100	100	33	33		Lipid	Secondary Bile Acid Metabolism	100001065	516-90-5	5345	482.295
2629			taurolithocholate 3-sulfate	1.06	0.86	0.73	0.6	0.69	0.62	0.7578	1	0.438	0.6151	0.1243	0.3179	0.0073	0.0422	0.0355	0.1748	0.0045	0.0259		1.9215	2.0309	1.6482	1.4052	2.696	1.6193	1.8522	1.6582		100	100	100	100	100	100	100	100		Lipid	Secondary Bile Acid Metabolism	100001658	64936-83-0	5026.7	280.622
2633			glycoursodeoxycholate	1.36	1.38	1.04	1.13	1.67	1.7	0.1741	0.5381	0.1219	0.313	0.9842	0.8789	0.1815	0.3307	0.0013	0.0201	0.0015	0.012		0.5568	0.7571	0.7687	0.5765	0.601	0.6807	1.0035	1.0205		100	100	100	100	100	100	100	100		Lipid	Secondary Bile Acid Metabolism	100002911	64480-66-6	5033	448.307
2634			tauroursodeoxycholate	1.55	1.6	1.4	1.51	2.7	2.51	0.0552	0.2786	0.0293	0.1465	0.1261	0.3203	0.1242	0.2687	0.0004	0.0096	0.0003	0.0043		0.576	0.8901	0.9216	0.8066	0.4348	0.6583	1.172	1.0933		100	100	100	100	100	100	100	100		Lipid	Secondary Bile Acid Metabolism	100002912	14605-22-2	5025	498.289
2641			glycohyocholate	1.5	1.53	1.25	0.43	1.64	1.76	0.4588	0.8488	0.4404	0.6167	0.6674	0.7864	0.0426	0.1344	0.7385	1	0.9036	0.7149		0.2858	0.4292	0.4377	0.3564	1.1541	0.4927	1.8923	2.0307		33	33	33	33	67	67	67	67		Lipid	Secondary Bile Acid Metabolism	100004083		5020	464.302
2650			glycocholenate sulfate*	1.18	0.79	0.84	0.72	0.7	0.69	0.82	1	0.0936	0.2731	0.2149	0.4392	0.0715	0.1933	0.043	0.1973	0.0253	0.0859		0.8372	0.9896	0.6598	0.7058	1.6566	1.1996	1.1555	1.1488		100	100	100	100	100	100	100	100		Lipid	Secondary Bile Acid Metabolism	100001989		4750	254.623
2651			taurocholenate sulfate	1.33	0.86	0.94	0.83	0.93	0.85	0.5484	0.9013	0.6088	0.7096	0.7818	0.8357	0.5582	0.5714	0.6542	0.9696	0.7069	0.6412		1.2536	1.6686	1.0839	1.1828	1.6781	1.401	1.5549	1.4308		100	100	100	100	100	100	100	100		Lipid	Secondary Bile Acid Metabolism	100001990		4750	279.614
2655			glycodeoxycholate sulfate	1.71	1.45	2.14	0.88	1.36	1.31	0.1	0.3934	0.0964	0.2778	0.0087	0.0566	0.5747	0.5749	0.4093	0.7667	0.7687	0.6688		0.8962	1.5327	1.2961	1.9211	2.006	1.7575	2.7208	2.6353		100	100	100	100	100	100	100	100		Lipid	Secondary Bile Acid Metabolism	100006642		4875	263.628
3225	Nucleotide	Purine Metabolism, (Hypo)Xanthine/Inosine containing	inosine 5'-monophosphate (IMP)	0.55	1.04	0.4	0.19	0.32	0.27	0.1622	0.5164	0.8958	0.8332	0.079	0.2434	0.0218	0.0882	0.151	0.4337	0.0692	0.1712		1.1735	0.6399	1.2214	0.4714	1.997	0.3755	0.6334	0.5337		100	33	100	33	67	33	67	67		Nucleotide	Purine Metabolism, (Hypo)Xanthine/Inosine containing	362	4691-65-0	650	349.054
3226			inosine	0.74	0.8	0.9	0.51	0.58	0.54	0.0103	0.1002	0.0455	0.1852	0.2154	0.4392	0.0006	0.0091	0.0053	0.0464	0.0011	0.0094		1.7939	1.3193	1.4273	1.6204	2.456	1.2445	1.4285	1.3271		100	100	100	100	100	100	100	100		Nucleotide	Purine Metabolism, (Hypo)Xanthine/Inosine containing	361	58-63-9	1602.1	267.073
3227			hypoxanthine	0.71	0.73	0.65	0.68	0.72	0.71	0.0136	0.1153	0.0191	0.1155	0.0019	0.0213	0.0019	0.0189	0.0056	0.0482	0.0038	0.0227		1.331	0.9487	0.9657	0.8673	1.571	1.069	1.1256	1.1179		100	100	100	100	100	100	100	100		Nucleotide	Purine Metabolism, (Hypo)Xanthine/Inosine containing	171	68-94-0	1291.2	135.031
3228			xanthine	1.08	1.21	1.22	0.97	1.06	1.09	0.601	0.9272	0.0565	0.2084	0.0616	0.2055	0.76	0.6432	0.5338	0.8838	0.3108	0.4334		0.9793	1.0563	1.1898	1.1975	1.0709	1.0377	1.1303	1.1708		100	100	100	100	100	100	100	100		Nucleotide	Purine Metabolism, (Hypo)Xanthine/Inosine containing	1004	69-89-6	2023	151.026
3230			xanthosine	2.04	2.68	2.11	0.59	0.64	0.6	0.0396	0.2335	0.0086	0.0697	0.0596	0.202	0.8001	0.6625	0.8721	1	0.9525	0.7316		0.4068	0.8282	1.0892	0.8587	1.6256	0.9551	1.0431	0.9681		100	100	100	100	100	100	100	100		Nucleotide	Purine Metabolism, (Hypo)Xanthine/Inosine containing	100000299	146-80-5	1275	285.083
3233			N1-methylinosine	1.06	1.83	2.24	0.6	0.83	1.33	0.64	0.9494	0.0028	0.0324	0.0003	0.0053	0.2877	0.4215	0.4516	0.8021	0.0027	0.0183		1.4534	1.5399	2.6627	3.254	2.6982	1.6172	2.2285	3.5892		100	100	100	100	100	100	100	100		Nucleotide	Purine Metabolism, (Hypo)Xanthine/Inosine containing	100001409	20245-33-4	1430	283.104
3234			2'-deoxyinosine	1.14	1.74	2.25	1.14	1.42	1.56	0.5076	0.8875	0.0232	0.1295	0.0038	0.0315	0.8184	0.6656	0.1464	0.4267	0.0606	0.1581		0.9657	1.0976	1.6793	2.1703	0.8091	0.9221	1.1492	1.2643		100	100	100	100	100	100	100	100		Nucleotide	Purine Metabolism, (Hypo)Xanthine/Inosine containing	100000135	890-38-0	1688	251.079
3236			urate	0.56	0.59	0.62	0.38	0.35	0.38	0.0103	0.1002	0.0293	0.1465	0.0701	0.2257	1.5705e-05	0.0008	1.1213e-05	0.0007	4.067e-05	0.0012		1.4063	0.7856	0.8247	0.8694	2.8758	1.1022	0.9971	1.0883		100	100	100	100	100	100	100	100		Nucleotide	Purine Metabolism, (Hypo)Xanthine/Inosine containing	1134	69-93-2;120K5305	757.1	167.021
3237			allantoin	1.12	3.17	1.48	1.3	1.56	1.33	0.5429	0.9005	0.0125	0.0882	0.1598	0.3683	0.3594	0.4763	0.0886	0.3152	0.5423	0.5732		0.9024	1.007	2.8596	1.3388	0.9616	1.2475	1.5041	1.2791		100	100	100	100	67	100	100	100		Nucleotide	Purine Metabolism, (Hypo)Xanthine/Inosine containing	1002	97-59-6	1672	157.037
3243		Purine Metabolism, Adenine containing	adenosine 5'-monophosphate (AMP)	0.82	0.66	0.66	0.42	0.48	0.43	0.1263	0.4538	0.2256	0.4461	0.1125	0.3035	0.01	0.0513	0.0235	0.1267	0.0044	0.0257		1.6169	1.3214	1.0595	1.0608	2.3307	0.9868	1.1202	1.011		100	100	100	100	100	100	100	100		Nucleotide	Purine Metabolism, Adenine containing	209	149022-20-8	822	346.056
3244			adenosine 3'-monophosphate (3'-AMP)	0.52	0.53	0.47	0.57	0.46	0.47	0.1354	0.4672	0.1816	0.3928	0.0479	0.1752	0.2504	0.3993	0.0816	0.302	0.0286	0.0933		2.1738	1.1218	1.1458	1.0149	1.8498	1.0574	0.8436	0.8668		100	100	100	100	100	100	100	100		Nucleotide	Purine Metabolism, Adenine containing	100001449	84-21-9	1245	346.056
3245			adenosine 2'-monophosphate (2'-AMP)	0.71	0.98	0.96	1.13	0.96	0.84	0.3214	0.7356	0.8257	0.8082	0.2575	0.4875	0.6584	0.6037	0.9473	1	0.5996	0.5963		1.5981	1.1399	1.559	1.5353	1.2018	1.3552	1.1497	1.015		100	100	100	100	100	100	100	100		Nucleotide	Purine Metabolism, Adenine containing	100001694	130-49-4	1497.7	346.056
3246			adenosine 3',5'-cyclic monophosphate (cAMP)	1.22	1.31	1.13	0.78	0.55	0.67	0.6087	0.93	0.6434	0.7262	0.7263	0.8106	0.532	0.5597	0.0823	0.3027	0.1576	0.2989		1.1751	1.4318	1.5354	1.3314	1.3638	1.0678	0.7507	0.9107		100	100	100	67	100	100	67	67		Nucleotide	Purine Metabolism, Adenine containing	207	60-92-4	1952.2	328.045
3248			adenosine 3',5'-diphosphate	0.75	0.71	0.73	1.49	1.5	1.29	0.3351	0.7432	0.2194	0.4399	0.0932	0.2717	0.3019	0.4312	0.4481	0.801	0.7995	0.6799		1.1109	0.8289	0.7864	0.8132	0.7162	1.0642	1.0751	0.9246		100	100	100	100	100	100	100	100		Nucleotide	Purine Metabolism, Adenine containing	1214	75431-54-8	575	426.022
3249			adenylosuccinate	0.12	0.08	0.08	0.37	0.18	0.06	0.0138	0.1156	0.0027	0.0319	0.0027	0.0252	0.5122	0.5549	0.245	0.5704	0.057	0.1518		2.5413	0.314	0.1927	0.1927	7.0502	2.6214	1.2397	0.4503		67	33	0	0	67	33	33	33		Nucleotide	Purine Metabolism, Adenine containing	1303	19046-78-7	560	462.067
3250			adenosine	1.16	0.85	0.88	0.47	0.47	0.58	0.4377	0.8303	0.3122	0.5234	0.6506	0.7814	0.0032	0.0263	0.0049	0.0442	0.0915	0.2085		1.382	1.5969	1.1785	1.216	2.4168	1.1477	1.133	1.4123		100	100	100	100	100	100	100	100		Nucleotide	Purine Metabolism, Adenine containing	798	58-61-7	2169	268.104
3251			adenine	0.77	0.68	0.65	0.65	0.6	0.53	0.0263	0.1731	0.0093	0.0733	0.0005	0.0084	0.0017	0.0179	0.0005	0.0111	4.6003e-05	0.0013		1.7241	1.3265	1.1807	1.1129	1.9599	1.2818	1.1785	1.0364		100	100	100	100	100	100	100	100		Nucleotide	Purine Metabolism, Adenine containing	880	73-24-5	2221	136.062
3256			N1-methyladenosine	1.52	2.27	2.71	1.05	1.62	2.25	0.0231	0.1591	0.0001	0.003	9.9723e-06	0.0003	0.8088	0.6639	0.0193	0.1107	0.0003	0.0041		0.8292	1.2611	1.8848	2.2506	1.1442	1.1961	1.8545	2.5775		100	100	100	100	100	100	100	100		Nucleotide	Purine Metabolism, Adenine containing	1242	15763-06-1	2120	282.12
3257			N6-methyladenosine	1.74	1.61	1.53	0.91	1.03	0.95	0.0378	0.2275	0.0688	0.2314	0.0952	0.2749	0.6567	0.6037	0.8738	1	0.856	0.7014		0.835	1.4519	1.3467	1.2761	1.2384	1.1257	1.2762	1.173		100	100	100	100	100	100	100	100		Nucleotide	Purine Metabolism, Adenine containing	213	1867-73-8	2264	282.12
3266			N6-carbamoylthreonyladenosine	1.25	1.45	1.42	1.01	1.23	1.28	0.0906	0.3694	0.0164	0.1038	0.023	0.1048	0.9588	0.7126	0.2383	0.5685	0.1817	0.3221		0.9112	1.1381	1.3167	1.2953	1.0092	1.0187	1.2435	1.2903		100	100	100	100	100	100	100	100		Nucleotide	Purine Metabolism, Adenine containing	100001415	24719-82-2	2164	411.127
3275			N6-succinyladenosine	1.09	0.82	0.84	0.79	0.91	0.73	0.032	0.201	0.5877	0.7	0.6493	0.7814	0.1082	0.2474	0.4507	0.8021	0.0643	0.1636		0.8895	0.9707	0.733	0.751	1.4594	1.1471	1.3268	1.0666		100	100	100	100	100	100	100	100		Nucleotide	Purine Metabolism, Adenine containing	100001664	4542-23-8	940	382.1
3279		Purine Metabolism, Guanine containing	guanosine 3'-monophosphate (3'-GMP)	0.49	0.61	0.47	0.65	0.44	0.43	0.0739	0.3285	0.3266	0.5335	0.0888	0.2617	0.4587	0.5244	0.1882	0.4846	0.0904	0.2073		2.2866	1.1142	1.3934	1.0658	1.8773	1.221	0.8314	0.803		100	100	100	100	100	100	100	100		Nucleotide	Purine Metabolism, Guanine containing	100002704	117-68-0	773.9	362.051
3283			guanosine	1.09	0.95	1.07	0.69	0.61	0.62	0.9275	1	0.7748	0.7893	0.6071	0.7608	0.0345	0.1171	0.0344	0.1711	0.0304	0.0977		1.3163	1.4303	1.2484	1.4141	2.1713	1.489	1.33	1.3423		100	100	100	100	100	100	100	100		Nucleotide	Purine Metabolism, Guanine containing	1099	118-00-3	1662	282.084
3284			guanine	1.05	1.09	1.34	0.89	0.86	1.17	0.8656	1	0.6992	0.7451	0.3509	0.5767	0.5083	0.5534	0.6886	0.9883	0.5362	0.5709		1.1514	1.2112	1.2594	1.5381	1.1568	1.0249	0.9993	1.3486		100	100	100	100	100	100	100	100		Nucleotide	Purine Metabolism, Guanine containing	172	73-40-5	2032	152.057
3286			7-methylguanine	1.6	2.27	2.48	1.96	2.78	3.89	0.0053	0.0687	0.0003	0.006	0.0002	0.0036	0.0015	0.0167	1.2398e-05	0.0007	1.8591e-07	2.8499e-05		0.7927	1.2711	1.801	1.966	0.6326	1.2396	1.7559	2.4596		100	100	100	100	100	100	100	100		Nucleotide	Purine Metabolism, Guanine containing	100001456	578-76-7	2175	166.072
3291			N2-methylguanosine	2.45	2.71	3.01	2.02	2.52	3.43	0.0001	0.0046	0.0001	0.0031	5.5278e-05	0.0015	0.0035	0.0274	0.0001	0.0044	2.793e-06	0.0001		0.6379	1.5605	1.7258	1.9177	0.6179	1.2457	1.5591	2.1199		100	100	100	100	100	100	100	100		Nucleotide	Purine Metabolism, Guanine containing	100001467	2140-77-4	1988	296.1
3292			N2,N2-dimethylguanosine	3.82	7.41	10	2.63	4.31	6.53	6.2229e-05	0.0027	3.0368e-07	3.6783e-05	3.062e-08	5.1673e-06	0.0003	0.006	4.5992e-06	0.0004	1.1693e-07	2.4639e-05		0.3116	1.1906	2.3094	3.117	0.5571	1.4661	2.3992	3.6381		100	100	100	100	100	100	100	100		Nucleotide	Purine Metabolism, Guanine containing	100001412	2140-67-2	2210	312.13
3300			2'-deoxyguanosine	1.02	1.1	1.36	1	1.08	1.25	0.984	1	0.6598	0.7316	0.2669	0.4974	0.6171	0.588	0.7504	1	0.2949	0.4228		1.0628	1.0882	1.1682	1.4403	1.0003	1.0031	1.0806	1.2553		100	100	100	100	100	100	100	100		Nucleotide	Purine Metabolism, Guanine containing	348	961-07-9	1751	266.089
3304		Pyrimidine Metabolism, Orotate containing	orotate	2.9	4.5	3.96	1.68	1.82	1.74	0.0147	0.1213	0.0016	0.0226	0.0027	0.0252	0.0627	0.1788	0.0577	0.2389	0.0872	0.2025		0.5698	1.6501	2.5629	2.2567	0.8584	1.445	1.5657	1.4898		100	100	100	100	100	100	100	100		Nucleotide	Pyrimidine Metabolism, Orotate containing	445	50887-69-9	1638.1	155.01
3306			orotidine	3.26	6.85	9.88	2.25	4.9	5.54	0.011	0.1041	0.0003	0.006	0.0001	0.0026	0.0478	0.144	0.0015	0.0208	0.0006	0.0063		0.6422	2.0954	4.3993	6.3471	0.5092	1.1446	2.4937	2.8188		100	100	100	100	100	100	100	100		Nucleotide	Pyrimidine Metabolism, Orotate containing	100001416	314-50-1	2250	287.052
3311		Pyrimidine Metabolism, Uracil containing	uridine 5'-monophosphate (UMP)	0.54	0.57	0.54	0.16	0.17	0.16	0.1148	0.4276	0.4254	0.6068	0.3217	0.5459	0.0027	0.0232	0.0133	0.0865	0.0037	0.0224		6.2636	3.3778	3.5539	3.4034	10.6171	1.6824	1.7826	1.7039		100	100	100	100	100	100	100	100		Nucleotide	Pyrimidine Metabolism, Uracil containing	869	3387-36-8	4150	323.029
3313			uridine 3'-monophosphate (3'-UMP)	0.39	0.23	0.26	0.48	0.37	0.34	0.0061	0.0738	0.0096	0.0748	0.006	0.0441	0.0343	0.1169	0.0098	0.0717	0.0051	0.0277		1.8233	0.7178	0.4169	0.4758	2.1288	1.019	0.7883	0.7199		100	67	100	67	100	100	100	67		Nucleotide	Pyrimidine Metabolism, Uracil containing	106	35170-0-7;35170-03-7	750	323.029
3316			uridine	1.11	1.01	1.05	0.71	0.77	0.81	0.7036	0.9815	0.8079	0.8021	0.8729	0.8664	0.018	0.0774	0.09	0.3171	0.1505	0.2904		1.1429	1.2658	1.1565	1.1958	1.3862	0.9878	1.0714	1.1291		100	100	100	100	100	100	100	100		Nucleotide	Pyrimidine Metabolism, Uracil containing	535	58-96-8	1457.6	243.062
3317			uracil	0.79	1.01	0.92	1.24	1.55	1.62	0.5051	0.8862	0.3592	0.5591	0.4654	0.6663	0.3453	0.4642	0.2641	0.5967	0.2116	0.3579		1.0194	0.8022	1.0269	0.9356	0.9746	1.2124	1.5111	1.5814		100	100	100	100	100	100	100	100		Nucleotide	Pyrimidine Metabolism, Uracil containing	825	66-22-8	1086	111.02
3318			pseudouridine	1.94	3.56	4.08	1.18	1.94	2.72	0.0001	0.0037	1.4611e-08	4.2474e-06	2.0797e-09	6.3175e-07	0.0898	0.2208	5.5309e-05	0.0023	3.4815e-07	3.6679e-05		0.7843	1.5223	2.7958	3.1975	1.0998	1.3004	2.1318	2.9951		100	100	100	100	100	100	100	100		Nucleotide	Pyrimidine Metabolism, Uracil containing	821	1445-07-4	800	245.077
3320			5-methyluridine (ribothymidine)	2.03	2.55	3.22	1.47	1.93	2.22	0.0046	0.0614	0.0009	0.0141	0.0001	0.0025	0.1908	0.3388	0.0159	0.0972	0.0037	0.0223		0.5281	1.0699	1.3488	1.6999	0.6367	0.9339	1.2292	1.4111		67	100	100	100	100	100	100	100		Nucleotide	Pyrimidine Metabolism, Uracil containing	100001446	1463-10-1	1778.1	257.078
3327			5,6-dihydrouracil	1.29	1.06	0.68	1.09	1.58	1	0.7979	1	0.9299	0.8401	0.6309	0.7756	0.8793	0.6892	0.5354	0.8838	1	0.7316		0.9233	1.1882	0.9816	0.6276	0.3451	0.3771	0.5447	0.3451		67	67	33	33	0	33	33	0		Nucleotide	Pyrimidine Metabolism, Uracil containing	1125	504-07-4	1120	113.036
3331			2'-deoxyuridine	1.03	1.5	1.8	1.2	1.43	1.98	0.7289	0.9937	0.0364	0.1637	0.0037	0.0314	0.4468	0.522	0.0946	0.3269	0.0031	0.02		0.8304	0.8561	1.2477	1.4949	0.9237	1.1067	1.3255	1.8247		100	100	100	100	100	100	100	100		Nucleotide	Pyrimidine Metabolism, Uracil containing	536	951-78-0	1100	273.073
3334			3-ureidopropionate	1.76	1.11	1.09	1.33	1.62	1.43	0.0155	0.1229	0.5135	0.6625	0.5838	0.7477	0.2039	0.3536	0.2375	0.5676	0.2725	0.4073		0.7297	1.2818	0.8135	0.7923	1.0512	1.3977	1.7072	1.4995		100	100	100	100	100	100	100	100		Nucleotide	Pyrimidine Metabolism, Uracil containing	1053	462-88-4	875	133.061
3335			beta-alanine	0.84	0.82	0.69	0.67	0.6	0.48	0.5477	0.9013	0.4015	0.5901	0.2141	0.4392	0.2568	0.4023	0.0745	0.2828	0.0104	0.0456		1.1491	0.9669	0.9411	0.7958	1.7961	1.2021	1.083	0.856		100	100	100	100	100	100	100	100		Nucleotide	Pyrimidine Metabolism, Uracil containing	244	56-41-7;107-95-9	1905	90.055
3338			uridine 2'-monophosphate (2'-UMP)*	0.58	0.63	0.57	0.53	0.4	0.37	0.0661	0.3069	0.1867	0.3991	0.0862	0.2566	0.1736	0.323	0.0776	0.2891	0.0454	0.1297		1.9678	1.1414	1.2376	1.1238	2.2946	1.2147	0.9265	0.8573		100	100	100	100	100	100	100	100		Nucleotide	Pyrimidine Metabolism, Uracil containing	100008975		824	323.029
3343		Pyrimidine Metabolism, Cytidine containing	cytidine 2',3'-cyclic monophosphate	8.15	1.47	1	1	1.76	3.78	0.0172	0.1333	0.5692	0.6909	1	0.8789	1	0.7126	0.4445	0.7968	0.1554	0.2964		0.3059	2.4937	0.4497	0.3059	0.3059	0.3059	0.5373	1.1568		0	67	33	0	0	33	33	33		Nucleotide	Pyrimidine Metabolism, Cytidine containing	73	15718-51-1	2368	304.034
3344			cytidine	1.43	1.57	1.84	0.97	1.19	2.07	0.0693	0.3134	0.0405	0.1739	0.0111	0.0655	0.9039	0.6961	0.6644	0.9763	0.0224	0.0792		0.8327	1.1916	1.3065	1.5346	0.8007	0.7733	0.9533	1.6572		100	100	100	100	100	100	100	100		Nucleotide	Pyrimidine Metabolism, Cytidine containing	827	65-46-3	2124	244.093
3345			cytosine	0.28	0.43	0.34	1.19	1.45	2.13	0.2671	0.6818	0.3884	0.5804	0.2941	0.5243	0.7586	0.6424	0.535	0.8838	0.2337	0.3767		3.3849	0.9498	1.44	1.1429	0.5035	0.5999	0.7294	1.0716		100	67	67	67	0	67	67	67		Nucleotide	Pyrimidine Metabolism, Cytidine containing	881	71-30-7	2060	112.051
3346			3-methylcytidine	1.33	1.61	1.71	0.89	1.13	1.3	0.1233	0.4468	0.0095	0.0743	0.0042	0.0343	0.6149	0.588	0.4716	0.8238	0.1763	0.3157		0.7651	1.0198	1.2332	1.312	1.382	1.2238	1.5664	1.7978		100	100	100	100	100	100	100	100		Nucleotide	Pyrimidine Metabolism, Cytidine containing	100001466	21028-20-6	2176	258.108
3365		Pyrimidine Metabolism, Thymine containing	thymine	1.04	2.2	3.04	1.51	1.66	2.16	0.6484	0.9529	0.0753	0.2444	0.0248	0.1106	0.2859	0.421	0.1569	0.4416	0.0184	0.07		0.8472	0.8813	1.8601	2.5739	0.6177	0.9343	1.0283	1.3366		67	67	67	67	100	67	100	100		Nucleotide	Pyrimidine Metabolism, Thymine containing	882	65-71-4	1654	125.036
3368			3-aminoisobutyrate	0.88	1.28	1.36	0.6	0.79	0.85	0.8478	1	0.0472	0.1885	0.0188	0.0911	0.0199	0.0824	0.1336	0.4016	0.2707	0.4067		0.8145	0.7147	1.0435	1.1085	1.4277	0.8597	1.1314	1.2137		100	100	100	100	100	100	100	100		Nucleotide	Pyrimidine Metabolism, Thymine containing	1114	10569-72-9;214139-20-5	2190	104.071
3369		Purine and Pyrimidine Metabolism	methylphosphate	1.34	0.98	0.97	0.65	0.67	0.73	0.1067	0.4092	0.8094	0.8025	0.4453	0.6544	0.01	0.0513	0.0184	0.1073	0.0581	0.1533		1.2419	1.6601	1.2128	1.2045	1.7239	1.1181	1.163	1.2528		100	100	100	100	100	100	100	100		Nucleotide	Purine and Pyrimidine Metabolism	100001805	7023-27-0	3760.1	110.985
3372	Cofactors and Vitamins	Nicotinate and Nicotinamide Metabolism	quinolinate	3.51	2.76	2.91	2.56	4.87	6.5	0.0009	0.0181	0.0019	0.0252	0.002	0.0215	0.0165	0.0721	0.0005	0.0099	4.4255e-05	0.0013		0.5103	1.7932	1.4109	1.4827	0.7524	1.9243	3.6612	4.8911		100	100	100	100	100	100	100	100		Cofactors and Vitamins	Nicotinate and Nicotinamide Metabolism	182	89-00-9	845	168.029
3374			nicotinate ribonucleoside	3.53	2.65	1.97	3.28	2.84	3.15	0.0196	0.1438	0.0059	0.0552	0.0273	0.1172	0.0053	0.0344	0.004	0.0398	0.0013	0.0109		0.3053	1.0781	0.8102	0.6027	0.3692	1.2095	1.0492	1.1625		100	100	100	100	67	100	100	100		Cofactors and Vitamins	Nicotinate and Nicotinamide Metabolism	100001316	2625-49-2	1536	256.082
3376			nicotinamide	0.89	0.88	0.83	0.65	0.62	0.59	0.1621	0.5164	0.1148	0.3043	0.0137	0.0758	0.0024	0.0224	0.0012	0.0182	0.0003	0.0043		1.2838	1.138	1.1341	1.0658	1.661	1.0862	1.0296	0.9756		100	100	100	100	100	100	100	100		Cofactors and Vitamins	Nicotinate and Nicotinamide Metabolism	432	98-92-0	1942	123.055
3378			nicotinamide ribonucleotide (NMN)	0.99	0.8	0.86	0.16	0.5	0.43	0.2764	0.6892	0.6609	0.7316	0.2517	0.4808	0.0002	0.004	0.0127	0.0842	0.0023	0.0161		2.2715	2.2436	1.8252	1.9633	5.6654	0.9246	2.8515	2.4082		100	100	100	67	100	100	100	100		Cofactors and Vitamins	Nicotinate and Nicotinamide Metabolism	1312	1094-61-7	766	335.064
3379			nicotinamide riboside	3.66	2.39	2.21	1.02	1.04	1.03	0.3917	0.7953	0.367	0.5641	0.4013	0.6175	0.7775	0.653	0.5803	0.9173	0.2506	0.3896		0.2697	0.9882	0.6452	0.595	1.5049	1.5374	1.5712	1.5498		100	100	100	100	100	100	100	100		Cofactors and Vitamins	Nicotinate and Nicotinamide Metabolism	100001310	1341-23-7	2040	255.098
3380			nicotinamide adenine dinucleotide (NAD+)	1.2	1.04	1.01	0.54	0.81	0.9	0.304	0.7186	0.9099	0.8371	0.9887	0.8789	0.0893	0.2204	0.5759	0.9146	0.7728	0.6691		1.1571	1.3923	1.1992	1.1743	1.2961	0.6978	1.0507	1.1618		100	100	100	100	100	100	100	100		Cofactors and Vitamins	Nicotinate and Nicotinamide Metabolism	1310	53-84-9	1434	662.102
3381			nicotinamide adenine dinucleotide reduced (NADH)	1.16	0.5	0.7	0.2	0.83	0.63	0.1389	0.4741	0.0579	0.2125	0.0721	0.229	0.012	0.0574	0.4485	0.801	0.3611	0.4667		1.9477	2.2518	0.9777	1.3627	1.5925	0.3256	1.3199	1.0102		100	33	67	33	100	67	67	67		Cofactors and Vitamins	Nicotinate and Nicotinamide Metabolism	428	58-68-4;606-68-8	1540	664.117
3387			nicotinamide N-oxide	6.98	2.76	3.11	3.92	3.65	2.69	0.0139	0.1164	0.1128	0.3036	0.1306	0.3253	0.0094	0.0501	0.0254	0.1349	0.0452	0.1295		0.4476	3.1254	1.2367	1.3904	0.4902	1.9203	1.7875	1.3174		100	100	100	100	100	100	100	100		Cofactors and Vitamins	Nicotinate and Nicotinamide Metabolism	100002763	1986-81-8	877	139.05
3388			1-methylnicotinamide	0.97	0.67	0.72	1.25	1.01	0.85	0.9769	1	0.1387	0.3339	0.2305	0.4546	0.5078	0.5534	0.9726	1	0.5604	0.5826		1.1302	1.1002	0.7548	0.8132	1.2293	1.5305	1.2381	1.0466		100	100	100	100	100	100	100	100		Cofactors and Vitamins	Nicotinate and Nicotinamide Metabolism	55	1005-24-9	1940	137.071
3393			trigonelline (N'-methylnicotinate)	0.93	1.41	1.3	0.97	1.39	1.4	0.0715	0.321	0.0076	0.0633	0.0163	0.0832	0.4223	0.5126	0.0931	0.3243	0.0892	0.2055		16.5113	15.3587	23.2178	21.4458	2.7038	2.6222	3.745	3.7916		100	100	100	100	100	100	100	100		Cofactors and Vitamins	Nicotinate and Nicotinamide Metabolism	100001092	535-83-1	1388	138.055
3395			N1-Methyl-2-pyridone-5-carboxamide	6.56	6.48	7.33	3.93	5.18	5.53	2.6302e-07	4.545e-05	3.0319e-07	3.6783e-05	1.0946e-07	1.5114e-05	8.7612e-06	0.0005	8.0235e-07	0.0001	4.812e-07	4.6797e-05		0.1509	0.9896	0.9776	1.1058	0.3894	1.5294	2.0168	2.1543		100	100	100	100	100	100	100	100		Cofactors and Vitamins	Nicotinate and Nicotinamide Metabolism	100001468	701-44-0	1668	151.051
3396			N1-Methyl-4-pyridone-3-carboxamide	4.15	5.8	6.54	3.96	4.52	5.25	0.0065	0.0779	2.5675e-05	0.0008	1.1925e-05	0.0004	0.0002	0.0047	0.0001	0.0038	4.5758e-05	0.0013		0.1737	0.7201	1.0069	1.1364	0.4129	1.636	1.8654	2.1675		100	67	100	100	100	100	100	100		Cofactors and Vitamins	Nicotinate and Nicotinamide Metabolism	100001469	769-49-3	1260	153.066
3400		Riboflavin Metabolism	riboflavin (Vitamin B2)	1.43	1.57	2	1.44	1.51	1.9	0.0543	0.2762	0.0293	0.1465	0.0048	0.0377	0.0497	0.1482	0.0282	0.146	0.0008	0.0073		0.8007	1.1482	1.2535	1.6016	0.7908	1.1364	1.1904	1.5021		100	100	100	100	100	100	100	100		Cofactors and Vitamins	Riboflavin Metabolism	500	83-88-5	2292	377.146
3401			flavin adenine dinucleotide (FAD)	1.19	0.98	0.92	0.99	0.94	1.11	0.256	0.6702	0.6455	0.7262	0.3055	0.5327	0.7831	0.6553	0.6075	0.9407	0.5077	0.5587		0.988	1.18	0.9669	0.9063	0.9159	0.9046	0.8616	1.0153		100	100	100	100	100	100	100	100		Cofactors and Vitamins	Riboflavin Metabolism	327	146-14-5;84366-81-4	2425	784.15
3402			flavin mononucleotide (FMN)	1.46	1.07	1.12	1.42	1.29	1.61	0.2012	0.5795	0.6176	0.7123	0.5724	0.7367	0.0888	0.22	0.1006	0.3429	0.0074	0.036		0.8294	1.2096	0.8906	0.9316	0.7237	1.029	0.9338	1.1624		100	100	100	100	100	100	100	100		Cofactors and Vitamins	Riboflavin Metabolism	100000251	130-40-5	2390	455.097
3403		Pantothenate and CoA Metabolism	pantothenate	1.33	1.78	1.72	1.08	1.5	1.61	0.0762	0.3325	0.0002	0.0043	0.0002	0.0044	0.6929	0.6176	0.0044	0.0416	0.0012	0.0101		0.7462	0.9901	1.3272	1.2855	1.0641	1.1448	1.5957	1.7165		100	100	100	100	100	100	100	100		Cofactors and Vitamins	Pantothenate and CoA Metabolism	1024	137-08-6	1667	220.118
3405			phosphopantetheine	0.86	0.74	0.71	0.72	0.75	0.74	0.8754	1	0.4847	0.6487	0.2215	0.4456	0.4734	0.5333	0.4725	0.8238	0.2654	0.4035		1.1907	1.0235	0.8817	0.8406	0.9671	0.6929	0.721	0.7129		100	100	100	100	100	100	100	100		Cofactors and Vitamins	Pantothenate and CoA Metabolism	100000328	NA	1597	357.089
3406			3'-dephosphocoenzyme A	0.69	0.52	0.57	0.62	0.47	0.46	0.1822	0.5476	0.0374	0.1671	0.0098	0.0611	0.0821	0.2098	0.0488	0.2126	0.031	0.0987		1.8591	1.2875	0.9661	1.055	1.9616	1.2141	0.9313	0.8939		100	100	100	100	100	100	100	100		Cofactors and Vitamins	Pantothenate and CoA Metabolism	100000138	3633-59-8	2013	686.142
3408			coenzyme A	0.75	0.58	0.6	0.41	0.48	0.49	0.268	0.6831	0.0505	0.1944	0.0139	0.0765	0.0324	0.113	0.063	0.252	0.0462	0.131		1.3947	1.0457	0.8158	0.8363	2.0734	0.8452	1	1.0219		100	100	100	100	100	100	100	100		Cofactors and Vitamins	Pantothenate and CoA Metabolism	270	85-61-0;18439-24-2	1448	766.108
3409			3-methylcrotonyl/tiglyl CoA	3.2	3.21	2.63	11.42	8.73	7.19	0.0013	0.024	0.0012	0.0178	0.0128	0.0717	0.0011	0.0139	0.0035	0.0367	0.0114	0.0482		0.4324	1.3823	1.387	1.1375	0.1558	1.7794	1.3598	1.1203		67	100	100	100	100	100	100	100		Cofactors and Vitamins	Pantothenate and CoA Metabolism	100015650		2623	423.571
3410			pantetheine	7.46	4.12	2.84	1.97	1.08	1.91	0.0107	0.1018	0.0781	0.2482	0.2183	0.4439	0.4404	0.5204	0.9059	1	0.2428	0.3837		0.5295	3.9513	2.1838	1.5029	0.4269	0.8409	0.4601	0.8135		100	100	100	67	100	67	67	100		Cofactors and Vitamins	Pantothenate and CoA Metabolism	100001495	496-65-1	2765	277.123
3413		Ascorbate and Aldarate Metabolism	glucarate (saccharate)	1.01	0.84	0.69	0.24	0.29	0.17	0.6488	0.9529	0.592	0.7004	0.1193	0.3102	0.0036	0.0274	0.0229	0.1254	0.0014	0.0117		1.8768	1.8946	1.5834	1.3032	3.2525	0.7777	0.9394	0.5494		100	100	100	67	100	100	100	100		Cofactors and Vitamins	Ascorbate and Aldarate Metabolism	1020	5793-88-4	3850	209.03
3414			ascorbate (Vitamin C)	0.59	0.68	0.51	0.45	0.54	0.46	0.0524	0.2705	0.3724	0.5678	0.0359	0.1426	0.0375	0.123	0.2131	0.529	0.1053	0.2261		1.6337	0.9692	1.1137	0.8253	3.3321	1.487	1.7938	1.5288		100	100	100	100	100	100	100	100		Cofactors and Vitamins	Ascorbate and Aldarate Metabolism	233	134-03-2	770	177.039
3415			dehydroascorbate	0.73	1.11	0.72	1.36	1.28	1.27	0.3571	0.7624	0.7991	0.7978	0.3902	0.6105	0.2616	0.4056	0.3803	0.7327	0.3199	0.4401		1.3152	0.959	1.4627	0.9498	1.2612	1.7101	1.6175	1.6066		100	100	100	100	100	100	100	100		Cofactors and Vitamins	Ascorbate and Aldarate Metabolism	301	490-83-5	739.6	173.009
3416			threonate	2.87	2.74	4.14	2.9	1.89	2.98	0.0002	0.0053	0.0002	0.0038	2.2007e-06	0.0001	0.0004	0.0068	0.0127	0.0841	0.0002	0.0031		0.8801	2.5251	2.4117	3.6439	1.0662	3.0905	2.0177	3.1788		100	100	100	100	100	100	100	100		Cofactors and Vitamins	Ascorbate and Aldarate Metabolism	100001022	70753-61-6	2384	135.03
3419			oxalate (ethanedioate)	0.85	0.84	0.95	0.62	1.62	1.21	0.9071	1	0.8753	0.8294	0.7148	0.8081	0.2421	0.392	0.1806	0.4788	0.6609	0.625		1.5758	1.3387	1.3289	1.4994	1.395	0.8657	2.2567	1.6901		100	100	100	100	100	100	100	100		Cofactors and Vitamins	Ascorbate and Aldarate Metabolism	100000841	144-62-7	3803	88.988
3420			gulonate*	0.42	0.56	0.52	0.27	0.36	0.38	0.0027	0.0431	0.0335	0.1572	0.0075	0.0515	2.9532e-05	0.0012	0.0006	0.0118	0.0006	0.006		1.9036	0.7913	1.0584	0.9928	3.2008	0.872	1.1498	1.2126		100	100	100	100	100	100	100	100		Cofactors and Vitamins	Ascorbate and Aldarate Metabolism	100001586	20246-53-1	2750	195.051
3422		Tocopherol Metabolism	alpha-tocopherol	1.05	1.07	0.98	0.81	0.87	0.9	0.3814	0.7885	0.2759	0.4903	0.9766	0.8789	0.0234	0.0922	0.1582	0.4431	0.4462	0.5228		0.9481	0.9954	1.0128	0.9285	1.7098	1.3867	1.4828	1.5465		100	100	100	100	100	100	100	100		Cofactors and Vitamins	Tocopherol Metabolism	1105	59-02-9;10191-41-0	2522	430.378
3426			delta-tocopherol	0.81	0.83	0.87	1.19	1	1.13	0.0565	0.2821	0.0717	0.2361	0.0554	0.1931	0.0659	0.1851	1	1	0.1576	0.2989		1.4023	1.1294	1.1689	1.2196	0.1432	0.1699	0.1432	0.1623		67	67	67	33	0	33	0	33		Cofactors and Vitamins	Tocopherol Metabolism	100001216	119-13-1	2259	402.349
3436			gamma-tocopherol/beta-tocopherol	0.94	1.04	0.88	0.97	1.02	1.05	0.7976	1	0.2433	0.4638	0.4126	0.6291	0.4496	0.5222	0.8159	1	0.7614	0.6667		1.3594	1.2734	1.4082	1.1929	0.6929	0.6692	0.7098	0.7261		100	100	100	100	100	100	100	100		Cofactors and Vitamins	Tocopherol Metabolism	100008998		2384	416.364
3438		Biotin Metabolism	biotin	9.85	4.4	3.72	11.71	10.21	5.49	5.0843e-06	0.0005	0.0004	0.0069	0.0382	0.1504	2.1989e-07	4.5124e-05	4.1762e-07	9.0206e-05	5.1927e-05	0.0014		0.0727	0.7159	0.32	0.2708	0.0727	0.8515	0.742	0.3994		0	100	100	33	33	100	100	100		Cofactors and Vitamins	Biotin Metabolism	251	58-85-5	2253	245.095
3442		Folate Metabolism	5-methyltetrahydrofolate (5MeTHF)	0.36	0.28	0.4	0.46	0.35	0.28	0.0002	0.0049	6.9106e-05	0.002	0.0006	0.0093	0.0113	0.0548	0.0008	0.0139	0.0002	0.003		2.9327	1.0626	0.8129	1.1647	4.0509	1.8595	1.4217	1.1487		100	100	100	67	100	100	100	100		Cofactors and Vitamins	Folate Metabolism	1244	68703-91-3;68792-52-9	1820	458.179
3444		Tetrahydrobiopterin Metabolism	dihydrobiopterin	0.78	0.74	0.65	0.52	0.64	0.58	0.1641	0.5193	0.2365	0.457	0.0489	0.177	0.0239	0.0935	0.1428	0.4196	0.022	0.0791		2.3139	1.8072	1.7221	1.5122	1.8947	0.9799	1.2213	1.0959		100	100	100	100	100	100	100	100		Cofactors and Vitamins	Tetrahydrobiopterin Metabolism	100001506	6779-87-9	1930	240.109
3447		Pterin Metabolism	pterin	1.11	0.9	0.71	1.26	1.45	1.43	0.4239	0.8193	0.4017	0.5901	0.0064	0.0464	0.0898	0.2208	0.0125	0.0836	0.0194	0.0729		0.9856	1.0967	0.8822	0.7024	0.8671	1.0967	1.2567	1.2361		100	100	100	100	100	100	100	100		Cofactors and Vitamins	Pterin Metabolism	100004216	22363-60-4	1805	164.057
3458		Hemoglobin and Porphyrin Metabolism	heme	56.4	23.16	42.18	5.81	13.29	28.57	0.0002	0.0057	0.0009	0.0141	0.0003	0.005	0.0776	0.2006	0.1211	0.3797	0.0109	0.0469		0.1521	8.5781	3.5231	6.4155	0.1521	0.8834	2.0211	4.3461		0	100	100	100	0	67	33	67		Cofactors and Vitamins	Hemoglobin and Porphyrin Metabolism	100001386	14875-96-8	1124	616.176
3459			bilirubin (Z,Z)	1.07	1.13	1.05	0.52	0.49	0.4	0.1435	0.4776	0.0441	0.1841	0.0407	0.1574	0.062	0.1776	0.0748	0.2828	0.0323	0.1014		1.0033	1.0697	1.1301	1.0554	3.5793	1.8636	1.7361	1.4314		100	100	100	100	100	100	100	100		Cofactors and Vitamins	Hemoglobin and Porphyrin Metabolism	1090	635-65-4	1840	585.271
3460			bilirubin (E,E)*	1.09	1.05	1.19	0.7	1.11	1.16	0.5448	0.9005	0.2008	0.4169	0.0883	0.2608	0.6967	0.6189	0.3528	0.7024	0.1181	0.2463		1.1304	1.2271	1.1883	1.3409	1.9173	1.3366	2.1339	2.2242		100	100	100	100	100	100	100	100		Cofactors and Vitamins	Hemoglobin and Porphyrin Metabolism	100001950	114-25-0	1045	585.271
3462			biliverdin	4.67	3.18	4.93	1.6	2.57	3.3	6.555e-06	0.0006	2.0942e-05	0.0008	1.3471e-06	7.5776e-05	0.0253	0.0969	0.0029	0.0324	0.0003	0.0038		1.0165	4.7457	3.2344	5.0116	1.2503	1.9958	3.2086	4.1237		67	100	100	100	100	100	100	100		Cofactors and Vitamins	Hemoglobin and Porphyrin Metabolism	250	55482-27-4;55482-27-4	1016	583.255
3465			L-urobilin	0.89	0.69	0.5	0.24	0.19	0.18	0.4445	0.8356	0.3157	0.5245	0.0597	0.202	0.0008	0.011	0.0001	0.0038	6.3023e-05	0.0016		1.1499	1.0267	0.7966	0.5699	5.5471	1.3426	1.0629	1.0183		67	67	67	67	100	100	100	100		Cofactors and Vitamins	Hemoglobin and Porphyrin Metabolism	100002568	34217-90-8	901	595.349
3471		Thiamine Metabolism	thiamin (Vitamin B1)	1.92	1.48	1.35	1.33	1.13	1.05	0.0077	0.086	0.06	0.2138	0.131	0.3256	0.4279	0.5144	0.6103	0.9414	0.8382	0.6939		0.4287	0.8222	0.6355	0.5767	0.9638	1.2778	1.0919	1.0148		100	100	100	100	100	100	100	100		Cofactors and Vitamins	Thiamine Metabolism	873	59-43-8	3050	265.112
3479		Vitamin A Metabolism	retinol (Vitamin A)	1.44	0.99	1.01	0.36	0.52	0.4	0.9776	1	0.8084	0.8021	0.496	0.6877	0.0211	0.0861	0.1083	0.3537	0.0272	0.0902		1.785	2.573	1.765	1.8098	3.6957	1.3437	1.9282	1.4811		100	100	100	100	100	100	100	100		Cofactors and Vitamins	Vitamin A Metabolism	498	68-26-8	1636	269.226
3486		Vitamin B6 Metabolism	pyridoxamine	1.2	1.91	1.28	0.72	0.95	1.14	0.827	1	0.7143	0.7551	0.9325	0.8789	0.536	0.5612	0.5898	0.9242	0.8787	0.7085		0.9023	1.082	1.7235	1.1542	1.548	1.1204	1.4728	1.7709		100	100	100	100	100	100	100	100		Cofactors and Vitamins	Vitamin B6 Metabolism	568	58052-48-5	2975	169.097
3487			pyridoxamine phosphate	1.2	1.07	0.94	0.78	0.88	0.9	0.264	0.6805	0.7228	0.7602	0.6367	0.7756	0.0716	0.1933	0.2418	0.57	0.3397	0.4512		1.0466	1.2573	1.1231	0.9851	1.3562	1.0616	1.1922	1.2182		100	100	100	100	100	100	100	100		Cofactors and Vitamins	Vitamin B6 Metabolism	493	529-96-4	1932	249.063
3488			pyridoxal phosphate	1.61	1.15	1.12	1.89	2.32	2.67	0.3857	0.7907	0.8145	0.8033	0.8402	0.8536	0.2627	0.406	0.0944	0.3269	0.0196	0.0731		0.706	1.1353	0.8117	0.7912	0.4675	0.8859	1.0841	1.2469		100	100	100	100	100	100	100	100		Cofactors and Vitamins	Vitamin B6 Metabolism	492	41468-25-1	943	246.017
3489			pyridoxal	2.12	2.07	1.92	1.41	1.45	1.55	1.2498e-06	0.0002	2.8154e-06	0.0002	9.1593e-06	0.0003	0.0186	0.0786	0.0227	0.1254	0.0045	0.026		0.5451	1.1545	1.1309	1.0487	0.6825	0.9655	0.993	1.0548		100	100	100	100	100	100	100	100		Cofactors and Vitamins	Vitamin B6 Metabolism	491	65-22-5	2343	168.066
3490			pyridoxate	2.71	2.67	3.12	1.07	1.05	1.11	2.0287e-05	0.0012	2.965e-05	0.001	5.3944e-06	0.0002	0.2255	0.3768	0.3171	0.6649	0.1848	0.3262		0.3178	0.8607	0.8471	0.991	0.8084	0.8619	0.846	0.9005		100	100	100	100	100	100	100	100		Cofactors and Vitamins	Vitamin B6 Metabolism	100001121	82-82-6	2185	182.046
3492	Xenobiotics	Benzoate Metabolism	hippurate	7.53	6.76	7	62.34	65.37	61.76	8.9664e-05	0.0034	0.0001	0.0031	0.0001	0.0026	1.2291e-05	0.0007	1.3882e-05	0.0007	1.4869e-05	0.0005		0.1884	1.4185	1.2742	1.3192	0.0118	0.7356	0.7714	0.7288		100	100	100	100	100	100	100	100		Xenobiotics	Benzoate Metabolism	100000014	495-69-2	2106.9	178.051
3496			2-hydroxyhippurate (salicylurate)	4.64	4.31	3.74	19.46	16.93	16.36	5.1535e-05	0.0023	3.1629e-05	0.001	7.1565e-05	0.0018	5.8561e-07	7.2106e-05	1.3931e-06	0.0002	1.5854e-06	9.5443e-05		0.3597	1.6677	1.5507	1.3461	0.0528	1.0277	0.894	0.8636		67	100	100	100	0	100	100	100		Xenobiotics	Benzoate Metabolism	1869	487-54-7	2184	194.046
3498			4-hydroxyhippurate	0.51	0.47	0.46	0.35	0.41	0.41	0.7782	1	0.6653	0.7346	0.3935	0.6124	0.0011	0.0138	0.0026	0.0307	0.002	0.0148		2.8425	1.4403	1.3421	1.3087	5.7902	2.0186	2.3999	2.3567		100	100	100	100	100	100	100	100		Xenobiotics	Benzoate Metabolism	100001423	2482-25-9	1475	194.046
3504			benzoate	1.5	1.48	1.65	1.3	1.51	1.86	0.2961	0.7101	0.1899	0.4027	0.2073	0.431	0.4627	0.5261	0.2096	0.5222	0.0566	0.1513		0.8231	1.2314	1.2171	1.3601	0.5628	0.7324	0.851	1.0496		100	100	100	100	100	100	100	100		Xenobiotics	Benzoate Metabolism	100000008	65-85-0	1750	121.029
3524			O-methylcatechol sulfate	0.67	0.64	0.66	0.97	0.84	0.89	0.5447	0.9005	0.6782	0.7393	0.7939	0.8357	0.7507	0.6397	0.8075	1	0.8862	0.7111		1.5737	1.0493	1.0074	1.0415	1.0523	1.0161	0.8792	0.9315		67	100	100	100	100	100	67	100		Xenobiotics	Benzoate Metabolism	100004208		2344	203.002
3527			4-methylcatechol sulfate	10.88	6.84	7.04	3.6	2.26	1.99	1.5245e-05	0.0011	9.3142e-05	0.0026	0.0002	0.0038	0.0304	0.1093	0.1068	0.3527	0.0219	0.079		0.2976	3.2385	2.035	2.0952	0.5932	2.1372	1.342	1.1826		100	100	100	100	67	67	67	100		Xenobiotics	Benzoate Metabolism	100004111		2665	203.002
3559			p-cresol sulfate	1.55	1.28	1.18	1.07	0.92	0.92	0.0571	0.2834	0.1183	0.3087	0.1983	0.4206	0.7346	0.6316	0.92	1	0.9303	0.7256		1.2415	1.9261	1.5939	1.4678	1.5974	1.715	1.4667	1.4735		100	100	100	100	100	100	100	100		Xenobiotics	Benzoate Metabolism	100001315	3233-57-7	2890	187.007
3566			o-cresol sulfate	0.52	0.52	0.49	0.7	0.66	0.59	0.99	1	0.9702	0.8411	0.9577	0.8789	0.5881	0.5811	0.5788	0.9163	0.754	0.6633		2.0478	1.062	1.0592	1.0072	0.7154	0.5001	0.4744	0.42		67	100	100	100	100	100	100	100		Xenobiotics	Benzoate Metabolism	100001806		2796	187.007
3682		Food Component/Plant	retinal	1.97	1.47	1.43	0.6	0.82	0.89	0.0036	0.0518	0.0602	0.2138	0.048	0.1754	0.213	0.3632	0.8128	1	0.9081	0.7171		0.6356	1.2527	0.9365	0.9097	1.8025	1.0727	1.4794	1.5956		100	100	100	100	67	100	100	67		Xenobiotics	Food Component/Plant	100004088		1666	285.221
3712			3-hydroxyindolin-2-one	0.4	0.34	0.21	0.38	0.3	0.31	0.3052	0.7206	0.1798	0.39	0.0186	0.0909	0.0144	0.0654	0.0014	0.0201	0.0033	0.0207		3.0581	1.216	1.03	0.6552	3.1462	1.1902	0.9419	0.9765		67	100	100	67	100	100	33	67		Xenobiotics	Food Component/Plant	100003823	61-71-2	2035	132.044
3723			gluconate	0.45	0.39	0.32	0.21	0.36	0.46	0.0314	0.1993	0.0186	0.1139	0.0046	0.0367	0.0017	0.0179	0.0341	0.1711	0.1598	0.2995		2.138	0.953	0.8304	0.693	4.1787	0.8842	1.5033	1.9362		100	100	100	100	100	100	100	100		Xenobiotics	Food Component/Plant	338	527-07-1	2922	195.051
3740			beta-cryptoxanthin	1.28	1.13	0.97	0.7	0.77	0.85	0.596	0.9254	0.6094	0.7098	0.6539	0.7814	0.1072	0.2467	0.2304	0.5575	0.4477	0.5241		1.3263	1.6944	1.5017	1.2824	1.4902	1.0357	1.1482	1.2684		67	67	67	67	100	100	100	100		Xenobiotics	Food Component/Plant	100001977	472-70-8	2560	552.433
3766			cinnamoylglycine	4.83	4.18	4.42	6.78	6.98	6.1	3.6724e-06	0.0004	1.2403e-05	0.0005	9.7004e-06	0.0003	3.0938e-05	0.0012	0.0001	0.0039	0.0001	0.0024		0.3322	1.604	1.389	1.4698	0.1346	0.913	0.9393	0.8211		33	100	100	100	0	100	100	100		Xenobiotics	Food Component/Plant	100002253	16534-24-0	3127	204.067
3797			ergothioneine	0.9	0.86	0.8	0.68	0.72	0.69	0.2936	0.7094	0.4354	0.612	0.0501	0.1799	0.0011	0.0132	0.0094	0.0706	0.0064	0.0325		1.6961	1.5333	1.4629	1.3597	2.1326	1.456	1.5415	1.4623		100	100	100	100	100	100	100	100		Xenobiotics	Food Component/Plant	100002154	58511-63-0	850	230.096
3799			erythritol	1.62	2.06	1.74	1.06	1.62	1.09	0.0796	0.3404	0.0127	0.0886	0.1096	0.299	0.8149	0.6646	0.2425	0.57	0.9699	0.7316		0.6513	1.0551	1.342	1.1312	1.4467	1.5345	2.3432	1.5765		67	100	100	100	100	100	100	100		Xenobiotics	Food Component/Plant	100000846	149-32-6	1491	167.056
3852			N-(2-furoyl)glycine	0.52	0.62	0.56	1.13	1.22	1.22	0.6117	0.9308	0.6479	0.7267	0.8703	0.8656	0.2604	0.4048	0.145	0.4247	0.1543	0.2947		6.5611	3.4177	4.0704	3.7064	1.3041	1.4697	1.5968	1.5945		67	100	100	100	100	100	100	100		Xenobiotics	Food Component/Plant	100001086	5657-19-2;5657-19-2	1230	168.03
3878			piperine	0.92	0.66	0.49	0.89	0.82	0.72	0.8088	1	0.1883	0.4013	0.013	0.0723	0.7456	0.6373	0.5519	0.8955	0.3336	0.4482		0.822	0.7574	0.5457	0.4067	0.8981	0.8017	0.7322	0.65		33	33	33	33	33	33	33	33		Xenobiotics	Food Component/Plant	100001267	94-62-2	1168	286.144
3888			quinate	1.21	0.94	1.02	0.83	0.64	0.5	0.3174	0.7332	0.6338	0.7214	0.4952	0.6875	0.8733	0.6874	0.4325	0.7851	0.2182	0.3639		1.0478	1.2687	0.988	1.0711	2.2598	1.8814	1.4363	1.1323		100	100	100	100	100	100	100	100		Xenobiotics	Food Component/Plant	100000442	77-95-2	2432.9	191.056
3895			acesulfame	3.05	3.42	2.64	1	1	1	0.0155	0.1229	0.0101	0.0771	0.0272	0.1172	1	0.7126	1	1	1	0.7316		0.4142	1.2643	1.4148	1.092	0.4142	0.4142	0.4142	0.4142		0	33	33	33	0	0	0	0		Xenobiotics	Food Component/Plant	100006203	55589-62-3	756	161.987
3913			stachydrine	1.24	1.26	1.24	0.9	0.82	0.79	0.0001	0.0037	7.483e-05	0.0021	6.8411e-05	0.0018	0.394	0.4955	0.5654	0.9063	0.5646	0.5829		24.8575	30.8217	31.2722	30.822	2.7756	2.489	2.2766	2.1935		100	100	100	100	100	100	100	100		Xenobiotics	Food Component/Plant	100001296	4136-37-2	1440	144.102
3937			methyl glucopyranoside (alpha + beta)	0.21	0.26	0.23	0.44	0.33	0.26	0.0002	0.005	0.0005	0.0096	0.0002	0.0036	0.009	0.0488	0.0008	0.0139	0.0001	0.0027		4.5116	0.9559	1.1841	1.0513	3.614	1.5937	1.1857	0.9434		100	100	100	100	100	100	100	100		Xenobiotics	Food Component/Plant	100005864		832	212.113
4025			carotene diol (1)	1.54	1.54	1.4	0.75	0.75	0.72	0.0202	0.146	0.0143	0.0953	0.2046	0.4279	0.0428	0.1346	0.0411	0.1934	0.0247	0.085		0.8261	1.2763	1.2728	1.1601	2.5315	1.911	1.8904	1.8193		100	100	100	100	100	100	100	100		Xenobiotics	Food Component/Plant	100015966		1720	568.428
4026			carotene diol (2)	1.46	1.42	1.12	0.81	0.79	0.61	0.4156	0.8128	0.4966	0.6523	0.815	0.8464	0.6231	0.5891	0.5355	0.8838	0.0451	0.1295		0.6853	1.0016	0.9761	0.7665	1.9653	1.5999	1.5517	1.193		67	67	67	33	100	100	100	67		Xenobiotics	Food Component/Plant	100015967		1904	568.428
4076		Bacterial/Fungal	N-methylpipecolate	0.9	1.06	1.1	0.38	0.55	0.57	0.417	0.8133	0.865	0.825	0.567	0.7335	0.0005	0.0079	0.0255	0.135	0.0572	0.1519		2.7765	2.5012	2.9365	3.0654	1.7404	0.6551	0.9493	0.9943		100	100	100	100	100	100	100	100		Xenobiotics	Bacterial/Fungal	100005383	41447-17-0	1932	144.102
4089		Drug	2-hydroxyacetaminophen sulfate*	0.76	0.65	0.65	1	1	1	0.508	0.8875	0.2913	0.5063	0.3009	0.5296	1	0.7126	1	1	1	0.7316		0.8595	0.6492	0.5573	0.5617	0.3359	0.3359	0.3359	0.3359		33	33	33	33	0	0	0	0		Xenobiotics	Drug	100001791		1674	246.008
4091			3-(cystein-S-yl)acetaminophen*	0.95	0.44	0.34	0.84	0.57	0.56	0.4957	0.8783	0.1916	0.4042	0.0604	0.2028	0.3103	0.4366	0.1752	0.4686	0.4218	0.5126		25.1279	23.9887	11.0276	8.496	0.7472	0.6285	0.4249	0.4165		67	33	67	33	67	67	67	67		Xenobiotics	Drug	100001797		2420	271.075
4092			3-(N-acetyl-L-cystein-S-yl) acetaminophen	1.9	2.2	2.54	1.21	1.23	1.29	0.2044	0.5828	0.1213	0.3121	0.0709	0.2267	0.4305	0.5155	0.4021	0.7603	0.3117	0.4334		5.0526	9.5893	11.1312	12.8103	0.2306	0.2787	0.2825	0.2966		33	33	33	33	33	33	33	33		Xenobiotics	Drug	2048	52372-86-8	2094	311.071
4093			4-acetaminophen sulfate	0.8	0.59	0.5	0.58	0.52	0.52	0.6168	0.9355	0.2481	0.4695	0.1306	0.3253	0.128	0.2724	0.0583	0.2409	0.0592	0.1552		2.1303	1.6943	1.2503	1.055	0.2024	0.118	0.1044	0.1046		33	33	33	33	33	33	33	33		Xenobiotics	Drug	2049	10066-90-7;32113-41-0	1792	230.013
4095			4-acetamidophenol	0.31	0.26	0.27	1	1	1	0.0594	0.2898	0.0251	0.1366	0.028	0.1196	1	0.7126	1	1	1	0.7316		2.143	0.6653	0.5538	0.5719	0.4485	0.4485	0.4485	0.4485		33	33	67	33	0	0	0	0		Xenobiotics	Drug	1383	103-90-2	1670	152.071
4096			4-acetamidophenylglucuronide	1.13	0.66	0.65	0.57	0.35	0.35	0.8693	1	0.5625	0.6859	0.5429	0.7207	0.2669	0.4063	0.0157	0.0967	0.0157	0.0608		1.3529	1.5221	0.8939	0.8752	0.0831	0.0476	0.0294	0.0294		33	33	33	33	33	33	0	33		Xenobiotics	Drug	100000043	120595-80-4	1400	326.088
4128			allopurinol	0.08	0.1	0.08	0.06	0.04	0.03	1.0724e-09	6.1772e-07	1.6759e-09	6.0897e-07	9.0878e-10	3.4507e-07	9.9098e-09	3.0505e-06	4.4485e-10	2.5623e-07	1.3664e-10	5.7583e-08		15.6257	1.3264	1.6249	1.2301	12.3358	0.6886	0.4786	0.3648		100	33	33	33	100	100	67	67		Xenobiotics	Drug	100004518	315-30-0	1530	135.031
4129			allopurinol riboside	0.32	0.27	0.23	1	1	1	0.1401	0.4742	0.0874	0.2647	0.0483	0.176	1	0.7126	1	1	1	0.7316		1.9717	0.6243	0.5376	0.4606	0.35	0.35	0.35	0.35		33	67	33	33	0	0	0	0		Xenobiotics	Drug	100002454	16220-07-8	1660	267.073
4135			aripiprazole	1	1	1	1	1	1	1	1	1	0.8411	1	0.8789	1	0.7126	1	1	1	0.7316		0.7835	0.7835	0.7835	0.7835	0.7835	0.7835	0.7835	0.7835		0	0	0	0	0	0	0	0		Xenobiotics	Drug	100008941	129722-12-9	1000	448.155
4180			dextromethorphan	1	1	1	0.96	0.96	0.97	1	1	1	0.8411	1	0.8789	0.0059	0.0372	0.0078	0.0614	0.0239	0.0824		0.9851	0.9851	0.9851	0.9851	1.0284	0.9851	0.9867	0.9934		0	0	0	0	33	33	33	33		Xenobiotics	Drug	100000740	18046-32-7	904	272.201
4194			famotidine	1	1	1	0.92	0.85	0.91	1	1	1	0.8411	1	0.8789	0.1873	0.3351	0.0125	0.0836	0.1557	0.2964		0.2379	0.2379	0.2379	0.2379	0.2806	0.2568	0.2379	0.2551		0	0	0	0	33	33	33	33		Xenobiotics	Drug	100003964	76824-35-6	2718	338.052
4207			lamotrigine	1.16	1.05	1	1	1	1	0.0129	0.1112	0.3707	0.5665	1	0.8789	1	0.7126	1	1	1	0.7316		0.0197	0.0228	0.0206	0.0197	0.0197	0.0197	0.0197	0.0197		0	33	33	33	0	0	0	0		Xenobiotics	Drug	100009390		3379	256.015
4233			atorvastatin (lipitor)	1	1	1	1	1	1	1	1	1	0.8411	1	0.8789	1	0.7126	1	1	1	0.7316		0.9174	0.9174	0.9174	0.9174	0.9174	0.9174	0.9174	0.9174		0	0	0	0	0	0	0	0		Xenobiotics	Drug	100002802	134523-03-8	5101	557.246
4271			oxypurinol	0.67	0.7	0.7	0.48	0.47	0.45	0.001	0.0187	0.0041	0.0422	0.0034	0.0295	1.5401e-06	0.0001	5.111e-07	9.7776e-05	2.364e-07	2.9887e-05		1.6798	1.1174	1.1708	1.1744	1.8927	0.9073	0.8884	0.8429		100	100	100	100	100	100	100	100		Xenobiotics	Drug	100002489	2465-59-0	1656	151.026
4274			penicillin G	0.55	0.55	0.55	0.15	0.07	0.05	0.1254	0.4525	0.1254	0.3163	0.1254	0.3197	1.1582e-06	0.0001	4.739e-09	2.0472e-06	7.8132e-10	2.4694e-07		0.1651	0.09	0.09	0.09	19.411	2.8173	1.4043	1.0071		33	33	0	0	100	100	100	100		Xenobiotics	Drug	100002155	69-57-8	3855	333.091
4294			riluzole	0.93	1.1	0.95	1	1	1	0.1434	0.4776	0.1044	0.2896	0.3178	0.5423	1	0.7126	1	1	1	0.7316		0.9338	0.8643	1.0313	0.8853	0.8643	0.8643	0.8643	0.8643		33	33	33	33	0	0	0	0		Xenobiotics	Drug	1387	1744-22-5	5087	233
4298			salicylate	0.69	0.71	0.63	1.4	1.69	1.03	0.5142	0.8931	0.5887	0.7	0.2981	0.5278	0.2602	0.4048	0.2241	0.5486	0.9748	0.7316		1.6086	1.1174	1.1366	1.0128	0.848	1.1895	1.4308	0.8752		100	100	100	100	100	100	100	100		Xenobiotics	Drug	501	69-72-7	802	137.024
4301			S-carboxymethyl-L-cysteine	1.29	1.52	1.16	1.53	1.91	1.84	0.312	0.7283	0.0686	0.2314	0.8621	0.862	0.0221	0.0886	0.0013	0.0197	0.0019	0.0139		1.4453	1.8639	2.1913	1.6783	0.9321	1.4241	1.7786	1.7184		100	100	100	100	100	100	100	100		Xenobiotics	Drug	100002324	638-23-3	1490	180.033
4304			sertraline	1	1	1	1	1	1	1	1	1	0.8411	1	0.8789	1	0.7126	1	1	1	0.7316		0.6521	0.6521	0.6521	0.6521	0.6521	0.6521	0.6521	0.6521		0	0	0	0	0	0	0	0		Xenobiotics	Drug	100002804	79559-97-0	1070	306.081
4312			topiramate	1	1	1	1	1	1	1	1	1	0.8411	1	0.8789	1	0.7126	1	1	1	0.7316		0.708	0.708	0.708	0.708	0.708	0.708	0.708	0.708		0	0	0	0	0	0	0	0		Xenobiotics	Drug	1388	97240-79-4	3004	357.133
4327			warfarin	1	1	1	0.99	0.96	0.99	1	1	1	0.8411	1	0.8789	0.2862	0.421	0.0029	0.0331	0.4146	0.5084		0.9177	0.9177	0.9177	0.9177	0.957	0.9435	0.9177	0.9467		0	0	0	0	33	33	33	33		Xenobiotics	Drug	100004175	5543-57-7	3790	307.098
4340			o-hydroxyatorvastatin	1	1	1	1	1	1	1	1	1	0.8411	1	0.8789	1	0.7126	1	1	1	0.7316		0.8783	0.8783	0.8783	0.8783	0.8783	0.8783	0.8783	0.8783		0	0	0	0	0	0	0	0		Xenobiotics	Drug	100005933	214217-86-4	5015	573.241
4342			p-hydroxyatorvastatin	1	1	1	0.93	0.97	0.95	1	1	1	0.8411	1	0.8789	0.0104	0.0521	0.3262	0.6759	0.0804	0.1919		0.037	0.037	0.037	0.037	0.0397	0.037	0.0387	0.0379		0	0	0	0	33	33	33	33		Xenobiotics	Drug	100005939	265989-44-4	4650	573.241
4343			p-hydroxyatorvastatin lactone	1	1	1	1	1	1	1	1	1	0.8411	1	0.8789	1	0.7126	1	1	1	0.7316		0.8507	0.8507	0.8507	0.8507	0.8507	0.8507	0.8507	0.8507		0	0	0	0	0	0	0	0		Xenobiotics	Drug	100005938		990	557.245
4358			rocuronium	1.01	0.97	0.88	0.77	0.66	0.62	0.9456	1	0.8185	0.8055	0.3544	0.58	0.1416	0.2873	0.0215	0.1204	0.0093	0.0421		0.4566	0.4611	0.4419	0.4006	1.2639	0.976	0.8354	0.7869		33	33	33	33	33	33	33	33		Xenobiotics	Drug	100006745	143558-00-3	3300	265.204
4461		Chemical	sulfate*	0.57	0.63	0.69	0.83	0.95	0.98	0.0007	0.0144	0.003	0.033	0.0146	0.0793	0.153	0.2999	0.5899	0.9242	0.8161	0.6848		1.1707	0.6664	0.7406	0.8096	1.1421	0.9536	1.0801	1.1148		100	100	100	100	100	100	100	100		Xenobiotics	Chemical	100002528	14808-79-8	616	96.9601
4464			O-sulfo-L-tyrosine	1.05	1	1.08	0.73	0.74	0.75	0.5282	0.8959	0.5327	0.6743	0.3151	0.5396	0.1014	0.2383	0.1309	0.3974	0.1449	0.2826		1.4166	1.4926	1.4192	1.5368	1.166	0.8481	0.866	0.8802		100	100	100	100	100	100	100	100		Xenobiotics	Chemical	100005384		990	260.023
4524			dexpanthenol	1	1	1	1	1	1														1	1	1	1	1	1	1	1		0	0	0	0	0	0	0	0		Xenobiotics	Chemical	100002376	16485-10-2	1740	206.139
4532			glycerol 2-phosphate	0.93	0.57	0.4	0.53	0.44	0.42	0.8807	1	0.2553	0.4746	0.0433	0.163	0.0674	0.1878	0.013	0.0858	0.0048	0.027		1.2785	1.1942	0.7307	0.5057	2.1076	1.1151	0.9214	0.8766		67	100	67	33	100	100	67	67		Xenobiotics	Chemical	100001029	819-83-0	3681.7	171.006
4539			lanthionine	1.74	1.23	1.06	1.48	1.72	1.22	0.0018	0.0297	0.2779	0.4926	0.6968	0.8013	0.0079	0.045	0.0016	0.0225	0.1586	0.2995		0.6367	1.109	0.7848	0.6734	0.7776	1.1487	1.3383	0.9487		100	100	100	100	100	100	100	100		Xenobiotics	Chemical	100003892	3183-08-02	1730	209.059
4553			phenol red	1	1	1	77.19	87.75	69.44	1	1	1	0.8411	1	0.8789	0.0099	0.0513	0.0085	0.0657	0.0113	0.0479		0.0016	0.0016	0.0016	0.0016	0.0016	0.1235	0.1404	0.1111		0	0	0	0	33	33	33	33		Xenobiotics	Chemical	100001724	143-74-8	3665.9	353.049
4554			azeloylcarnitine (C9-DC)	1.21	0.99	1.85	0.69	0.68	0.43	0.9989	1	0.853	0.8204	0.1902	0.4109	0.2651	0.406	0.2609	0.5916	0.1755	0.315		0.4274	0.5173	0.4233	0.7911	0.6417	0.4435	0.4388	0.2749		67	33	33	67	67	33	33	67		Xenobiotics	Chemical	100006630		3149	332.207
4555			benzoylcarnitine*	2.91	3	3.86	2.98	2.29	1.89	0.012	0.11	0.0272	0.1433	0.0073	0.0506	0.04	0.1287	0.0991	0.3394	0.1885	0.3283		0.2285	0.6645	0.6846	0.8814	0.2202	0.6551	0.505	0.4167		33	100	100	100	0	67	67	67		Xenobiotics	Chemical	100004555	105450-08-6	3041	266.139
4556			perfluorooctanesulfonic acid (PFOS)	1.07	1.2	0.98	0.93	0.81	0.83	0.0416	0.2388	0.02	0.1178	0.1837	0.4042	0.7828	0.6553	0.1867	0.4829	0.2846	0.4159		1.3923	1.4834	1.6708	1.3589	2.1107	1.9569	1.7088	1.7493		100	100	100	100	100	100	100	100		Xenobiotics	Chemical	100010955	1763-23-1	662	498.93
4565			succinimide	0.96	1.35	1.61	0.75	0.86	0.93	0.9696	1	0.112	0.3026	0.0489	0.177	0.5665	0.5733	0.4093	0.7667	0.2191	0.3645		0.665	0.6399	0.8959	1.0717	1.7075	1.2807	1.4659	1.58		67	67	100	100	100	100	100	100		Xenobiotics	Chemical	100003696	123-56-8	2155	116.035
4598			thioproline	1.57	1.65	1.32	1.2	1.28	1.28	0.1017	0.398	0.0704	0.2343	0.3573	0.5823	0.5261	0.5592	0.4339	0.7851	0.4255	0.5148		0.8914	1.3951	1.4691	1.175	0.8033	0.9667	1.0285	1.0318		100	100	100	100	100	100	100	100		Xenobiotics	Chemical	100009232	34592-47-4	1250	134.027
5847	Neutral Complex Lipids	Triacylglycerol	Total TAG	1.03	0.96	1.01	1.1	1.04	1.09	0.9014	1	0.5584	0.6852	0.8619	0.862	0.5338	0.5597	0.9884	1	0.5189	0.566		0.6021	0.6197	0.5752	0.6102	1.4046	1.5493	1.461	1.5243		100	100	100	100	100	100	100	100		Neutral Complex Lipids	Triacylglycerol	100010821
5848		Diacylglycerol	Total DAG	1.34	1.38	1.53	1.21	1.17	1.2	0.0116	0.1071	0.0046	0.0455	0.0007	0.0102	0.0927	0.2253	0.1662	0.4604	0.1152	0.2423		0.5786	0.7758	0.7981	0.8876	0.9843	1.1865	1.1514	1.1777		100	100	100	100	100	100	100	100		Neutral Complex Lipids	Diacylglycerol	100010822
5849		Cholesteryl Ester	Total CE	1.17	1.29	1.21	1.02	0.96	0.95	0.1903	0.5613	0.041	0.1749	0.1243	0.3179	0.8478	0.6772	0.4205	0.7738	0.4357	0.5176		0.6448	0.7531	0.834	0.777	1.279	1.3029	1.2324	1.2192		100	100	100	100	100	100	100	100		Neutral Complex Lipids	Cholesteryl Ester	100010820
5850		Free Fatty Acid	Total FFA	0.57	0.9	1.12	0.67	0.78	0.9	0.054	0.2761	0.5026	0.654	0.6118	0.7647	0.0321	0.1124	0.1907	0.489	0.5621	0.5829		1.4758	0.845	1.3288	1.6544	1.1441	0.7664	0.8954	1.033		100	100	100	100	100	100	100	100		Neutral Complex Lipids	Free Fatty Acid	100010823
5851	Phospholipids	Phosphatidylethanolamine	Total PE	1.04	1	1.08	1.11	1.02	1.03	0.5383	0.8996	0.9657	0.8411	0.275	0.5056	0.1752	0.3244	0.7522	1	0.6534	0.6216		0.9918	1.0349	0.994	1.0745	0.9765	1.0804	0.9968	1.0018		100	100	100	100	100	100	100	100		Phospholipids	Phosphatidylethanolamine	100010825
5852		Lysophosphatidylcholine	Total LPC	0.52	0.48	0.46	0.66	0.68	0.63	0.0798	0.3405	0.0464	0.1879	0.0391	0.1531	0.0755	0.1977	0.0305	0.1566	0.0415	0.1216		1.3612	0.7038	0.6535	0.6228	1.8845	1.2468	1.2754	1.1937		100	100	100	100	100	100	100	100		Phospholipids	Lysophosphatidylcholine	100010827
5853		Lysophosphatidylethanolamine	Total LPE	0.7	0.66	0.68	0.66	0.72	0.73	0.2818	0.6927	0.1901	0.4027	0.2218	0.4456	0.119	0.2611	0.0946	0.3269	0.1599	0.2995		0.9492	0.6597	0.625	0.6412	1.6042	1.065	1.1577	1.1774		100	100	100	100	100	100	100	100		Phospholipids	Lysophosphatidylethanolamine	100010828
5854		Phosphatidylcholine	Total PC	1.06	1.06	1.08	1.1	1.1	1	0.3951	0.7976	0.3874	0.5803	0.2327	0.4577	0.1401	0.2851	0.1539	0.4388	0.8282	0.6905		0.9506	1.0034	1.0057	1.0296	0.9376	1.0309	1.0346	0.9332		100	100	100	100	100	100	100	100		Phospholipids	Phosphatidylcholine	100010824
5855		Phosphatidylinositols	Total PI	1.15	1.11	1.22	1.13	1.12	1.16	0.2015	0.5795	0.3583	0.5591	0.0815	0.248	0.2757	0.4139	0.3213	0.6696	0.208	0.3543		0.9583	1.0986	1.0628	1.1693	0.8201	0.9257	0.9148	0.9483		100	100	100	100	100	100	100	100		Phospholipids	Phosphatidylinositols	100010826
5856	Sphingolipids	Ceramide	Total CER	2.27	2.4	2.62	2.11	2.1	2.16	8.9403e-05	0.0034	8.1608e-06	0.0003	2.8458e-06	0.0001	0.0001	0.0029	0.0001	0.0044	8.4786e-05	0.0019		0.682	1.5507	1.6394	1.7882	0.6965	1.467	1.4605	1.5033		100	100	100	100	100	100	100	100		Sphingolipids	Ceramide	100010830
5857		Dihydroceramide	Total DCER	1.88	1.95	2.19	1.92	1.94	2.07	0.0009	0.0176	0.0002	0.0048	3.3198e-05	0.001	0.0005	0.0079	0.0002	0.0067	0.0001	0.0023		0.6261	1.1788	1.2209	1.3714	0.6814	1.3056	1.3244	1.411		100	100	100	100	100	100	100	100		Sphingolipids	Dihydroceramide	100010833
5858		Hexosylceramide	Total HCER	1.09	1.05	1.09	1.03	1.02	1.03	0.3355	0.7432	0.4243	0.6058	0.1939	0.4172	0.7249	0.6277	0.85	1	0.7402	0.6549		1.1879	1.2894	1.2446	1.289	0.9613	0.9884	0.9798	0.9869		100	100	100	100	100	100	100	100		Sphingolipids	Hexosylceramide	100010831
5859		Lactosylceramide	Total LCER	0.96	1.03	1.06	0.93	0.91	0.87	0.7865	1	0.6824	0.7415	0.4609	0.6639	0.5736	0.5749	0.4144	0.7703	0.204	0.3514		1.3189	1.2606	1.3544	1.3965	1.143	1.0674	1.0387	0.9927		100	100	100	100	100	100	100	100		Sphingolipids	Lactosylceramide	100010832
5860		Sphingomyelin	Total SM	0.99	0.97	0.98	0.97	0.93	0.91	0.9874	1	0.8005	0.798	0.9552	0.8789	0.7069	0.6209	0.3702	0.7228	0.2063	0.3524		1.134	1.1183	1.0969	1.1104	1.0186	0.9847	0.9493	0.9227		100	100	100	100	100	100	100	100		Sphingolipids	Sphingomyelin	100010829
5861	Cholesterol Ester	Ester	CE(12:0)	0.89	1.01	1.03	0.91	0.98	0.91	0.5611	0.9078	0.9392	0.8411	0.892	0.8707	0.7273	0.6284	0.9062	1	0.9195	0.7225		0.7949	0.7063	0.8065	0.8176	0.6454	0.5889	0.6346	0.5869		67	67	67	67	67	67	67	67		Cholesterol Ester	Ester	100010641
5862			CE(24:1)	1.06	1.34	1.32	1.06	1.13	0.92	0.999	1	0.2299	0.451	0.2035	0.4274	0.6761	0.6106	0.0357	0.1748	0.8408	0.694		0.7509	0.794	1.0085	0.9906	1.1578	1.2285	1.3115	1.0651		100	100	100	100	67	67	100	67		Cholesterol Ester	Ester	100010274
5863			CE(14:1)	1	0.28	1.35	2.15	2.1	0.89	0.7653	1	0.3158	0.5245	0.4996	0.6904	0.9928	0.7126	0.9936	1	0.5688	0.5839		1.7349	1.7418	0.4866	2.3341	0.8674	1.8646	1.8184	0.7703		100	100	100	100	100	67	67	67		Cholesterol Ester	Ester	100009601
5864			CE(15:0)	1.14	1.18	1.1	0.96	0.92	0.97	0.6421	0.9508	0.6743	0.7386	0.7405	0.8174	0.4905	0.5426	0.3844	0.738	0.5069	0.5587		0.7299	0.8307	0.8614	0.8041	1.4343	1.3802	1.3244	1.3874		100	100	100	100	100	100	100	100		Cholesterol Ester	Ester	100009602
5865			CE(16:0)	1.15	1.31	1.23	0.98	0.91	0.92	0.2356	0.6333	0.0436	0.1825	0.0963	0.276	0.6761	0.6106	0.2104	0.5232	0.3118	0.4334		0.6343	0.7299	0.8334	0.7823	1.3668	1.3375	1.248	1.2563		100	100	100	100	100	100	100	100		Cholesterol Ester	Ester	100010463
5866			CE(16:1)	1.11	1.21	1.15	0.99	0.99	0.98	0.407	0.8084	0.1571	0.3586	0.2604	0.4889	0.8104	0.6639	0.6666	0.9765	0.6715	0.6293		0.5694	0.6292	0.687	0.6532	1.7203	1.704	1.6993	1.6869		100	100	100	100	100	100	100	100		Cholesterol Ester	Ester	100010464
5867			CE(17:0)	1.2	1.27	1.21	0.94	1	1.01	0.0848	0.3529	0.0908	0.2678	0.0612	0.2051	0.246	0.3957	0.3017	0.6445	0.5538	0.5778		0.95	1.1427	1.2078	1.1513	0.9995	0.9369	0.999	1.0089		100	100	100	100	100	100	100	100		Cholesterol Ester	Ester	100010270
5868			CE(18:0)	1.19	1.41	1.27	1.07	1.06	1	0.1024	0.3994	0.0071	0.06	0.0222	0.1024	0.5936	0.5815	0.7417	1	0.8036	0.6823		0.8192	0.9744	1.152	1.04	0.8779	0.9388	0.9274	0.8807		100	100	100	100	100	100	100	100		Cholesterol Ester	Ester	100010271
5869			CE(18:1)	1.15	1.3	1.19	1.05	0.99	0.98	0.2735	0.6858	0.0505	0.1944	0.1764	0.3957	0.8492	0.6774	0.6722	0.9769	0.6508	0.6205		0.7185	0.8269	0.933	0.8561	0.9622	1.0068	0.9552	0.9415		100	100	100	100	100	100	100	100		Cholesterol Ester	Ester	100010642
5870			CE(18:2)	1.19	1.28	1.21	1.02	0.95	0.94	0.1296	0.4589	0.0401	0.1729	0.1071	0.2963	0.6945	0.6179	0.3507	0.699	0.3943	0.4916		0.5874	0.6993	0.7502	0.7094	1.7516	1.7859	1.6639	1.6515		100	100	100	100	100	100	100	100		Cholesterol Ester	Ester	100010116
5871			CE(18:3)	1.21	1.18	1.11	1.05	1.02	0.96	0.0992	0.3914	0.1273	0.3178	0.2088	0.4315	0.9357	0.7086	0.6431	0.9632	0.4739	0.538		0.562	0.6795	0.6617	0.6261	1.8391	1.932	1.8678	1.7739		100	100	100	100	100	100	100	100		Cholesterol Ester	Ester	100010117
5872			CE(18:4)	0.95	1.11	1.05	1.05	1.19	1.27	0.9978	1	0.6909	0.7444	0.7398	0.8172	0.3752	0.4828	0.7339	1	0.667	0.6271		0.6816	0.6476	0.7566	0.7128	1.7512	1.8328	2.0831	2.2162		100	100	100	100	100	67	100	100		Cholesterol Ester	Ester	100009771
5873			CE(20:0)	1.09	1.08	1.04	0.88	0.89	1.03	0.8552	1	0.9905	0.8411	0.909	0.8788	0.6506	0.6019	0.629	0.956	0.8933	0.7125		0.9293	1.0133	1.0064	0.9675	1.1006	0.9673	0.9769	1.1314		100	100	100	100	100	100	100	100		Cholesterol Ester	Ester	100010465
5874			CE(20:1)	1.21	1.34	1.23	1.15	1.11	1	0.0606	0.2933	0.0292	0.1465	0.0546	0.1921	0.1606	0.3074	0.2723	0.6098	0.726	0.6507		1.0426	1.2659	1.3991	1.281	0.8101	0.9314	0.9004	0.8097		100	100	100	100	100	100	100	100		Cholesterol Ester	Ester	100010466
5875			CE(20:2)	1.21	1.3	1.17	1.04	1.07	0.86	0.1427	0.4769	0.0598	0.2138	0.1657	0.378	0.8374	0.6733	0.5377	0.8866	0.0908	0.2079		1.0633	1.2839	1.3823	1.2468	0.8685	0.9044	0.9314	0.7454		100	100	100	100	100	100	100	100		Cholesterol Ester	Ester	100009772
5876			CE(20:3)	1.21	1.36	1.24	1.05	1.06	1.04	0.0688	0.3127	0.0104	0.0776	0.044	0.1645	0.6548	0.6037	0.6095	0.9414	0.8428	0.6946		0.7109	0.8584	0.9643	0.8834	1.0362	1.0843	1.103	1.0737		100	100	100	100	100	100	100	100		Cholesterol Ester	Ester	100010467
5877			CE(20:4)	1.12	1.21	1.15	0.91	0.85	0.85	0.3317	0.7392	0.1279	0.3178	0.2706	0.5005	0.3638	0.4799	0.1074	0.3527	0.1247	0.2547		0.785	0.883	0.9527	0.9011	1.2451	1.1375	1.0559	1.0593		100	100	100	100	100	100	100	100		Cholesterol Ester	Ester	100010643
5878			CE(20:5)	1.41	1.5	1.49	1.06	0.99	0.97	0.0154	0.1229	0.0061	0.0562	0.0032	0.0282	0.9566	0.7126	0.6169	0.9476	0.6132	0.6042		0.6078	0.8551	0.9105	0.9052	1.8333	1.9345	1.8216	1.7843		100	100	100	100	100	100	100	100		Cholesterol Ester	Ester	100009943
5879			CE(22:0)	0.65	0.75	0.96	0.76	0.75	0.69	0.3994	0.8035	0.3863	0.58	0.888	0.8707	0.4041	0.5	0.3978	0.7555	0.3595	0.4652		1.1089	0.7232	0.8347	1.0638	1.6369	1.2406	1.2292	1.1277		100	100	100	100	67	67	67	67		Cholesterol Ester	Ester	100009773
5880			CE(22:1)	1.07	1.27	1.23	2.75	1.24	1.14	0.9506	1	0.5963	0.7023	0.5503	0.7255	0.2133	0.3632	0.4399	0.7901	0.7914	0.6792		0.9526	1.0188	1.2122	1.1754	0.8107	2.2291	1.009	0.9221		100	100	100	100	100	67	100	100		Cholesterol Ester	Ester	100009944
5881			CE(22:2)	1.02	1.24	1.17	0.93	0.93	0.85	0.9269	1	0.4158	0.5995	0.333	0.5589	0.1442	0.2902	0.0825	0.3028	0.2231	0.3687		0.9451	0.9653	1.1761	1.1037	21.8829	20.3417	20.2946	18.4996		100	100	100	100	67	100	100	100		Cholesterol Ester	Ester	100009417
5882			CE(22:4)	1.26	1.37	1.3	1.06	1.04	0.93	0.045	0.2487	0.0202	0.1179	0.0164	0.0832	0.6043	0.5845	0.7323	1	0.3895	0.487		1.2033	1.5221	1.6508	1.5674	0.6782	0.7178	0.702	0.6339		100	100	100	100	100	100	100	100		Cholesterol Ester	Ester	100010272
5883			CE(22:5)	1.3	1.36	1.31	1.04	1.02	0.99	0.04	0.2352	0.0201	0.1178	0.0281	0.1199	0.7766	0.6527	0.9184	1	0.8345	0.6939		0.8023	1.0396	1.0922	1.0544	0.8911	0.9272	0.9112	0.8807		100	100	100	100	100	100	100	100		Cholesterol Ester	Ester	100009945
5884			CE(22:6)	1.25	1.32	1.28	1.02	0.96	0.98	0.0727	0.3257	0.031	0.1508	0.0554	0.1931	0.9262	0.7049	0.4723	0.8238	0.7333	0.6533		0.4527	0.5679	0.5983	0.578	2.3533	2.3899	2.2531	2.2952		100	100	100	100	100	100	100	100		Cholesterol Ester	Ester	100010118
5885			CE(24:0)	1.04	1.2	1.16	0.61	1.1	0.98	0.8284	1	0.726	0.7603	0.5842	0.7477	0.1965	0.3438	0.9291	1	0.9856	0.7316		5.861	6.0987	7.0543	6.7719	11.8913	7.2838	13.0529	11.6718		100	100	100	100	67	67	67	67		Cholesterol Ester	Ester	100010273
5886			CE(14:0)	1.19	1.33	1.23	1.01	0.99	0.99	0.343	0.7503	0.0587	0.2138	0.1157	0.3072	0.8629	0.6824	0.4488	0.801	0.7031	0.6408		0.4847	0.5765	0.6469	0.5962	1.4903	1.5104	1.4806	1.4712		100	100	100	100	100	100	100	100		Cholesterol Ester	Ester	100009600
5887	Ceramides	CER	CER(14:0)	1.83	1.93	2.1	1.63	1.68	1.8	0.0005	0.0108	6.9257e-05	0.002	2.7674e-05	0.0009	0.0052	0.0339	0.003	0.0335	0.0011	0.0097		0.6939	1.2703	1.3359	1.4602	0.8126	1.3269	1.3662	1.4631		100	100	100	100	100	100	100	100		Ceramides	CER	100010644
5888			CER(16:0)	2.63	2.81	3.12	2.42	2.38	2.45	2.182e-05	0.0013	1.5478e-06	0.0001	6.29e-07	5.3074e-05	5.7126e-05	0.0017	8.7585e-05	0.0034	6.5147e-05	0.0016		0.603	1.5862	1.6946	1.8821	0.5448	1.3171	1.2988	1.3374		100	100	100	100	100	100	100	100		Ceramides	CER	100010119
5889			CER(18:0)	3	3.17	3.45	3.01	2.86	2.98	8.9307e-06	0.0007	6.7563e-07	5.7766e-05	2.9162e-07	3.1637e-05	6.7624e-06	0.0004	1.2582e-05	0.0007	7.7222e-06	0.0003		0.5901	1.7691	1.8692	2.033	0.6184	1.8589	1.7705	1.8413		100	100	100	100	100	100	100	100		Ceramides	CER	100010468
5890			CER(18:1)	2.39	2.36	2.66	2.58	2.27	2.31	0.0003	0.0084	0.0001	0.0031	2.8325e-05	0.0009	2.9013e-05	0.0012	0.0001	0.0041	0.0001	0.0023		0.7904	1.8886	1.8671	2.1036	0.4863	1.254	1.102	1.1242		100	100	100	100	100	100	100	100		Ceramides	CER	100009774
5891			CER(20:0)	3.5	3.66	4.13	2.93	3.17	3.37	7.7339e-06	0.0006	5.5818e-07	5.5566e-05	2.3081e-07	2.6965e-05	1.8455e-05	0.0009	9.9671e-06	0.0007	3.1959e-06	0.0001		0.5625	1.966	2.0579	2.3233	0.6494	1.9024	2.0569	2.1865		100	100	100	100	100	100	100	100		Ceramides	CER	100010469
5892			CER(26:1)	1.39	1.4	1.29	1.62	1.52	1.16	0.0782	0.3361	0.076	0.2459	0.1843	0.4046	0.0061	0.0375	0.0151	0.0956	0.3491	0.4568		0.6778	0.9397	0.9468	0.8753	0.7488	1.2153	1.1353	0.8656		100	100	100	100	67	100	100	100		Ceramides	CER	100009946
5893			CER(22:0)	2.42	2.66	2.9	2.4	2.43	2.5	8.1088e-05	0.0033	4.1518e-06	0.0002	1.3133e-06	7.5776e-05	3.9817e-05	0.0013	3.8957e-05	0.0019	2.3964e-05	0.0008		0.6324	1.5316	1.6793	1.8355	0.6742	1.6172	1.6378	1.6825		100	100	100	100	100	100	100	100		Ceramides	CER	100009775
5894			CER(22:1)	1.92	2.22	2.35	2.23	2.2	2.33	0.0001	0.0043	4.8014e-06	0.0002	1.9473e-06	0.0001	5.735e-06	0.0004	1.5814e-05	0.0008	5.0693e-06	0.0002		0.551	1.0555	1.2239	1.2923	0.5558	1.2413	1.2254	1.2967		100	100	100	100	100	100	100	100		Ceramides	CER	100010275
5895			CER(24:0)	1.69	1.76	1.87	1.54	1.54	1.57	0.0012	0.023	0.0003	0.0067	9.5786e-05	0.0023	0.0019	0.0189	0.002	0.0256	0.0013	0.0109		0.7207	1.22	1.2668	1.3443	0.7665	1.1812	1.1774	1.2018		100	100	100	100	100	100	100	100		Ceramides	CER	100010470
5896			CER(24:1)	2.06	2.13	2.31	1.84	1.83	1.88	7.7439e-05	0.0032	6.7035e-06	0.0003	2.2011e-06	0.0001	0.0002	0.0035	0.0003	0.007	0.0001	0.0025		0.7202	1.4871	1.5353	1.6635	0.7539	1.3844	1.3811	1.417		100	100	100	100	100	100	100	100		Ceramides	CER	100009776
5897			CER(26:0)	1.16	1.14	1.38	0.71	0.86	0.73	0.3283	0.7386	0.4294	0.61	0.0515	0.1839	0.1145	0.2563	0.7164	1	0.1495	0.2891		0.7762	0.8989	0.8831	1.0722	1.2516	0.8947	1.0797	0.9171		33	100	100	100	67	67	100	67		Ceramides	CER	100010645
5898			CER(20:1)	1.92	1.99	2.05	2.61	2.26	2.51	0.0045	0.0607	0.0022	0.0274	0.002	0.0216	0.0003	0.006	0.0045	0.0427	0.0004	0.0049		0.6595	1.2691	1.3154	1.3506	0.4664	1.2156	1.0551	1.1723		100	100	100	100	33	100	67	100		Ceramides	CER	100010120
5900	Diacylglycerol	Ester	DAG(12:0/16:0)	1.09	1	1	1.35	1.62	1.37	0.6667	0.9622	1	0.8411	1	0.8789	0.2525	0.3993	0.0877	0.3131	0.0383	0.1145		0.2403	0.2618	0.2403	0.2403	0.5393	0.7283	0.8747	0.74		0	33	0	0	67	67	67	100		Diacylglycerol	Ester	100009777
5901			DAG(20:0/20:0)	1.25	1.47	1.37	1.07	1.22	1.1	0.098	0.3886	0.0327	0.1554	0.101	0.2851	0.4932	0.5445	0.2815	0.622	0.3433	0.453		0.9793	1.2281	1.4397	1.3379	0.8873	0.9485	1.0782	0.9789		100	100	100	100	100	100	100	100		Diacylglycerol	Ester	100010655
5902			DAG(12:0/18:1)	1.2	1.07	1.04	1.11	0.99	1.04	0.5345	0.8959	0.903	0.8354	0.8972	0.8735	0.6412	0.5972	0.9456	1	0.8363	0.6939		0.508	0.6096	0.5457	0.5303	1.2477	1.3889	1.234	1.297		100	100	100	100	100	100	100	100		Diacylglycerol	Ester	100009947
5903			DAG(12:0/18:2)	1.37	1.07	1.06	1.17	1.07	1.2	0.2752	0.6883	0.7982	0.7978	0.8871	0.8707	0.6964	0.6189	0.9662	1	0.6083	0.6017		0.5685	0.7773	0.6107	0.6052	0.7935	0.9305	0.8451	0.9546		67	100	67	33	67	67	67	67		Diacylglycerol	Ester	100009603
5904			DAG(14:0/14:0)	1	1	1	0.95	0.97	0.88	1	1	1	0.8411	1	0.8789	0.8047	0.6635	0.9633	1	0.2401	0.3811		0.5589	0.5589	0.5589	0.5589	0.7956	0.7525	0.7736	0.6967		0	0	0	0	67	67	67	67		Diacylglycerol	Ester	100009418
5905			DAG(14:0/16:0)	1.39	1.08	1.35	1.08	1.14	0.97	0.0073	0.0823	0.46	0.6302	0.016	0.0826	0.6555	0.6037	0.3929	0.7491	0.8163	0.6848		0.4503	0.6276	0.4872	0.6059	1.9594	2.1147	2.2385	1.9011		100	100	100	100	100	100	100	100		Diacylglycerol	Ester	100010471
5906			DAG(14:0/16:1)	1.38	0.87	1.3	0.96	1.12	1.22	0.2219	0.6105	0.3267	0.5335	0.41	0.6263	0.2694	0.4084	0.7245	1	0.4013	0.4988		0.4581	0.6338	0.3965	0.5944	1.0461	1.0056	1.1684	1.2716		100	100	67	67	100	67	100	100		Diacylglycerol	Ester	100010646
5907			DAG(14:0/18:1)	1.2	1.11	1.2	1.07	0.97	1.07	0.2668	0.6818	0.3826	0.5775	0.3411	0.5682	0.6572	0.6037	0.7853	1	0.6378	0.6161		0.5008	0.6027	0.5583	0.6031	1.463	1.5638	1.4185	1.5671		100	100	100	100	100	100	100	100		Diacylglycerol	Ester	100009948
5908			DAG(14:0/18:2)	1.07	1.06	1.18	1.12	1.07	1.14	0.5345	0.8959	0.9822	0.8411	0.7046	0.8047	0.6242	0.5894	0.9918	1	0.4973	0.553		0.8246	0.8785	0.8779	0.9764	1.4788	1.6526	1.5766	1.6883		100	100	100	100	100	100	100	100		Diacylglycerol	Ester	100010276
5909			DAG(14:0/18:3)	1	1.17	1	1.1	1.17	1.25	1	1	0.1351	0.3284	1	0.8789	0.4282	0.5144	0.236	0.5656	0.0281	0.0928		0.499	0.499	0.5839	0.499	0.587	0.6481	0.6845	0.7365		0	0	67	0	33	33	33	67		Diacylglycerol	Ester	100010472
5910			DAG(14:0/20:0)	0.95	2.1	1.6	2.34	2.42	1.2	0.8314	1	0.363	0.5637	0.115	0.3072	0.1453	0.2913	0.2004	0.5078	0.7947	0.6792		0.67	0.634	1.4061	1.0721	0.4961	1.1588	1.1993	0.5955		67	67	67	100	67	67	67	67		Diacylglycerol	Ester	100010122
5911			DAG(14:0/20:4)	0.52	0.52	1.1	1	1	1	0.0067	0.0788	0.0067	0.0579	0.7005	0.8023	1	0.7126	1	1	1	0.7316		0.8821	0.4559	0.4559	0.9683	0.4559	0.4559	0.4559	0.4559		67	0	0	67	0	0	0	0		Diacylglycerol	Ester	100010123
5912			DAG(14:0/22:6)	1	1	1	1.04	1.05	1.2	1	1	1	0.8411	1	0.8789	0.8619	0.6824	0.8574	1	0.4919	0.5493		0.4001	0.4001	0.4001	0.4001	0.6367	0.6648	0.6658	0.7613		0	0	0	0	33	33	33	33		Diacylglycerol	Ester	100010647
5913			DAG(14:1/16:0)	0.87	2.71	5.83	1.18	4.25	1.12	0.9454	1	0.3013	0.5167	0.012	0.0684	0.869	0.6864	0.1151	0.3704	0.862	0.703		0.4237	0.3681	1.148	2.4699	0.6651	0.7861	2.8277	0.7459		67	67	67	100	100	100	100	100		Diacylglycerol	Ester	100009604
5914			DAG(14:1/18:1)	0.73	0.62	0.85	0.86	1.07	0.88	0.0668	0.3088	0.0545	0.2043	0.5321	0.7127	0.4812	0.5378	0.8006	1	0.5315	0.5694		1.053	0.7706	0.6574	0.8973	1.1849	1.0145	1.2659	1.0397		100	100	100	100	100	100	100	100		Diacylglycerol	Ester	100010473
5915			DAG(15:0/18:1)	0.92	0.94	0.95	1.07	0.95	1.06	0.5189	0.8933	0.6069	0.709	0.787	0.8357	0.5897	0.5811	0.5242	0.8719	0.7721	0.669		0.7778	0.7158	0.7308	0.7394	1.294	1.3821	1.2255	1.3773		100	100	100	100	100	100	100	100		Diacylglycerol	Ester	100009605
5916			DAG(15:0/18:2)	1.03	1.09	1.27	1.15	0.96	1.04	0.9791	1	0.866	0.8254	0.5919	0.7514	0.2555	0.4017	0.6582	0.9706	0.8978	0.7138		0.9477	0.9761	1.0375	1.2037	1.3959	1.6099	1.346	1.4466		100	100	100	100	100	100	100	100		Diacylglycerol	Ester	100010124
5917			DAG(16:0/16:0)	1.31	1.17	1.24	1.11	1.05	0.98	0.0487	0.2623	0.2705	0.4871	0.1381	0.3357	0.3658	0.48	0.7577	1	0.8694	0.7063		0.4546	0.5942	0.5311	0.5645	1.541	1.7076	1.6252	1.5049		100	100	100	100	100	100	100	100		Diacylglycerol	Ester	100010125
5918			DAG(16:0/16:1)	1.22	1.16	1.31	1.21	1.26	1.31	0.1078	0.4112	0.162	0.3659	0.0602	0.2028	0.0837	0.2121	0.1224	0.3812	0.0337	0.1038		0.6588	0.8012	0.7661	0.8643	1.3364	1.6222	1.6781	1.7465		100	100	100	100	100	100	100	100		Diacylglycerol	Ester	100010126
5919			DAG(16:0/18:0)	1.08	1.06	1.11	1.03	1.03	0.98	0.3772	0.7862	0.4238	0.6057	0.2977	0.5278	0.6003	0.5836	0.7606	1	0.9556	0.7316		0.5693	0.6134	0.6052	0.6341	1.6084	1.664	1.6528	1.5725		100	100	100	100	100	100	100	100		Diacylglycerol	Ester	100010648
5920			DAG(16:0/18:1)	1.33	1.3	1.43	1.2	1.16	1.19	0.019	0.1418	0.0234	0.1295	0.0058	0.043	0.1047	0.2424	0.2353	0.565	0.1179	0.2463		0.5272	0.7014	0.6855	0.7544	1.1513	1.3867	1.3325	1.3744		100	100	100	100	100	100	100	100		Diacylglycerol	Ester	100009778
5921			DAG(16:0/18:2)	1.45	1.51	1.67	1.35	1.29	1.33	0.003	0.0466	0.0027	0.0319	0.0006	0.0093	0.0156	0.069	0.0478	0.2098	0.0285	0.0933		0.8047	1.1703	1.2181	1.3459	1.0777	1.46	1.3879	1.4335		100	100	100	100	100	100	100	100		Diacylglycerol	Ester	100009419
5922			DAG(16:0/18:3)	1.25	1.15	1.26	1.21	1.25	1.31	0.0346	0.2127	0.0395	0.1717	0.0485	0.1761	0.2476	0.3965	0.3503	0.699	0.248	0.3886		1.2326	1.5403	1.4229	1.5508	1.3808	1.6665	1.7324	1.8098		100	100	100	100	100	100	100	100		Diacylglycerol	Ester	100010127
5923			DAG(16:0/20:3)	1.67	1.79	1.98	1.91	1.99	2.04	0.002	0.0332	0.0008	0.0138	0.0002	0.0042	0.0003	0.0056	0.0004	0.0083	0.0006	0.006		0.5102	0.8534	0.9112	1.0113	0.7673	1.4625	1.5235	1.5616		100	100	100	100	100	100	100	100		Diacylglycerol	Ester	100010649
5924			DAG(16:0/20:4)	2.1	2.39	2.66	2.1	1.76	1.8	6.6467e-06	0.0006	1.2301e-06	9.4104e-05	1.6762e-07	2.1216e-05	6.0783e-06	0.0004	9.3877e-05	0.0036	6.9866e-05	0.0017		0.6957	1.4593	1.6595	1.8518	0.5799	1.2199	1.0214	1.0423		100	100	100	100	100	100	100	100		Diacylglycerol	Ester	100009606
5927			DAG(16:0/22:6)	2.4	2.61	3.07	2.02	1.61	1.66	4.3875e-05	0.0021	2.2437e-05	0.0008	5.7321e-06	0.0002	0.0003	0.0054	0.0082	0.0638	0.0093	0.0421		0.494	1.1851	1.2876	1.5178	1.0193	2.0557	1.6427	1.6918		100	100	100	100	100	100	100	100		Diacylglycerol	Ester	100010128
5928			DAG(16:1/16:1)	1.12	0.99	1.05	1.02	0.91	1.04	0.6543	0.9553	0.6974	0.7447	0.8478	0.8573	0.6177	0.588	0.4159	0.7703	0.6494	0.6202		1.0447	1.1656	1.0376	1.0941	1.449	1.4822	1.3129	1.5088		100	100	100	100	100	100	100	100		Diacylglycerol	Ester	100009779
5929			DAG(16:1/18:0)	1.23	1.08	1.26	1.15	1.24	1.32	0.3619	0.77	0.6715	0.7378	0.1273	0.3218	0.2097	0.3602	0.1032	0.3477	0.0219	0.079		0.6574	0.8113	0.7069	0.8315	1.117	1.2852	1.386	1.48		100	100	100	100	100	100	100	100		Diacylglycerol	Ester	100010277
5930			DAG(16:1/18:1)	0.99	1.01	1.13	0.99	1.03	1.1	0.6996	0.9782	0.8551	0.8204	0.4465	0.6544	0.9835	0.7126	0.9965	1	0.5069	0.5587		0.821	0.8125	0.8275	0.9296	1.0566	1.0485	1.0833	1.1599		100	100	100	100	100	100	100	100		Diacylglycerol	Ester	100010278
5931			DAG(16:1/18:2)	1.16	1.07	1.21	1.01	1.03	1.11	0.7933	1	0.9961	0.8411	0.7178	0.809	0.8601	0.682	0.9315	1	0.5213	0.5667		1.3413	1.5497	1.4304	1.6294	1.3227	1.3344	1.3674	1.4732		100	100	100	100	100	100	100	100		Diacylglycerol	Ester	100009780
5932			DAG(16:1/18:3)	0.76	0.6	0.8	0.86	0.93	1.07	0.1305	0.4598	0.1235	0.3133	0.4721	0.67	0.6932	0.6176	0.8277	1	0.9584	0.7316		0.8955	0.6787	0.5376	0.7178	0.5952	0.5117	0.5512	0.6388		67	33	67	67	67	67	67	67		Diacylglycerol	Ester	100010129
5933			DAG(16:1/20:0)	1.35	2.69	1.75	2.54	2.86	1	0.5892	0.9241	0.184	0.3957	0.3827	0.6054	0.0846	0.2139	0.1619	0.452	1	0.7316		0.4425	0.5993	1.1892	0.7722	0.4387	1.1124	1.2567	0.4387		33	33	33	33	0	67	33	0		Diacylglycerol	Ester	100010651
5934			DAG(16:1/20:2)	1.08	0.98	1.1	1.8	1.37	1.45	0.8075	1	0.9436	0.8411	0.7685	0.8312	0.0236	0.0926	0.2032	0.5117	0.1459	0.2834		0.5971	0.6476	0.5837	0.659	0.3956	0.7135	0.5427	0.5755		33	33	33	33	0	67	33	33		Diacylglycerol	Ester	100010279
5935			DAG(16:1/20:4)	1.36	1.46	1.48	1.43	0.88	1.23	0.1202	0.441	0.0847	0.2615	0.0407	0.1574	0.0492	0.147	0.5478	0.893	0.2103	0.3564		0.8457	1.1523	1.2386	1.2558	0.901	1.2855	0.7969	1.1048		67	100	100	100	67	100	67	100		Diacylglycerol	Ester	100009420
5936			DAG(16:1/22:6)	0.86	2.76	1.03	1.33	1.34	1.33	0.9161	1	0.4801	0.6443	0.9795	0.8789	0.8127	0.6642	0.8413	1	0.8701	0.7064		0.7232	0.6239	1.9967	0.7483	0.8542	1.1393	1.1424	1.1354		67	100	67	67	67	67	67	67		Diacylglycerol	Ester	100009607
5937			DAG(18:0/18:1)	1.18	1.26	1.4	1.19	1.15	1.24	0.1957	0.5704	0.0392	0.1712	0.0045	0.0366	0.0948	0.2276	0.1815	0.4792	0.0395	0.1167		0.5603	0.6611	0.7037	0.7825	1.0849	1.2954	1.2497	1.3469		100	100	100	100	100	100	100	100		Diacylglycerol	Ester	100010652
5938			DAG(18:0/18:2)	1.6	1.77	1.88	1.52	1.55	1.67	0.0002	0.0055	7.3805e-06	0.0003	3.0149e-06	0.0001	0.0001	0.0031	0.0001	0.0038	1.1868e-05	0.0004		0.828	1.3211	1.4629	1.5542	0.8401	1.2737	1.2999	1.4039		100	100	100	100	100	100	100	100		Diacylglycerol	Ester	100009421
5939			DAG(18:0/18:3)	1.23	1.09	1.18	1.25	1.24	1.34	0.1586	0.5104	0.2614	0.4767	0.1796	0.3997	0.3232	0.443	0.4854	0.8362	0.5346	0.5708		1.3459	1.6499	1.4696	1.5815	1.2016	1.5066	1.4938	1.6084		100	100	100	100	100	100	100	100		Diacylglycerol	Ester	100010130
5940			DAG(18:0/22:6)	3.46	4.3	5.68	2.22	2.49	2.32	3.5569e-05	0.0018	6.5354e-06	0.0003	3.8161e-07	3.8639e-05	0.0005	0.0079	0.0002	0.0061	0.0008	0.0075		0.5444	1.8835	2.3425	3.0946	0.7801	1.7298	1.944	1.807		100	100	100	100	100	100	100	100		Diacylglycerol	Ester	100009422
5941			DAG(18:1/18:1)	1.14	1.25	1.37	1.04	1.01	1.07	0.5068	0.8875	0.0617	0.2177	0.0232	0.1055	0.7574	0.6422	0.8569	1	0.585	0.5903		0.6118	0.6956	0.7668	0.8407	1.1361	1.1847	1.151	1.2153		100	100	100	100	100	100	100	100		Diacylglycerol	Ester	100009423
5942			DAG(18:1/18:2)	1.24	1.31	1.47	1.05	0.99	1.06	0.3545	0.761	0.0348	0.1603	0.0154	0.0813	0.7929	0.6595	0.9893	1	0.6404	0.6161		1.0656	1.3178	1.3994	1.5709	1.1663	1.2221	1.1598	1.2416		100	100	100	100	100	100	100	100		Diacylglycerol	Ester	100009424
5943			DAG(18:1/20:1)	1.17	1.52	1.46	1.1	1.09	1.18	0.5456	0.9005	0.0306	0.1499	0.0426	0.162	0.5723	0.5748	0.5433	0.8906	0.3037	0.4295		0.4987	0.5855	0.7559	0.7291	1.1167	1.2248	1.2227	1.3216		100	100	100	100	100	100	100	100		Diacylglycerol	Ester	100009949
5944			DAG(18:1/20:2)	0.97	1.22	1.41	0.97	1.01	1.14	0.9565	1	0.4181	0.6005	0.0866	0.2574	0.704	0.6206	0.9964	1	0.6267	0.6113		0.6393	0.6212	0.7793	0.9006	1.2086	1.173	1.2255	1.3722		100	100	100	100	100	100	100	100		Diacylglycerol	Ester	100010475
5945			DAG(18:1/20:3)	1.19	1.34	1.58	1.23	1.45	1.65	0.0554	0.2786	0.006	0.0552	0.0003	0.006	0.129	0.2725	0.0098	0.0717	0.0011	0.0096		0.7275	0.8662	0.9749	1.152	0.8912	1.0986	1.2939	1.4665		100	100	100	100	100	100	100	100		Diacylglycerol	Ester	100009781
5946			DAG(18:1/20:4)	1.67	1.74	1.97	1.34	1.31	1.4	1.712e-05	0.0011	6.1299e-06	0.0003	4.3731e-07	4.1512e-05	0.0047	0.0318	0.0079	0.0615	0.0015	0.0121		0.9104	1.5226	1.5878	1.7918	0.664	0.8902	0.8669	0.9289		100	100	100	100	100	100	100	100		Diacylglycerol	Ester	100009608
5948			DAG(18:1/22:4)	1.43	1.16	1.82	1.2	1.44	1.36	0.1201	0.441	0.4697	0.6369	0.0107	0.0638	0.3711	0.4803	0.1178	0.376	0.1785	0.3183		0.6869	0.9835	0.7961	1.2484	0.7629	0.9165	1.1004	1.0343		67	100	67	100	67	100	100	100		Diacylglycerol	Ester	100009426
5950			DAG(18:1/22:6)	1.63	1.6	2.16	1.34	1.26	1.3	0.0031	0.0473	0.0063	0.0568	0.0002	0.0036	0.1031	0.2413	0.248	0.5752	0.2283	0.3754		0.7231	1.1808	1.1588	1.56	0.9309	1.2519	1.1773	1.2146		100	100	100	100	100	100	100	100		Diacylglycerol	Ester	100009609
5951			DAG(18:2/18:3)	0.85	0.81	0.78	1.1	1.26	1.38	0.4146	0.8128	0.5295	0.6737	0.398	0.6143	0.4632	0.5261	0.107	0.3527	0.1005	0.2195		4.965	4.2296	4.0175	3.8577	1.6677	1.8337	2.1072	2.3091		67	100	100	100	100	100	100	100		Diacylglycerol	Ester	100009427
5952			DAG(18:2/20:3)	0.96	0.86	1.29	0.95	0.85	0.89	0.9843	1	0.775	0.7893	0.2709	0.5005	0.8457	0.6771	0.6698	0.9769	0.9604	0.7316		1.0205	0.9795	0.8825	1.3154	1.2318	1.1658	1.0491	1.0975		67	100	100	100	67	100	100	100		Diacylglycerol	Ester	100010280
5953			DAG(18:2/20:4)	1.17	1.73	2.06	1.18	1.29	1.35	0.2814	0.6927	0.0133	0.0914	0.0009	0.0124	0.397	0.4963	0.1822	0.4792	0.0683	0.1707		1.1988	1.3991	2.0771	2.4695	0.7409	0.8742	0.9563	1.0024		100	100	100	100	100	100	100	100		Diacylglycerol	Ester	100009610
5955			DAG(18:2/22:4)	1.17	0.83	1.47	0.5	0.87	0.65	0.6556	0.9553	0.7023	0.7477	0.3102	0.536	0.0966	0.2296	0.5452	0.8924	0.2816	0.4148		0.5959	0.6979	0.4933	0.8778	0.8801	0.4374	0.769	0.5758		67	67	33	67	67	0	33	33		Diacylglycerol	Ester	100010281
5957			DAG(18:2/22:6)	1.16	1.13	1.64	1.14	0.82	1.23	0.7121	0.984	0.908	0.8362	0.4373	0.6495	0.4011	0.4989	0.3952	0.7512	0.5617	0.5829		0.9218	1.0696	1.0378	1.5119	0.8894	1.015	0.7263	1.0932		67	100	100	100	100	100	67	100		Diacylglycerol	Ester	100010654
5958			DAG(12:0/18:0)	1	1	1	1	1	1	1	1	1	0.8411	1	0.8789	1	0.7126	1	1	1	0.7316		0.6593	0.6593	0.6593	0.6593	0.6593	0.6593	0.6593	0.6593		0	0	0	0	0	0	0	0		Diacylglycerol	Ester	100010121
5959	Dihydroceramides	DCER	DCER(14:0)	1	1	1	1	1	1	1	1	1	0.8411	1	0.8789	1	0.7126	1	1	1	0.7316		0.7528	0.7528	0.7528	0.7528	0.7528	0.7528	0.7528	0.7528		0	0	0	0	0	0	0	0		Dihydroceramides	DCER	100009951
5960			DCER(16:0)	2.18	2.46	2.6	2.22	1.93	2.17	0.0007	0.0142	1.7072e-05	0.0006	1.0481e-05	0.0004	0.0004	0.0073	0.0022	0.0271	0.0008	0.0077		0.5763	1.2544	1.4187	1.4998	0.6151	1.3649	1.1894	1.3349		100	100	100	100	100	100	100	100		Dihydroceramides	DCER	100010282
5961			DCER(18:0)	1.9	2.19	2.38	2.48	2.25	2.62	0.0084	0.0886	0.001	0.0152	0.0002	0.0045	0.0001	0.0029	0.0005	0.0109	6.605e-05	0.0016		0.6201	1.181	1.3566	1.4789	0.8577	2.1231	1.9309	2.2441		100	100	100	100	100	100	100	100		Dihydroceramides	DCER	100009612
5963			DCER(20:0)	1.8	1.9	2.42	1.67	1.5	1.47	0.0534	0.274	0.0253	0.1366	0.0023	0.0236	0.0687	0.1897	0.0674	0.2629	0.1426	0.2812		0.5342	0.961	1.0126	1.2916	0.7267	1.2111	1.0928	1.0713		33	100	67	100	67	67	100	67		Dihydroceramides	DCER	100009428
5964			DCER(26:1)	0.87	0.97	0.97	1	1.13	1	0.0403	0.2354	0.6588	0.7316	0.6905	0.7996	1	0.7126	0.0684	0.2656	1	0.7316		0.8538	0.7432	0.8276	0.8301	0.7432	0.7432	0.8383	0.7432		33	33	33	33	0	0	33	0		Dihydroceramides	DCER	100009429
5965			DCER(22:0)	1.86	1.93	2.1	2.13	2.09	2.48	0.0068	0.0798	0.0019	0.0252	0.0007	0.0105	0.0007	0.0102	0.001	0.0168	0.0001	0.0026		0.6378	1.1855	1.2308	1.338	0.7495	1.5959	1.565	1.8556		100	100	100	100	100	100	100	100		Dihydroceramides	DCER	100009613
5966			DCER(22:1)	1.36	1.21	1.52	1.18	1.58	1.43	0.2112	0.5972	0.406	0.5927	0.0704	0.2257	0.5619	0.5714	0.0442	0.2003	0.1456	0.2832		0.6426	0.874	0.7807	0.9794	0.6021	0.7089	0.9508	0.8615		67	67	67	100	33	33	100	67		Dihydroceramides	DCER	100009952
5967			DCER(24:0)	1.8	1.55	1.97	1.28	1.56	1.56	0.0006	0.014	0.0078	0.0646	7.2187e-05	0.0018	0.0442	0.137	0.0018	0.0243	0.0017	0.0131		0.607	1.0907	0.9402	1.1952	0.7651	0.9824	1.19	1.1949		100	100	100	100	100	100	100	100		Dihydroceramides	DCER	100010476
5968			DCER(24:1)	1.61	1.68	1.7	1.57	1.57	1.7	0.0083	0.0886	0.0023	0.0284	0.0026	0.025	0.0082	0.0462	0.0108	0.0764	0.0021	0.015		0.755	1.2165	1.2663	1.2858	0.7382	1.1605	1.1581	1.2534		100	100	100	100	100	100	100	100		Dihydroceramides	DCER	100009614
5970			DCER(20:1)	1.44	2.06	1.57	2.49	1	1	0.6745	0.9672	0.476	0.6412	0.6172	0.7671	0.2462	0.3957	1	1	1	0.7316		0.1376	0.198	0.2837	0.2165	0.1376	0.343	0.1376	0.1376		0	33	33	33	0	67	33	0		Dihydroceramides	DCER	100010132
5971	Free Fatty Acids	Free Fatty Acids	FFA(12:0)	0.77	0.67	0.72	0.94	0.87	1.03	0.0396	0.2335	0.0041	0.0421	0.0151	0.0806	0.6372	0.5941	0.288	0.6285	0.7386	0.6546		1.2836	0.9849	0.8654	0.9282	1.0466	0.9869	0.9127	1.0759		100	100	100	100	100	100	100	100		Free Fatty Acids	Free Fatty Acids	100010656
5972			FFA(24:1)	0.84	1.22	1.38	0.8	0.99	1.01	0.396	0.7984	0.31	0.5226	0.1498	0.3532	0.1351	0.2795	0.8393	1	0.8871	0.7111		1.1877	1.0028	1.4459	1.6445	1.0815	0.863	1.0693	1.0945		100	100	100	100	100	100	100	100		Free Fatty Acids	Free Fatty Acids	100010288
5973			FFA(14:1)	0.8	0.75	5.21	0.87	4.8	1.02	0.8132	1	0.73	0.7627	0.2392	0.4649	0.9003	0.6958	0.2621	0.5928	0.8964	0.7132		1.1482	0.9174	0.8576	5.9833	0.9755	0.8515	4.6872	0.9927		100	100	100	100	100	100	100	100		Free Fatty Acids	Free Fatty Acids	100010133
5974			FFA(15:0)	0.98	0.91	2.72	0.59	1.43	0.73	0.9234	1	0.822	0.8073	0.235	0.4599	0.3922	0.4948	0.8718	1	0.7244	0.6507		0.8605	0.8467	0.7823	2.3431	1.4282	0.8443	2.049	1.0463		100	100	100	100	100	100	100	100		Free Fatty Acids	Free Fatty Acids	100010283
5975			FFA(16:0)	0.61	0.91	1.15	0.71	0.81	0.98	0.0473	0.2585	0.538	0.6772	0.6552	0.7814	0.0788	0.2028	0.3405	0.6939	0.9008	0.7149		1.3236	0.802	1.2089	1.5184	1.2411	0.8786	1.0066	1.2137		100	100	100	100	100	100	100	100		Free Fatty Acids	Free Fatty Acids	100010134
5976			FFA(16:1)	0.48	0.72	0.9	0.55	0.65	0.76	0.0233	0.1591	0.1747	0.3835	0.6128	0.7647	0.0182	0.0774	0.0832	0.3032	0.2306	0.3765		1.6428	0.7918	1.1803	1.4836	1.5392	0.8473	1.0027	1.1656		100	100	100	100	100	100	100	100		Free Fatty Acids	Free Fatty Acids	100010284
5977			FFA(17:0)	0.92	0.96	1.14	0.74	0.77	0.88	0.5177	0.8933	0.7546	0.7757	0.2788	0.5078	0.0186	0.0786	0.0456	0.204	0.383	0.4813		0.9977	0.9199	0.9617	1.1392	1.2254	0.9014	0.9442	1.0808		100	100	100	100	100	100	100	100		Free Fatty Acids	Free Fatty Acids	100009616
5978			FFA(18:0)	0.74	1.07	1.32	0.78	0.82	0.97	0.3171	0.7332	0.9679	0.8411	0.284	0.5142	0.1676	0.316	0.2993	0.6426	0.8624	0.703		1.2387	0.9205	1.3274	1.638	1.0188	0.7923	0.8386	0.99		100	100	100	100	100	100	100	100		Free Fatty Acids	Free Fatty Acids	100009953
5979			FFA(18:1)	0.41	0.77	0.92	0.53	0.65	0.81	0.0082	0.0882	0.156	0.3579	0.3313	0.5585	0.0045	0.031	0.0204	0.1153	0.1223	0.2515		1.8324	0.756	1.4022	1.69	1.1221	0.5919	0.7269	0.9091		100	100	100	100	100	100	100	100		Free Fatty Acids	Free Fatty Acids	100009617
5980			FFA(18:2)	0.38	0.78	0.93	0.59	0.67	0.85	0.0575	0.2839	0.3623	0.5632	0.4918	0.6852	0.0402	0.1289	0.0926	0.3236	0.3419	0.4517		3.3323	1.2744	2.6001	3.0852	1.0393	0.6143	0.698	0.881		100	100	100	100	100	100	100	100		Free Fatty Acids	Free Fatty Acids	100009783
5982			FFA(18:4)	0.93	0.98	1.05	0.98	1.03	1.14	0.8553	1	0.9259	0.8401	0.4468	0.6544	0.8809	0.6895	0.8275	1	0.3294	0.4458		1.0852	1.0121	1.0597	1.141	1.0112	0.989	1.0426	1.1513		100	100	100	100	100	100	100	100		Free Fatty Acids	Free Fatty Acids	100009784
5983			FFA(20:0)	1.02	1.07	1.21	0.88	0.84	0.97	0.9084	1	0.9203	0.8401	0.2266	0.4497	0.5321	0.5597	0.403	0.7603	0.9653	0.7316		1.0693	1.0875	1.1407	1.2903	0.9938	0.8759	0.8378	0.9639		100	100	100	100	100	100	100	100		Free Fatty Acids	Free Fatty Acids	100009618
5984			FFA(20:1)	0.75	0.94	1.08	0.62	0.58	0.67	0.0588	0.2895	0.3256	0.5335	0.5939	0.7523	0.0014	0.0159	0.0003	0.0073	0.007	0.0345		1.1027	0.8315	1.0416	1.1914	1.5416	0.9514	0.8931	1.0334		100	100	100	100	100	100	100	100		Free Fatty Acids	Free Fatty Acids	100010135
5985			FFA(20:2)	0.56	0.78	0.91	0.71	0.63	0.71	0.0245	0.1633	0.1542	0.3579	0.4183	0.6354	0.0037	0.0279	0.0013	0.0201	0.0042	0.0245		0.8993	0.4995	0.6974	0.8205	1.9615	1.3917	1.2338	1.3906		100	100	100	100	100	100	100	100		Free Fatty Acids	Free Fatty Acids	100010285
5986			FFA(20:3)	0.7	1.02	1.16	0.59	0.65	0.78	0.207	0.5874	0.9451	0.8411	0.7133	0.8081	0.0086	0.0473	0.0172	0.1038	0.0873	0.2025		0.9597	0.6703	0.9821	1.1105	1.4426	0.8485	0.9431	1.1239		100	100	100	100	100	100	100	100		Free Fatty Acids	Free Fatty Acids	100010286
5987			FFA(20:4)	0.82	1.3	1.39	0.72	0.79	0.94	0.8898	1	0.2796	0.4926	0.3835	0.6062	0.3061	0.4333	0.5475	0.893	0.935	0.7274		1.2831	1.0514	1.6635	1.7862	1.0712	0.769	0.8476	1.0059		100	100	100	100	100	100	100	100		Free Fatty Acids	Free Fatty Acids	100009619
5988			FFA(20:5)	0.66	0.95	1.13	0.64	0.74	0.82	0.1408	0.4742	0.6521	0.7287	0.6492	0.7814	0.0338	0.1164	0.1543	0.4388	0.3328	0.4477		1.1296	0.74	1.0728	1.2732	1.2816	0.8153	0.9444	1.0569		100	100	100	100	100	100	100	100		Free Fatty Acids	Free Fatty Acids	100010477
5989			FFA(22:0)	0.97	1.1	1.35	0.84	0.87	1.07	0.8881	1	0.3808	0.5772	0.0206	0.0955	0.2848	0.4205	0.4132	0.7703	0.5539	0.5778		1.0985	1.0622	1.2083	1.4801	1.051	0.8825	0.9104	1.1203		100	100	100	100	100	100	100	100		Free Fatty Acids	Free Fatty Acids	100010287
5990			FFA(22:1)	0.59	1	1.21	0.66	0.78	0.85	0.0475	0.2587	0.9259	0.8401	0.5212	0.7029	0.0201	0.0827	0.1431	0.42	0.309	0.4331		1.3511	0.7922	1.3512	1.6358	1.4027	0.919	1.0993	1.189		100	100	100	100	100	100	100	100		Free Fatty Acids	Free Fatty Acids	100009620
5991			FFA(22:2)	0.87	0.93	0.99	0.69	0.73	0.78	0.475	0.8624	0.5729	0.6927	0.9728	0.8789	0.0254	0.097	0.0634	0.2527	0.1276	0.2573		1.0802	0.9426	1.0074	1.0664	1.3049	0.9025	0.9533	1.0148		100	100	100	100	100	100	100	100		Free Fatty Acids	Free Fatty Acids	100009431
5992			FFA(22:4)	0.61	0.93	1.06	0.58	0.63	0.77	0.0213	0.1505	0.4491	0.6229	0.8694	0.8653	0.002	0.0191	0.0063	0.0532	0.0378	0.1132		1.2077	0.7357	1.1277	1.2812	1.1327	0.6551	0.716	0.8707		100	100	100	100	100	100	100	100		Free Fatty Acids	Free Fatty Acids	100009785
5993			FFA(22:5)	0.43	0.85	0.94	0.47	0.66	0.62	0.0235	0.1591	0.4081	0.5927	0.4726	0.67	0.0044	0.0304	0.1186	0.3768	0.028	0.0925		1.515	0.6442	1.2916	1.426	1.3467	0.6291	0.886	0.8285		100	100	100	100	100	100	100	100		Free Fatty Acids	Free Fatty Acids	100010657
5994			FFA(22:6)	0.35	0.76	0.94	0.33	0.36	0.4	0.0137	0.1156	0.1509	0.3544	0.3104	0.536	0.0019	0.0189	0.0019	0.0243	0.0034	0.0212		1.4862	0.5267	1.1238	1.394	2.5872	0.8491	0.924	1.0282		100	100	100	100	100	100	100	100		Free Fatty Acids	Free Fatty Acids	100009954
5995			FFA(24:0)	1	1.28	1.4	0.74	0.86	0.98	0.8188	1	0.0888	0.2669	0.0301	0.1259	0.1597	0.3063	0.7211	1	0.6008	0.5964		0.9233	0.9259	1.1811	1.2883	1.165	0.8568	1.0059	1.1472		100	100	100	100	100	100	100	100		Free Fatty Acids	Free Fatty Acids	100009955
5996			FFA(14:0)	0.84	0.84	1.05	0.68	0.74	0.86	0.2814	0.6927	0.2743	0.489	0.8221	0.8495	0.0429	0.1346	0.114	0.3688	0.5519	0.5778		0.8878	0.7486	0.7451	0.9281	1.1802	0.8076	0.8726	1.0167		100	100	100	100	100	100	100	100		Free Fatty Acids	Free Fatty Acids	100009615
5997	Hexosylceramides	HCER	HCER(14:0)	0.84	0.84	0.84	1	1	1	0.0302	0.1925	0.0302	0.1493	0.0302	0.126	1	0.7126	1	1	1	0.7316		1.0374	0.8683	0.8683	0.8683	0.8683	0.8683	0.8683	0.8683		33	0	0	0	0	0	0	0		Hexosylceramides	HCER	100009956
5998			HCER(16:0)	1.03	1.02	1.04	1.01	0.97	1.01	0.6101	0.9304	0.5397	0.6775	0.3584	0.5828	0.8377	0.6733	0.6317	0.9567	0.9344	0.7274		1.3057	1.3468	1.3321	1.3548	1.0952	1.1066	1.0669	1.108		100	100	100	100	100	100	100	100		Hexosylceramides	HCER	100009957
5999			HCER(18:0)	1.03	0.94	1.12	1.03	1.06	1.15	0.6758	0.9678	0.8748	0.8294	0.2757	0.5062	0.5951	0.5822	0.5124	0.8635	0.2186	0.3641		1.3691	1.4123	1.2896	1.5325	1.0439	1.0718	1.1086	1.1972		100	100	100	100	100	100	100	100		Hexosylceramides	HCER	100009786
6000			HCER(18:1)	0.95	0.76	0.81	0.78	1.18	1.19	0.9713	1	0.5251	0.6713	0.6167	0.7671	0.5337	0.5597	0.6449	0.9632	0.7709	0.6688		0.9585	0.9153	0.7302	0.7728	0.861	0.6731	1.013	1.0282		100	67	33	33	67	0	67	33		Hexosylceramides	HCER	100009958
6001			HCER(20:0)	1.12	1.06	1.09	0.97	1.05	1.1	0.4043	0.8084	0.6152	0.7123	0.3993	0.6157	0.8892	0.6925	0.6503	0.9696	0.25	0.3896		1.36	1.5291	1.4401	1.4877	0.9245	0.8928	0.9696	1.0195		100	100	100	100	100	100	100	100		Hexosylceramides	HCER	100009787
6002			HCER(26:1)	0.73	0.73	1.02	1.36	1	1	0.4529	0.8424	0.4529	0.6263	0.9669	0.8789	0.4591	0.5244	1	1	1	0.7316		0.6542	0.4787	0.4787	0.6681	0.4787	0.6507	0.4787	0.4787		33	0	0	33	0	33	0	0		Hexosylceramides	HCER	100010136
6003			HCER(22:0)	1.13	1.1	1.2	0.96	1	0.96	0.19	0.5613	0.2404	0.4609	0.0262	0.1145	0.8756	0.6876	0.8471	1	0.8871	0.7111		1.3566	1.5383	1.488	1.6236	0.965	0.9296	0.9683	0.931		100	100	100	100	100	100	100	100		Hexosylceramides	HCER	100009621
6004			HCER(22:1)	1.11	1.05	1.09	0.92	0.92	0.88	0.6002	0.9269	0.7509	0.7746	0.6344	0.7756	0.7696	0.6486	0.7502	1	0.6529	0.6216		1.1189	1.2452	1.1731	1.2177	1.0654	0.9811	0.9757	0.9367		100	100	100	100	100	100	100	100		Hexosylceramides	HCER	100009622
6005			HCER(24:0)	1.12	1.07	1.09	1.06	1.03	1.09	0.2213	0.6105	0.3727	0.5678	0.2598	0.4889	0.434	0.5168	0.711	0.9992	0.3137	0.4343		1.0863	1.2207	1.165	1.1792	0.9293	0.9876	0.957	1.0109		100	100	100	100	100	100	100	100		Hexosylceramides	HCER	100010659
6006			HCER(24:1)	1.13	1.08	1.08	1.11	1.08	1.04	0.2123	0.5982	0.326	0.5335	0.2587	0.4875	0.3314	0.4508	0.5124	0.8635	0.7481	0.66		1.1303	1.2768	1.2222	1.2187	0.9938	1.0983	1.075	1.0287		100	100	100	100	100	100	100	100		Hexosylceramides	HCER	100010660
6007			HCER(26:0)	1	1	1	1	1.07	1.07	1	1	1	0.8411	1	0.8789	1	0.7126	0.7256	1	0.7343	0.6533		0.8291	0.8291	0.8291	0.8291	0.8291	0.8291	0.8867	0.8846		0	0	0	0	0	0	33	33		Hexosylceramides	HCER	100009959
6008			HCER(20:1)	1	1.23	1.34	1	1	1	1	1	0.2566	0.4746	0.1325	0.3273	1	0.7126	1	1	1	0.7316		0.5948	0.5948	0.7299	0.7942	0.5948	0.5948	0.5948	0.5948		33	0	33	33	0	0	0	0		Hexosylceramides	HCER	100010658
6009	Lactosylceramide	LCER	LCER(26:0)	1	1	1	1	1	1														1	1	1	1	1	1	1	1		0	0	0	0	0	0	0	0		Lactosylceramide	LCER	100009789
6010			LCER(26:1)	1	0.84	1.24	0.85	0.78	0.85	0.9844	1	0.2425	0.4631	0.1671	0.3806	0.277	0.4139	0.1124	0.3645	0.2634	0.4017		1.0095	1.008	0.8457	1.2493	1.0509	0.893	0.8242	0.8883		67	67	33	67	67	33	67	33		Lactosylceramide	LCER	100009790
6011			LCER(24:1)	0.9	0.97	1	0.96	0.9	0.88	0.544	0.9005	0.9987	0.8411	0.5893	0.7508	0.8634	0.6824	0.4834	0.8353	0.3123	0.4334		1.4809	1.3328	1.4296	1.4874	1.2459	1.2016	1.1275	1.0904		100	100	100	100	100	100	100	100		Lactosylceramide	LCER	100009626
6012			LCER(14:0)	1.16	1.13	1.77	1.06	1.08	1.49	0.6513	0.9546	0.7987	0.7978	0.1954	0.4181	0.8113	0.6642	0.7872	1	0.4659	0.5374		0.913	1.0626	1.0343	1.6155	0.9633	1.0208	1.0419	1.4369		100	100	100	100	100	100	100	67		Lactosylceramide	LCER	100009432
6013			LCER(16:0)	0.87	0.97	0.95	0.84	0.85	0.81	0.513	0.8926	0.9558	0.8411	0.9594	0.8789	0.2423	0.392	0.2918	0.6342	0.1362	0.2712		1.3697	1.1981	1.3244	1.3001	1.2112	1.0213	1.0349	0.9852		100	100	100	100	100	100	100	100		Lactosylceramide	LCER	100010289
6014			LCER(24:0)	1.04	1.11	1.16	1	0.92	0.89	0.6696	0.9643	0.2674	0.4834	0.1506	0.3541	0.9299	0.7059	0.3863	0.7408	0.3026	0.4284		1.1218	1.1671	1.2477	1.2984	1.0006	1.0041	0.9176	0.8954		100	100	100	100	100	100	100	100		Lactosylceramide	LCER	100010137
6015			LCER(18:1)	1.12	1.21	1.19	1.01	0.98	1.02	0.2629	0.6789	0.0804	0.2535	0.0994	0.2818	0.7817	0.6553	0.9403	1	0.7317	0.6528		0.7231	0.8082	0.8783	0.8577	1.3439	1.3595	1.3134	1.366		100	100	100	100	100	100	100	100		Lactosylceramide	LCER	100009624
6016			LCER(20:0)	1	1.12	1.28	0.99	0.96	0.9	0.5042	0.8858	0.3339	0.5416	0.0432	0.163	0.742	0.6354	0.5064	0.8622	0.2777	0.4127		1.3503	1.3462	1.5122	1.7224	1.066	1.0523	1.0227	0.9613		100	100	100	100	100	100	100	100		Lactosylceramide	LCER	100009625
6017			LCER(20:1)	0.89	0.98	0.92	0.88	0.8	0.85	0.4668	0.8569	0.8708	0.8278	0.7032	0.8036	0.9356	0.7086	0.4351	0.7865	0.7508	0.6619		0.9604	0.8506	0.9407	0.888	1.4156	1.2526	1.1271	1.1983		100	100	100	100	100	100	100	100		Lactosylceramide	LCER	100009960
6018			LCER(22:0)	1.05	1.08	1.17	1.05	0.99	0.95	0.6729	0.9658	0.4871	0.6497	0.1218	0.3136	0.8175	0.6656	0.7895	1	0.6119	0.6037		1.2614	1.3286	1.3627	1.4812	0.9452	0.988	0.938	0.8995		100	100	100	100	100	100	100	100		Lactosylceramide	LCER	100009788
6019			LCER(22:1)	1.11	1.08	1.12	0.97	0.96	0.96	0.2661	0.6818	0.3545	0.5591	0.1848	0.4049	0.8055	0.6635	0.6685	0.9765	0.6479	0.6197		1.2482	1.3817	1.3498	1.3968	1.0954	1.0648	1.0541	1.0469		100	100	100	100	100	100	100	100		Lactosylceramide	LCER	100010290
6020			LCER(18:0)	1.17	1.25	1.27	1.08	1.09	1.02	0.2231	0.6128	0.0539	0.2028	0.0531	0.1879	0.6018	0.5836	0.4667	0.819	0.8468	0.6965		1.2057	1.4106	1.5092	1.5267	1.0595	1.1465	1.1527	1.0787		100	100	100	100	100	100	100	100		Lactosylceramide	LCER	100009623
6024	Lysophosphatidylcholine	Ester	LPC(15:0)	1	1	1	0.94	0.94	0.94	1	1	1	0.8411	1	0.8789	0.3702	0.4803	0.3702	0.7228	0.3702	0.4708		0.8862	0.8862	0.8862	0.8862	0.9454	0.8862	0.8862	0.8862		0	0	0	0	67	0	0	0		Lysophosphatidylcholine	Ester	100009434
6025			LPC(16:0)	0.57	0.49	0.44	0.71	0.67	0.65	0.1258	0.4529	0.0601	0.2138	0.0329	0.1349	0.0954	0.2281	0.0235	0.1267	0.0375	0.113		1.2419	0.7053	0.6049	0.5453	1.862	1.328	1.2425	1.202		100	100	100	100	100	100	100	100		Lysophosphatidylcholine	Ester	100009435
6026			LPC(16:1)	0.64	0.45	0.47	0.49	0.7	0.59	0.1327	0.4649	0.0278	0.1448	0.0344	0.1382	0.0058	0.0368	0.0418	0.1934	0.0301	0.097		0.8194	0.5217	0.368	0.3818	1.3897	0.6749	0.9733	0.8256		100	33	33	33	100	33	67	100		Lysophosphatidylcholine	Ester	100009627
6027			LPC(17:0)	0.44	0.44	0.43	0.74	0.82	0.61	0.0038	0.0532	0.0068	0.0584	0.0057	0.043	0.312	0.4374	0.4157	0.7703	0.0683	0.1707		1.3564	0.5901	0.5996	0.5863	1.319	0.9753	1.0759	0.8072		100	33	67	67	100	100	100	100		Lysophosphatidylcholine	Ester	100010291
6028			LPC(18:0)	0.65	0.6	0.59	0.65	0.75	0.68	0.3189	0.7348	0.2229	0.4439	0.237	0.4632	0.1055	0.2433	0.0703	0.2719	0.0758	0.1826		1.1891	0.7716	0.7149	0.6999	2.0275	1.3103	1.5164	1.3726		100	100	100	100	100	100	100	100		Lysophosphatidylcholine	Ester	100010292
6029			LPC(18:1)	0.41	0.45	0.44	0.62	0.71	0.67	0.0222	0.1547	0.0274	0.1434	0.0396	0.1545	0.0853	0.2148	0.0616	0.2477	0.1142	0.2418		1.7002	0.6905	0.7631	0.755	1.8339	1.1446	1.2997	1.2221		100	100	100	100	100	100	100	100		Lysophosphatidylcholine	Ester	100010293
6030			LPC(18:2)	0.31	0.34	0.38	0.5	0.57	0.49	0.0043	0.059	0.0029	0.0325	0.0096	0.0607	0.0433	0.1356	0.0527	0.222	0.0387	0.1146		2.3264	0.7248	0.7877	0.8876	2.0336	1.0174	1.1509	0.9906		100	100	100	100	100	100	100	100		Lysophosphatidylcholine	Ester	100010479
6031			LPC(18:3)	1	1	1	1	1	1	1	1	1	0.8411	1	0.8789	1	0.7126	1	1	1	0.7316		0.6437	0.6437	0.6437	0.6437	0.6437	0.6437	0.6437	0.6437		0	0	0	0	0	0	33	0		Lysophosphatidylcholine	Ester	100010661
6033			LPC(20:0)	0.9	0.91	0.94	1	1.03	1.01	0.5941	0.9252	0.731	0.7629	0.8158	0.8464	0.9855	0.7126	0.7176	1	0.9358	0.7274		1.0545	0.9486	0.957	0.9861	0.9999	1.0032	1.0316	1.0066		100	100	100	100	100	100	100	100		Lysophosphatidylcholine	Ester	100009628
6034			LPC(20:1)	1	1	1	1	1	1	1	1	1	0.8411	1	0.8789	1	0.7126	1	1	1	0.7316		0.9773	0.9773	0.9773	0.9773	0.9773	0.9773	0.9773	0.9773		0	0	0	0	0	0	0	0		Lysophosphatidylcholine	Ester	100009961
6035			LPC(20:2)	1	1	1	1	1	1	1	1	1	0.8411	1	0.8789	1	0.7126	1	1	1	0.7316		0.4278	0.4278	0.4278	0.4278	0.4278	0.4278	0.4278	0.4278		0	0	0	0	33	0	0	0		Lysophosphatidylcholine	Ester	100010138
6036			LPC(20:3)	0.36	0.45	0.39	0.57	0.54	0.51	0.0096	0.0969	0.0336	0.1572	0.0105	0.0638	0.0885	0.22	0.0157	0.0967	0.0517	0.1415		1.449	0.5174	0.6461	0.5588	2.1305	1.2091	1.1556	1.082		100	67	67	33	100	100	67	100		Lysophosphatidylcholine	Ester	100010294
6037			LPC(20:4)	0.36	0.49	0.44	0.5	0.58	0.46	0.0062	0.0744	0.0316	0.1524	0.0112	0.0656	0.055	0.1587	0.0587	0.2416	0.0328	0.1018		1.9886	0.7135	0.9768	0.8805	1.813	0.9045	1.0432	0.8319		100	100	100	100	100	100	100	100		Lysophosphatidylcholine	Ester	100009629
6038			LPC(20:5)	1	1	1	1	1	1	1	1	1	0.8411	1	0.8789	1	0.7126	1	1	1	0.7316		0.7871	0.7871	0.7871	0.7871	0.7871	0.7871	0.7871	0.7871		0	0	0	0	0	0	0	0		Lysophosphatidylcholine	Ester	100009792
6043			LPC(22:5)	1	1	1	1	1	1	1	1	1	0.8411	1	0.8789	1	0.7126	1	1	1	0.7316		0.8513	0.8513	0.8513	0.8513	0.8513	0.8513	0.8513	0.8513		0	0	0	33	0	0	0	0		Lysophosphatidylcholine	Ester	100010481
6044			LPC(22:6)	0.68	0.68	0.72	0.6	0.88	0.81	0.1114	0.4195	0.1114	0.3017	0.1854	0.4056	0.0695	0.1908	0.579	0.9163	0.4272	0.5154		1.0118	0.6838	0.6838	0.7298	1.1714	0.7016	1.031	0.948		67	0	0	33	67	33	33	33		Lysophosphatidylcholine	Ester	100009793
6046			LPC(14:0)	1	1	1	1	1	1	1	1	1	0.8411	1	0.8789	1	0.7126	1	1	1	0.7316		0.804	0.804	0.804	0.804	0.804	0.804	0.804	0.804		0	0	0	0	0	0	0	0		Lysophosphatidylcholine	Ester	100009433
6050	Lysophosphatidylethanolamine	Ester	LPE(15:0)	1	1	1	0.89	0.89	0.89	1	1	1	0.8411	1	0.8789	0.0749	0.1972	0.0749	0.2828	0.0749	0.1815		0.7566	0.7566	0.7566	0.7566	0.8505	0.7566	0.7566	0.7566		33	0	0	0	33	0	0	0		Lysophosphatidylethanolamine	Ester	100009794
6051			LPE(16:0)	0.68	0.55	0.54	0.53	0.55	0.57	0.1723	0.5365	0.0898	0.2677	0.08	0.245	0.034	0.1165	0.0173	0.1038	0.0384	0.1145		0.9513	0.6454	0.5236	0.516	2.313	1.2239	1.2796	1.3228		100	100	100	100	100	100	100	100		Lysophosphatidylethanolamine	Ester	100010664
6052			LPE(16:1)	0.88	0.89	0.82	0.87	0.9	0.96	0.7424	0.9994	0.9063	0.836	0.6249	0.7719	0.5828	0.5782	0.5269	0.8746	0.8604	0.703		0.9427	0.834	0.8381	0.7724	1.3166	1.1492	1.189	1.262		100	100	100	100	100	100	100	100		Lysophosphatidylethanolamine	Ester	100010295
6053			LPE(17:0)	0.96	0.74	0.76	0.59	0.53	0.63	0.8448	1	0.5392	0.6775	0.6383	0.7756	0.1511	0.2972	0.0414	0.1934	0.1213	0.2502		0.9259	0.8855	0.6852	0.7061	1.9692	1.163	1.0409	1.2501		100	100	100	100	100	100	100	100		Lysophosphatidylethanolamine	Ester	100010141
6054			LPE(18:0)	0.78	0.71	0.75	0.73	0.81	0.85	0.608	0.93	0.3255	0.5335	0.4534	0.6586	0.2185	0.3692	0.1982	0.5048	0.3267	0.4446		0.9059	0.706	0.6415	0.6753	1.6501	1.2084	1.3436	1.3969		100	100	100	100	100	100	100	100		Lysophosphatidylethanolamine	Ester	100009632
6055			LPE(18:1)	0.66	0.64	0.65	0.79	0.8	0.79	0.2042	0.5828	0.1827	0.394	0.1863	0.4059	0.4247	0.514	0.2564	0.586	0.3489	0.4568		1.0787	0.7126	0.6904	0.7023	1.1177	0.8804	0.8993	0.8797		100	100	100	100	100	100	100	100		Lysophosphatidylethanolamine	Ester	100009436
6056			LPE(18:2)	0.43	0.57	0.6	0.72	0.88	0.77	0.0172	0.1333	0.0781	0.2482	0.1064	0.2955	0.2513	0.3993	0.3758	0.7303	0.255	0.3931		1.6992	0.7308	0.9618	1.0146	1.4986	1.0829	1.3213	1.1536		100	100	100	100	100	100	100	100		Lysophosphatidylethanolamine	Ester	100009965
6057			LPE(18:3)	0.65	0.81	0.78	0.86	0.92	1	0.0189	0.1418	0.237	0.457	0.1823	0.4036	0.345	0.4642	0.6097	0.9414	0.982	0.7316		0.9756	0.6329	0.7895	0.7652	0.7398	0.6329	0.677	0.7367		67	0	33	33	33	0	33	67		Lysophosphatidylethanolamine	Ester	100010665
6059			LPE(20:0)	1	1	1	1	1	1	1	1	1	0.8411	1	0.8789	1	0.7126	1	1	1	0.7316		0.893	0.893	0.893	0.893	0.893	0.893	0.893	0.893		0	0	0	0	33	0	0	0		Lysophosphatidylethanolamine	Ester	100009437
6060			LPE(20:1)	1.21	0.96	0.94	0.79	1	1.07	0.4199	0.8171	0.8119	0.8033	0.7519	0.825	0.4171	0.509	0.8514	1	0.8197	0.6867		0.727	0.8828	0.6985	0.6803	0.9989	0.7866	0.9995	1.0734		67	100	33	33	67	67	67	67		Lysophosphatidylethanolamine	Ester	100009795
6061			LPE(20:2)	0.89	0.84	0.91	0.76	0.79	0.94	0.6318	0.9445	0.5099	0.6594	0.6789	0.7927	0.5045	0.5532	0.6565	0.9696	0.8346	0.6939		0.779	0.6944	0.6543	0.7091	1.009	0.7703	0.8001	0.9523		67	33	100	33	33	33	67	67		Lysophosphatidylethanolamine	Ester	100009966
6062			LPE(20:3)	0.59	0.67	0.71	0.74	0.9	0.82	0.0615	0.2967	0.1454	0.3454	0.1654	0.378	0.2462	0.3957	0.417	0.7714	0.3216	0.441		1.2177	0.7188	0.8161	0.8696	1.5355	1.1367	1.3881	1.2589		100	100	100	100	100	100	100	100		Lysophosphatidylethanolamine	Ester	100010482
6063			LPE(20:4)	0.64	0.76	0.74	0.82	0.86	0.8	0.0632	0.3018	0.2011	0.4169	0.1381	0.3357	0.3209	0.4425	0.2781	0.6177	0.1843	0.3259		1.3897	0.8839	1.0516	1.0333	1.1304	0.9237	0.9674	0.9021		100	100	100	100	100	100	100	100		Lysophosphatidylethanolamine	Ester	100009633
6064			LPE(20:5)	0.94	0.94	1.02	0.82	0.94	0.92	0.6607	0.9577	0.6607	0.7316	0.9168	0.8789	0.1366	0.2803	0.419	0.7723	0.3319	0.4477		0.5701	0.5369	0.5369	0.5804	0.8424	0.6913	0.7927	0.7722		67	0	0	33	67	33	67	33		Lysophosphatidylethanolamine	Ester	100010142
6068			LPE(22:4)	0.91	1.05	0.95	1.03	0.94	0.95	0.5992	0.9269	0.7444	0.77	0.5862	0.7494	0.8334	0.6716	0.6548	0.9696	0.7521	0.6621		1.2296	1.1148	1.2876	1.1626	0.911	0.9423	0.8572	0.8617		100	100	100	67	100	100	100	67		Lysophosphatidylethanolamine	Ester	100009635
6069			LPE(22:5)	0.79	0.91	1.07	0.77	0.92	0.82	0.3532	0.761	0.5151	0.6625	0.7935	0.8357	0.6174	0.588	0.9804	1	0.643	0.6173		1.1123	0.8818	1.0139	1.1919	1.1203	0.8653	1.0265	0.9204		100	100	100	100	100	100	100	100		Lysophosphatidylethanolamine	Ester	100010667
6070			LPE(22:6)	0.59	0.85	1.09	0.67	0.75	0.72	0.1391	0.4741	0.3577	0.5591	0.7903	0.8357	0.2399	0.3917	0.3018	0.6445	0.3374	0.451		1.4544	0.8631	1.2435	1.5888	2.0361	1.36	1.5332	1.4758		100	100	100	100	100	100	100	100		Lysophosphatidylethanolamine	Ester	100009797
6073	Phosphatidylcholine	Ester	PC(20:0/18:2)	1.08	1.19	1.17	1.06	1.02	0.92	0.4829	0.8702	0.1311	0.3215	0.1487	0.3518	0.4802	0.5378	0.7422	1	0.5773	0.5879		0.9829	1.0622	1.172	1.1467	0.9968	1.0528	1.0179	0.9136		100	100	100	100	100	100	100	100		Phosphatidylcholine	Ester	100009455
6074			PC(20:0/18:3)	1.23	1.27	1.39	1.21	1.17	1.03	0.3233	0.7372	0.2026	0.4195	0.156	0.362	0.4578	0.5244	0.3822	0.7352	0.9114	0.7192		0.5962	0.7352	0.7597	0.8268	0.6985	0.8451	0.8203	0.7168		0	33	67	33	33	33	67	33		Phosphatidylcholine	Ester	100010684
6078			PC(20:0/20:3)	1.02	1.17	1	1.2	1.21	1.08	0.834	1	0.3063	0.5209	0.9107	0.8788	0.2651	0.406	0.2211	0.5434	0.7058	0.641		0.8082	0.824	0.9425	0.8051	1.2311	1.4764	1.4915	1.3277		100	100	100	100	100	100	100	100		Phosphatidylcholine	Ester	100010323
6079			PC(20:0/20:4)	0.94	1.09	1.1	1.33	1.25	1.08	0.64	0.9494	0.7122	0.754	0.4307	0.6461	0.0093	0.0501	0.0387	0.1857	0.2037	0.3513		1.0335	0.9739	1.1266	1.1382	0.8537	1.1343	1.0706	0.9247		100	100	100	100	100	100	100	100		Phosphatidylcholine	Ester	100009456
6083			PC(20:0/22:5)	0.99	0.95	1.05	1.13	1.2	1.23	0.8864	1	0.4652	0.6331	0.5192	0.7016	0.1275	0.2721	0.0311	0.1586	0.019	0.0716		0.8047	0.796	0.7627	0.8474	0.7627	0.8603	0.9158	0.9351		33	33	33	33	0	33	33	33		Phosphatidylcholine	Ester	100010326
6084			PC(20:0/22:6)	1.62	1.96	1.38	1.07	0.77	0.85	0.1343	0.4668	0.0266	0.1414	0.3049	0.5323	0.753	0.6408	0.3101	0.6569	0.4625	0.5364		0.4887	0.7901	0.9571	0.6765	1.1396	1.2237	0.8779	0.9634		33	67	100	67	100	100	67	67		Phosphatidylcholine	Ester	100010499
6085			PC(17:0/16:1)	1.3	1.25	1.35	1.15	1.3	1.49	0.1713	0.5342	0.2272	0.4475	0.1088	0.299	0.4996	0.5497	0.0992	0.3394	0.0282	0.0928		0.6959	0.9072	0.8708	0.9395	0.7406	0.8489	0.9626	1.1034		67	67	67	67	67	67	100	100		Phosphatidylcholine	Ester	100009806
6086			PC(17:0/18:1)	1.02	1.1	1.1	1.14	1	0.98	0.7875	1	0.2573	0.4746	0.4541	0.6586	0.1833	0.3327	0.9327	1	0.857	0.7017		1.1603	1.1837	1.2764	1.2792	0.9809	1.1136	0.9834	0.9618		100	100	100	100	100	100	100	100		Phosphatidylcholine	Ester	100010310
6087			PC(17:0/18:2)	1.08	1.11	1.07	1.07	1.06	0.93	0.3788	0.7863	0.279	0.4926	0.4235	0.6407	0.4575	0.5244	0.4429	0.7948	0.5496	0.5765		1.0616	1.1485	1.1763	1.1406	0.8286	0.8878	0.8815	0.7689		100	100	100	100	100	100	100	100		Phosphatidylcholine	Ester	100010311
6088			PC(17:0/18:3)	0.86	0.86	0.86	1	1.04	1	0.2913	0.707	0.2913	0.5063	0.2913	0.5219	1	0.7126	0.7773	1	1	0.7316		0.7779	0.6669	0.6669	0.6669	0.6669	0.6669	0.6921	0.6669		33	0	0	0	0	0	67	0		Phosphatidylcholine	Ester	100009445
6089			PC(17:0/20:3)	0.93	0.9	1	1.02	1.07	0.8	0.3929	0.7958	0.6564	0.73	0.89	0.8707	0.9517	0.7126	0.6719	0.9769	0.1521	0.2926		0.9259	0.8656	0.8353	0.9289	0.9879	1.0038	1.0552	0.7934		100	67	100	100	100	100	100	100		Phosphatidylcholine	Ester	100010491
6090			PC(17:0/20:4)	1.01	0.97	1.02	1.09	1.15	1.02	0.8983	1	0.8535	0.8204	0.8444	0.8544	0.2513	0.3993	0.2092	0.5222	0.6857	0.6341		1.1198	1.1287	1.0906	1.1446	0.7417	0.8113	0.8565	0.7537		100	100	100	100	100	100	100	100		Phosphatidylcholine	Ester	100009974
6091			PC(17:0/20:5)	1	1.06	1	1.2	1.05	1	1	1	0.455	0.6279	1	0.8789	0.031	0.1103	0.5173	0.8677	1	0.7316		0.848	0.848	0.8961	0.848	0.848	1.0194	0.8891	0.848		0	0	33	0	33	33	33	0		Phosphatidylcholine	Ester	100009446
6093			PC(17:0/22:5)	1.13	1.41	1	1.03	0.92	0.92	0.4753	0.8624	0.1013	0.2838	1	0.8789	0.8927	0.6926	0.6334	0.9574	0.6334	0.616		0.6901	0.7832	0.9714	0.6901	0.7486	0.7676	0.6901	0.6901		33	33	33	0	33	33	0	0		Phosphatidylcholine	Ester	100010492
6094			PC(17:0/22:6)	0.96	1.07	0.99	1.22	1.2	1.06	0.864	1	0.4586	0.6302	0.7931	0.8357	0.1325	0.2759	0.1852	0.4812	0.4314	0.5169		0.9615	0.9254	1.0335	0.9481	0.972	1.1898	1.1705	1.0293		67	100	100	100	67	100	100	100		Phosphatidylcholine	Ester	100009807
6095			PC(18:0/12:0)	1.1	1.05	1.06	1.15	1.12	1.04	0.1369	0.4694	0.2855	0.5013	0.2115	0.4359	0.1564	0.3041	0.3743	0.7283	0.8722	0.7064		0.8302	0.9103	0.8731	0.8782	1.371	1.578	1.5371	1.4243		100	100	100	100	100	100	100	100		Phosphatidylcholine	Ester	100009976
6096			PC(18:0/14:0)	1.26	1.27	1.29	1.41	1.44	1.23	0.292	0.7077	0.3169	0.5249	0.2844	0.5142	0.1372	0.281	0.1171	0.3755	0.5754	0.5869		0.6782	0.8578	0.8613	0.8754	0.8383	1.1822	1.2111	1.0271		33	67	67	67	100	100	100	100		Phosphatidylcholine	Ester	100010152
6098			PC(18:0/16:1)	1.24	1.16	1.11	1.26	1.28	1.25	0.0072	0.082	0.0173	0.1071	0.0989	0.2807	0.0115	0.0553	0.0035	0.0368	0.0253	0.0859		0.7869	0.9726	0.9112	0.872	1.2537	1.577	1.6053	1.562		100	100	100	100	100	100	100	100		Phosphatidylcholine	Ester	100009978
6099			PC(18:0/18:0)	1.1	1.07	1.06	1.02	1.07	0.97	0.1669	0.5251	0.3575	0.5591	0.3897	0.6105	0.4814	0.5378	0.2923	0.6346	0.8102	0.6831		1.1198	1.2319	1.1946	1.1839	1.1728	1.1919	1.2576	1.1421		100	100	100	100	100	100	100	100		Phosphatidylcholine	Ester	100009808
6100			PC(18:0/18:1)	1.1	1.07	1.13	1.11	1.1	1.07	0.1671	0.5251	0.2721	0.4885	0.0832	0.2526	0.2064	0.3559	0.2898	0.6312	0.5856	0.5903		0.9543	1.0459	1.0166	1.0789	1.0702	1.1888	1.173	1.1418		100	100	100	100	100	100	100	100		Phosphatidylcholine	Ester	100010678
6101			PC(18:0/18:2)	1.05	1.03	1.07	1.14	1.11	1.04	0.3627	0.77	0.4671	0.6352	0.2198	0.4453	0.0929	0.2253	0.1657	0.4597	0.71	0.643		1.0394	1.0892	1.0746	1.1111	0.9199	1.051	1.0233	0.959		100	100	100	100	100	100	100	100		Phosphatidylcholine	Ester	100010493
6102			PC(18:0/18:3)	1.15	1.08	1.11	1.15	1.16	1.08	0.0477	0.2593	0.139	0.3339	0.1028	0.288	0.5918	0.5811	0.3471	0.6983	0.9156	0.7209		1.2147	1.3988	1.3121	1.3465	1.3073	1.5093	1.5206	1.4164		100	100	100	100	100	100	100	100		Phosphatidylcholine	Ester	100010312
6103			PC(18:0/18:4)	1	1	1	1	1	1	1	1	1	0.8411	1	0.8789	1	0.7126	1	1	1	0.7316		0.436	0.436	0.436	0.436	0.436	0.436	0.436	0.436		0	0	0	0	33	0	0	0		Phosphatidylcholine	Ester	100010313
6104			PC(18:0/20:0)	1.2	1.38	1.16	1.04	1.03	0.98	0.2152	0.6007	0.0339	0.1576	0.3139	0.5395	0.6995	0.6196	0.9674	1	0.9811	0.7316		0.915	1.0988	1.2667	1.0638	1.0741	1.1127	1.1053	1.0482		100	100	100	100	100	100	100	100		Phosphatidylcholine	Ester	100010314
6105			PC(18:0/20:1)	1.01	1.27	1.01	1.27	1.07	0.63	0.9325	1	0.356	0.5591	0.9887	0.8789	0.2377	0.3903	0.8662	1	0.0792	0.1896		0.7869	0.7958	1.0028	0.7919	0.9607	1.2197	1.0287	0.6048		67	67	67	67	67	100	33	33		Phosphatidylcholine	Ester	100009447
6106			PC(18:0/20:2)	1.12	1.03	1.19	1.22	1.19	1.09	0.3207	0.735	0.4742	0.6403	0.1092	0.299	0.1254	0.2704	0.0845	0.3061	0.599	0.5963		0.7901	0.8829	0.8115	0.943	1.1943	1.4579	1.4251	1.297		100	100	100	100	100	100	100	100		Phosphatidylcholine	Ester	100009448
6107			PC(18:0/20:3)	1.08	1.1	1.14	1.14	1.11	1.09	0.2051	0.584	0.1169	0.3067	0.0928	0.2715	0.1937	0.3406	0.2171	0.5366	0.5284	0.5688		0.8349	0.9012	0.9199	0.9556	1.4024	1.6044	1.5636	1.5274		100	100	100	100	100	100	100	100		Phosphatidylcholine	Ester	100010679
6108			PC(18:0/20:4)	1.01	1.08	1.13	1.13	1.18	1.06	0.7513	0.9994	0.2868	0.5023	0.0673	0.2189	0.0892	0.2204	0.0402	0.1919	0.2947	0.4228		1.0172	1.0267	1.0982	1.1532	0.7772	0.8799	0.9175	0.8249		100	100	100	100	100	100	100	100		Phosphatidylcholine	Ester	100010315
6112			PC(18:0/22:4)	1.07	1.15	1.21	1.3	1.23	1.04	0.5021	0.8845	0.2091	0.4262	0.0843	0.2534	0.0141	0.0645	0.0485	0.2118	0.8754	0.7072		1.0528	1.1282	1.2056	1.2736	0.7979	1.0348	0.9798	0.8274		100	100	100	100	100	100	100	100		Phosphatidylcholine	Ester	100009979
6113			PC(18:0/22:5)	1.13	1.14	1.19	1.18	1.15	1.08	0.1373	0.4698	0.1051	0.2909	0.0357	0.1426	0.0498	0.1482	0.0771	0.2878	0.3676	0.4702		0.9204	1.0371	1.0486	1.0948	0.9536	1.1212	1.0997	1.0276		100	100	100	100	100	100	100	100		Phosphatidylcholine	Ester	100009810
6114			PC(18:0/22:6)	1.12	1.17	1.22	1.14	1.14	1.11	0.1002	0.3934	0.0259	0.1394	0.0066	0.0476	0.0792	0.2028	0.0753	0.2835	0.1683	0.3075		0.892	0.9984	1.0474	1.0885	1.358	1.5457	1.5521	1.5065		100	100	100	100	100	100	100	100		Phosphatidylcholine	Ester	100010318
6116			PC(18:1/16:1)	1.08	1.05	1.06	1.08	1.07	1	0.2332	0.6278	0.3699	0.5659	0.5132	0.6984	0.3707	0.4803	0.5332	0.8838	0.9467	0.7303		0.8518	0.924	0.8942	0.9039	0.9008	0.9766	0.9628	0.9026		100	100	100	100	100	100	100	100		Phosphatidylcholine	Ester	100010494
6117			PC(18:1/18:1)	1.05	1.04	1.06	1.08	1.07	0.96	0.3889	0.7935	0.4107	0.5952	0.3524	0.5783	0.3022	0.4312	0.4801	0.8317	0.6831	0.6337		0.9405	0.9916	0.9812	1.0007	0.8645	0.9342	0.9263	0.8303		100	100	100	100	100	100	100	100		Phosphatidylcholine	Ester	100009980
6118			PC(18:1/18:2)	1	0.96	0.96	1.08	1	0.95	0.7084	0.9826	0.96	0.8411	0.942	0.8789	0.3857	0.4906	0.9252	1	0.5393	0.573		1.1426	1.1458	1.0997	1.1026	0.7734	0.8319	0.7771	0.7332		100	100	100	100	100	100	100	100		Phosphatidylcholine	Ester	100009981
6119			PC(18:1/18:3)	0.99	0.89	0.91	1.1	1.05	0.96	0.5717	0.9131	0.9985	0.8411	0.9904	0.8789	0.6541	0.6037	0.8799	1	0.1753	0.315		1.3092	1.2918	1.1655	1.1958	0.8876	0.9764	0.9298	0.8558		100	100	100	100	100	100	100	100		Phosphatidylcholine	Ester	100010495
6121			PC(18:1/20:1)	1.52	1.44	1.45	1.08	0.78	0.81	0.0483	0.2618	0.0782	0.2482	0.0799	0.245	0.8016	0.6633	0.1678	0.4606	0.3077	0.4325		0.6838	1.0363	0.985	0.9906	0.9179	0.9943	0.7125	0.7461		67	100	100	100	100	100	33	67		Phosphatidylcholine	Ester	100009641
6122			PC(18:1/20:2)	0.96	1.09	0.97	1.19	1.05	1.02	0.7995	1	0.2953	0.5097	0.8601	0.8618	0.3684	0.4803	0.628	0.9552	0.7708	0.6688		0.8825	0.8456	0.9647	0.8528	1.0273	1.2259	1.079	1.0491		100	100	100	100	100	100	100	100		Phosphatidylcholine	Ester	100010319
6123			PC(18:1/20:3)	1	1	1	1.16	1.06	1.01	0.7481	0.9994	0.5032	0.654	0.7888	0.8357	0.1594	0.3063	0.5415	0.8887	0.9689	0.7316		0.9689	0.9654	0.9729	0.9665	1.1593	1.3459	1.2263	1.1713		100	100	100	100	100	100	100	100		Phosphatidylcholine	Ester	100010680
6124			PC(18:1/20:4)	0.97	1	0.99	1.12	1.13	0.98	0.8915	1	0.8071	0.8021	0.8637	0.8622	0.1282	0.2724	0.0847	0.3063	0.8916	0.7116		1.0293	0.9979	1.0314	1.0177	0.6875	0.7666	0.7786	0.675		100	100	100	100	100	100	100	100		Phosphatidylcholine	Ester	100010320
6128			PC(18:1/22:4)	0.86	0.97	0.85	1.18	1.02	0.98	0.3005	0.7161	0.9141	0.8394	0.2027	0.4264	0.2552	0.4017	0.9478	1	0.769	0.6688		1.2397	1.0676	1.2067	1.0497	0.857	1.01	0.8758	0.8375		100	100	100	100	100	100	100	100		Phosphatidylcholine	Ester	100009982
6129			PC(18:1/22:5)	1.1	1.06	1.05	1.22	1.24	1.18	0.39	0.7937	0.5449	0.6798	0.6906	0.7996	0.1041	0.2419	0.0791	0.2938	0.2062	0.3524		1.0612	1.1641	1.1237	1.1104	0.6439	0.7862	0.8003	0.7586		100	100	100	100	100	100	100	100		Phosphatidylcholine	Ester	100009811
6130			PC(18:1/22:6)	1.06	1.09	1.13	1.19	1.14	0.92	0.6188	0.9355	0.3381	0.5443	0.2764	0.5062	0.1153	0.2574	0.2241	0.5486	0.4748	0.538		0.9072	0.9648	0.989	1.0213	0.8907	1.0583	1.013	0.8209		100	100	100	100	100	100	100	100		Phosphatidylcholine	Ester	100009644
6132			PC(18:2/16:1)	1.02	0.96	1	1.16	1.1	1.02	0.6607	0.9577	0.8536	0.8204	0.9008	0.8737	0.1836	0.3327	0.3334	0.6857	0.8719	0.7064		0.9504	0.9728	0.9157	0.9459	0.8804	1.0206	0.9641	0.898		100	100	100	100	100	100	100	100		Phosphatidylcholine	Ester	100010321
6133			PC(18:2/18:2)	1.08	1.06	1.02	1.2	1.09	1.01	0.3497	0.7554	0.3837	0.5779	0.5637	0.733	0.1197	0.2617	0.4255	0.7789	0.944	0.7295		0.9662	1.0471	1.0268	0.9857	0.8892	1.0687	0.9668	0.8998		100	100	100	100	100	100	100	100		Phosphatidylcholine	Ester	100009452
6134			PC(18:2/18:3)	1.07	1.09	0.99	0.95	1.07	0.94	0.591	0.9244	0.5922	0.7004	0.9794	0.8789	0.5606	0.5714	0.4804	0.8317	0.6471	0.6197		1.0127	1.0855	1.1031	1.0075	1.0302	0.9771	1.0995	0.9725		100	100	100	100	100	100	100	100		Phosphatidylcholine	Ester	100009983
6136			PC(18:2/20:1)	1.02	1.03	0.95	1.09	0.94	0.99	0.7551	1	0.8956	0.8332	0.9891	0.8789	0.7958	0.6603	0.7191	1	0.8597	0.703		1.0055	1.0305	1.0316	0.9595	0.9231	1.0107	0.8645	0.916		100	100	100	100	100	100	100	100		Phosphatidylcholine	Ester	100009453
6137			PC(18:2/20:2)	1	1.04	0.93	1.08	1.12	0.9	0.7421	0.9994	0.5646	0.6879	0.9888	0.8789	0.9448	0.712	0.3991	0.7571	0.549	0.5765		1.003	1.0014	1.0422	0.9286	0.895	0.9646	1.0001	0.8061		100	100	100	100	100	67	100	67		Phosphatidylcholine	Ester	100009984
6138			PC(18:2/20:3)	0.99	1	1.06	1.22	1.2	1.13	0.896	1	0.9464	0.8411	0.5481	0.7239	0.1865	0.3349	0.1235	0.383	0.4282	0.5159		0.9222	0.9109	0.9185	0.9805	1.1074	1.3523	1.3285	1.2488		100	100	100	100	100	100	100	100		Phosphatidylcholine	Ester	100009645
6139			PC(18:2/20:4)	0.99	1.16	1.17	1.05	1.07	0.96	0.9952	1	0.0684	0.2314	0.0456	0.1687	0.5619	0.5714	0.3602	0.7121	0.721	0.6492		0.9194	0.9114	1.0636	1.0779	0.9247	0.9734	0.9881	0.8904		100	100	100	100	100	100	100	100		Phosphatidylcholine	Ester	100010681
6143			PC(18:2/22:4)	1.05	1.18	0.96	1.31	1.29	1.23	0.7796	1	0.2573	0.4746	0.6876	0.7984	0.0463	0.1412	0.0642	0.2545	0.1256	0.2562		0.9739	1.0252	1.1469	0.9343	0.81	1.0612	1.0488	0.993		100	100	100	100	100	100	100	100		Phosphatidylcholine	Ester	100010683
6144			PC(18:2/22:5)	0.9	0.98	1.1	1.19	1.02	1.04	0.3271	0.7386	0.7778	0.7911	0.4369	0.6495	0.1406	0.2857	0.8352	1	0.7846	0.6766		0.9563	0.8649	0.9361	1.0503	0.9108	1.0825	0.9259	0.9503		100	100	100	100	100	100	100	100		Phosphatidylcholine	Ester	100009646
6145			PC(18:2/22:6)	1.03	1.2	1.08	1.05	0.94	0.97	0.8086	1	0.1195	0.3097	0.5755	0.7399	0.6728	0.6098	0.5132	0.8635	0.6935	0.6376		0.8383	0.8597	1.0033	0.9013	1.0264	1.0779	0.967	0.9911		100	100	100	100	100	100	100	100		Phosphatidylcholine	Ester	100010497
6146			PC(20:0/14:1)	1.05	1.04	0.88	1.28	1.32	1.17	0.6555	0.9553	0.7902	0.7968	0.5586	0.7307	0.1218	0.265	0.1234	0.383	0.3251	0.4439		0.9664	1.014	1.0039	0.8482	0.8302	1.0587	1.093	0.9682		100	100	100	100	100	100	100	100		Phosphatidylcholine	Ester	100010498
6147			PC(20:0/16:1)	1.22	1.24	1.52	1.15	1.3	1.14	0.1062	0.4087	0.0497	0.1943	0.0076	0.052	0.2383	0.3907	0.0391	0.1869	0.284	0.4156		0.6823	0.8337	0.8464	1.0398	1.0002	1.1495	1.2988	1.1384		67	67	100	100	100	100	100	100		Phosphatidylcholine	Ester	100009985
6148			PC(20:0/18:1)	1.1	1.29	1.26	1.06	1.13	0.96	0.3788	0.7863	0.0376	0.1676	0.0726	0.2298	0.5133	0.5549	0.3706	0.7229	0.7609	0.6666		0.8174	0.9024	1.0505	1.0282	1.045	1.112	1.1837	1.0079		100	100	100	100	100	100	100	100		Phosphatidylcholine	Ester	100009454
6150			PC(12:0/16:1)	0.73	0.73	0.73	1.23	1.08	1.19	0.1447	0.4807	0.1447	0.3441	0.1447	0.3465	0.3726	0.4814	0.7049	0.9969	0.4441	0.5214		0.6522	0.4767	0.4767	0.4767	0.53	0.6501	0.5742	0.6294		33	0	0	0	33	33	33	33		Phosphatidylcholine	Ester	100009968
6151			PC(12:0/18:1)	1.07	1.03	1.11	1.14	1.12	1.08	0.2963	0.7101	0.2915	0.5063	0.14	0.3387	0.3943	0.4955	0.6058	0.9388	0.7861	0.6773		0.7513	0.8007	0.7762	0.8314	0.9017	1.0288	1.0096	0.9721		100	100	100	100	100	100	100	100		Phosphatidylcholine	Ester	100010483
6152			PC(12:0/18:2)	1.22	1.35	1.03	1.07	1.09	1.08	0.3695	0.7782	0.1142	0.3043	0.8739	0.8664	0.8311	0.6706	0.8162	1	0.7951	0.6792		0.5709	0.6937	0.7722	0.5883	0.8332	0.8885	0.9072	0.8974		0	33	100	33	100	67	67	67		Phosphatidylcholine	Ester	100009438
6153			PC(12:0/18:3)	1	1	1	1	1	1														1	1	1	1	1	1	1	1		0	0	33	0	0	0	0	0		Phosphatidylcholine	Ester	100009969
6155			PC(12:0/20:1)	1.48	1	1.51	1.15	1.34	0.79	0.0373	0.2252	1	0.8411	0.0296	0.1251	0.7065	0.6209	0.077	0.2878	0.1869	0.3279		0.5843	0.866	0.5843	0.8829	0.74	0.8477	0.9918	0.5843		0	67	0	67	67	33	100	0		Phosphatidylcholine	Ester	100009439
6158			PC(12:0/20:4)	1	1	1	1	1	1	1	1	1	0.8411	1	0.8789	1	0.7126	1	1	1	0.7316		0.7575	0.7575	0.7575	0.7575	0.7575	0.7575	0.7575	0.7575		0	0	0	0	0	0	33	0		Phosphatidylcholine	Ester	100009636
6164			PC(14:0/14:0)	1.42	1.24	1.41	1.43	1.41	1.24	0.2138	0.5982	0.3998	0.5901	0.1834	0.4042	0.1744	0.3239	0.1718	0.466	0.409	0.5035		0.4909	0.6961	0.6096	0.694	0.6907	0.9876	0.9741	0.854		0	33	33	67	67	67	100	100		Phosphatidylcholine	Ester	100009441
6166			PC(14:0/16:1)	1.22	1.08	1.12	1.16	1.39	1.09	0.1819	0.5476	0.4001	0.5901	0.5496	0.7252	0.1822	0.3314	0.0097	0.0717	0.5312	0.5694		0.7284	0.8891	0.7899	0.8143	0.945	1.0962	1.3174	1.0302		100	100	100	100	100	100	100	100		Phosphatidylcholine	Ester	100010299
6167			PC(14:0/18:1)	1.16	1.21	1.17	1.2	1.21	1.09	0.1353	0.4672	0.0633	0.2218	0.2265	0.4497	0.0687	0.1897	0.0723	0.2772	0.4424	0.5207		0.7599	0.8823	0.9178	0.892	0.8528	1.0239	1.0358	0.931		100	100	100	100	100	100	100	100		Phosphatidylcholine	Ester	100010144
6168			PC(14:0/18:2)	1.1	1.03	1.08	1.21	1.24	1.06	0.3234	0.7372	0.6449	0.7262	0.5453	0.7223	0.1126	0.2542	0.0476	0.2098	0.5706	0.5846		0.7573	0.8335	0.7822	0.8181	0.9425	1.1369	1.1686	1.0037		100	100	100	100	100	100	100	100		Phosphatidylcholine	Ester	100010300
6169			PC(14:0/18:3)	1	0.99	1.07	1.3	0.99	1.23	0.9849	1	0.9584	0.8411	0.7901	0.8357	0.3267	0.446	0.9524	1	0.2062	0.3524		0.7074	0.7052	0.6986	0.7556	0.6938	0.9013	0.6842	0.8509		33	67	33	33	33	33	33	67		Phosphatidylcholine	Ester	100009442
6172			PC(14:0/20:2)	1	1	1	1	1	1.05	1	1	1	0.8411	1	0.8789	1	0.7126	1	1	0.0093	0.0421		0.9261	0.9261	0.9261	0.9261	0.9261	0.9261	0.9261	0.9754		0	0	0	0	0	0	0	33		Phosphatidylcholine	Ester	100009800
6173			PC(14:0/20:3)	1.21	1.04	1.02	1.65	1.26	1.22	0.1337	0.4664	0.6768	0.7393	0.5047	0.6925	0.0014	0.0164	0.0838	0.305	0.2878	0.4167		0.6942	0.8376	0.7216	0.7088	1.0442	1.7209	1.3135	1.2768		67	67	67	100	100	100	100	100		Phosphatidylcholine	Ester	100009971
6174			PC(14:0/20:4)	1.12	1.11	1.09	1.32	1.25	1.13	0.1943	0.569	0.2438	0.4638	0.3582	0.5828	0.004	0.029	0.0213	0.1198	0.1223	0.2515		0.7808	0.8763	0.8663	0.8529	0.8348	1.1046	1.0399	0.9441		100	100	100	100	100	100	100	100		Phosphatidylcholine	Ester	100010486
6178			PC(14:0/22:4)	1	1	1	1	1	1														1	1	1	1	1	1	1	1		0	0	33	0	0	0	0	0		Phosphatidylcholine	Ester	100010301
6179			PC(14:0/22:5)	1.01	1.05	1.01	1.2	1.31	1	0.9378	1	0.6347	0.7218	0.8929	0.871	0.1296	0.2728	0.0189	0.109	1	0.7316		0.7885	0.7947	0.8287	0.7993	0.7885	0.9437	1.0338	0.7885		33	33	33	33	0	33	67	0		Phosphatidylcholine	Ester	100010146
6180			PC(14:0/22:6)	1.01	1.21	1.21	1.41	1.39	1.19	0.9484	1	0.309	0.5221	0.3326	0.5589	0.0459	0.1405	0.0511	0.2182	0.3912	0.4887		0.6572	0.6645	0.7925	0.7984	0.8848	1.2509	1.2335	1.0498		0	33	67	33	67	100	100	100		Phosphatidylcholine	Ester	100010147
6181			PC(15:0/14:1)	1.29	1.17	1.28	1.19	1.11	0.92	0.0859	0.3542	0.365	0.5641	0.1099	0.2992	0.4154	0.5079	0.6879	0.9883	0.5205	0.5667		0.6677	0.8597	0.7799	0.8554	1.1089	1.3205	1.2295	1.0159		67	100	100	100	100	100	100	100		Phosphatidylcholine	Ester	100010672
6182			PC(15:0/16:1)	1	0.97	0.86	1.03	1.21	1.09	0.9806	1	0.9292	0.8401	0.5109	0.6966	0.8904	0.6926	0.2456	0.5704	0.7694	0.6688		0.8489	0.8513	0.8223	0.7336	0.8232	0.8489	0.9941	0.9		67	67	67	67	67	67	100	67		Phosphatidylcholine	Ester	100010673
6183			PC(15:0/18:1)	1.06	1.04	1.14	1.03	1.05	1.04	0.4961	0.8783	0.4489	0.6229	0.4428	0.6544	0.7993	0.6623	0.7061	0.9969	0.7671	0.6688		0.8836	0.9332	0.9223	1.0046	1.0406	1.0739	1.094	1.0793		100	100	100	100	100	100	100	100		Phosphatidylcholine	Ester	100010674
6184			PC(15:0/18:2)	1.12	1.11	1.13	1.1	1.02	0.98	0.164	0.5193	0.2211	0.4411	0.153	0.3576	0.3513	0.468	0.7068	0.997	0.9245	0.7241		0.8425	0.9407	0.9316	0.9523	0.9232	1.0135	0.9405	0.9027		100	100	100	100	100	100	100	100		Phosphatidylcholine	Ester	100010302
6186			PC(15:0/20:3)	0.74	0.74	0.74	0.91	0.96	0.92	0.2614	0.6772	0.2614	0.4767	0.2614	0.4901	0.5664	0.5733	0.6565	0.9696	0.6105	0.603		0.7727	0.5738	0.5738	0.5738	0.8847	0.8035	0.8468	0.8179		33	0	0	0	100	67	100	67		Phosphatidylcholine	Ester	100010487
6187			PC(15:0/20:4)	0.97	1.03	1.02	1.32	1.15	1.14	0.8346	1	0.7364	0.7651	0.9909	0.8789	0.0087	0.0477	0.0818	0.3021	0.1053	0.2261		0.8272	0.7992	0.8553	0.8409	0.7744	1.0244	0.8931	0.8864		100	100	100	100	100	100	100	100		Phosphatidylcholine	Ester	100009443
6191			PC(15:0/22:6)	0.93	0.91	0.9	1.41	1.19	0.95	0.6976	0.9777	0.6309	0.7201	0.5609	0.7307	0.0378	0.1239	0.4066	0.7658	0.5978	0.5956		0.6649	0.6179	0.608	0.5977	0.844	1.1931	1.0056	0.7979		67	33	33	0	67	100	67	33		Phosphatidylcholine	Ester	100009802
6192			PC(16:0/12:0)	1.14	1.08	1.05	1.25	1.16	1.12	0.066	0.3069	0.1767	0.3851	0.3426	0.5693	0.0693	0.1908	0.1794	0.4776	0.7424	0.6563		0.6617	0.7575	0.7143	0.6977	1.1746	1.4652	1.3662	1.3166		100	100	100	100	100	100	100	100		Phosphatidylcholine	Ester	100010675
6193			PC(16:0/14:0)	1.29	1.23	1.39	1.36	1.5	1.14	0.1864	0.5583	0.0872	0.2647	0.2501	0.479	0.0289	0.1056	0.0065	0.0532	0.4625	0.5364		0.7351	0.945	0.9057	1.0206	0.8694	1.1821	1.302	0.9941		100	100	100	100	100	100	100	100		Phosphatidylcholine	Ester	100009638
6194			PC(16:0/14:1)	0.55	0.72	0.64	1.31	1.21	0.82	0.1083	0.4119	0.3289	0.5365	0.2212	0.4456	0.3044	0.4323	0.5454	0.8924	0.5072	0.5587		0.899	0.4968	0.6503	0.5796	0.8833	1.1548	1.067	0.7284		67	33	33	33	100	100	100	67		Phosphatidylcholine	Ester	100010488
6195			PC(16:0/16:0)	1.14	1.62	1.18	1.19	1.19	1.07	0.4557	0.8458	0.0493	0.1936	0.386	0.6094	0.315	0.4378	0.3481	0.6983	0.7034	0.6408		0.9321	1.0668	1.5086	1.0995	0.9665	1.1493	1.1492	1.0323		100	100	100	100	100	100	100	100		Phosphatidylcholine	Ester	100009803
6196			PC(16:0/16:1)	1.1	1.12	1.15	1.14	1.21	1.05	0.2323	0.6278	0.115	0.3043	0.15	0.3532	0.1532	0.2999	0.0504	0.2168	0.6926	0.6376		0.8213	0.902	0.9198	0.9429	1.1233	1.2782	1.3614	1.1769		100	100	100	100	100	100	100	100		Phosphatidylcholine	Ester	100009639
6197			PC(16:0/18:0)	1.2	1.87	1.36	1.21	1.19	1.11	0.4158	0.8128	0.0246	0.1345	0.2153	0.4392	0.3944	0.4955	0.5695	0.9102	0.7883	0.678		0.8539	1.0255	1.5948	1.1584	1.0358	1.2517	1.2286	1.1501		100	100	100	100	100	100	100	100		Phosphatidylcholine	Ester	100010305
6198			PC(16:0/18:1)	1.09	1.06	1.12	1.07	1.07	0.97	0.2903	0.707	0.4898	0.6508	0.2604	0.4889	0.3262	0.4458	0.3443	0.6975	0.9863	0.7316		0.919	1.0001	0.9701	1.0257	1.018	1.0856	1.0903	0.9886		100	100	100	100	100	100	100	100		Phosphatidylcholine	Ester	100009804
6199			PC(16:0/18:2)	1.05	1.03	1.05	1.08	1.07	0.96	0.5201	0.8933	0.618	0.7123	0.458	0.6619	0.1894	0.3384	0.2372	0.5676	0.986	0.7316		1.0634	1.1153	1.099	1.1154	0.9553	1.0293	1.0252	0.9196		100	100	100	100	100	100	100	100		Phosphatidylcholine	Ester	100010489
6200			PC(16:0/18:3)	1.11	1.01	1.03	1.05	1.06	1.02	0.1192	0.4401	0.4716	0.6387	0.3547	0.58	0.6354	0.5941	0.622	0.9523	0.9416	0.7294		0.9842	1.0911	0.9901	1.0158	0.9112	0.9611	0.9646	0.9267		100	100	100	100	100	100	100	100		Phosphatidylcholine	Ester	100009973
6201			PC(16:0/18:4)	1.21	0.75	1.16	1.07	0.92	1.02	0.4075	0.8084	0.3438	0.549	0.4899	0.6852	0.8415	0.6759	0.5416	0.8887	0.9643	0.7316		0.6422	0.7794	0.4816	0.7449	0.8269	0.8819	0.7601	0.8418		33	100	0	67	67	67	33	67		Phosphatidylcholine	Ester	100010149
6202			PC(16:0/20:1)	1.14	1.33	1.37	1.14	1.12	1.02	0.3532	0.761	0.0876	0.2647	0.0402	0.1563	0.3637	0.4799	0.4515	0.8021	0.8754	0.7072		0.8126	0.9225	1.078	1.1164	0.9943	1.1343	1.1153	1.01		100	100	100	100	100	100	100	100		Phosphatidylcholine	Ester	100009805
6203			PC(16:0/20:2)	1.1	1.15	1.17	1.07	1.16	1.01	0.4387	0.8313	0.0875	0.2647	0.0943	0.2735	0.3885	0.4927	0.0733	0.2796	0.889	0.7111		0.7598	0.835	0.8727	0.8892	1.0496	1.1267	1.219	1.0572		100	100	100	100	100	100	100	100		Phosphatidylcholine	Ester	100010676
6204			PC(16:0/20:3)	1.06	1.04	1.08	1.05	1.14	1	0.4141	0.8128	0.5307	0.6737	0.3875	0.6105	0.5589	0.5714	0.1802	0.4782	0.9232	0.724		0.7875	0.8366	0.8203	0.8517	1.2862	1.3548	1.4607	1.2833		100	100	100	100	100	100	100	100		Phosphatidylcholine	Ester	100009444
6205			PC(16:0/20:4)	0.99	1	1.07	1.13	1.16	1.01	0.9619	1	0.8934	0.8332	0.314	0.5395	0.0704	0.1921	0.0244	0.1303	0.355	0.4621		0.9889	0.981	0.9918	1.0566	0.8084	0.9103	0.9404	0.8193		100	100	100	100	100	100	100	100		Phosphatidylcholine	Ester	100010306
6208			PC(16:0/22:2)	1	1	1	1	1	1														1	1	1	1	1	1	1	1		0	0	0	0	0	0	0	0		Phosphatidylcholine	Ester	100010150
6209			PC(16:0/22:4)	1.08	1.09	1.13	1.08	1.11	0.99	0.4057	0.8084	0.3898	0.5804	0.2717	0.5015	0.2408	0.392	0.1047	0.3505	0.7296	0.6522		1.0659	1.146	1.1643	1.2034	0.8698	0.9361	0.9663	0.8634		100	100	100	100	100	100	100	100		Phosphatidylcholine	Ester	100010309
6210			PC(16:0/22:5)	1.05	1.04	1.12	1.14	1.12	0.93	0.5268	0.8959	0.7193	0.7576	0.1525	0.3572	0.0714	0.1933	0.1078	0.3527	0.4191	0.5111		0.9691	1.0217	1.0049	1.0897	0.9851	1.1186	1.1013	0.9144		100	100	100	100	100	100	100	100		Phosphatidylcholine	Ester	100010677
6211			PC(16:0/22:6)	1.14	1.15	1.21	1.13	1.12	1.01	0.0604	0.2933	0.0556	0.2066	0.0118	0.0672	0.0623	0.178	0.1017	0.3452	0.5841	0.5903		0.8362	0.9557	0.9605	1.0087	1.3108	1.4755	1.4647	1.3244		100	100	100	100	100	100	100	100		Phosphatidylcholine	Ester	100010151
6212			PC(17:0/14:1)	1.08	0.95	1.11	1.09	1.15	1.07	0.5401	0.9005	0.8305	0.8112	0.5126	0.6983	0.5881	0.5811	0.4851	0.8362	0.582	0.5901		1.0686	1.1579	1.0187	1.1842	0.9752	1.0618	1.1187	1.0432		100	100	100	100	100	100	100	100		Phosphatidylcholine	Ester	100010490
6296	Phosphatidylethanolamine	Ester	PE(18:2/22:4)	1.25	1.17	1.16	1.14	1.12	1.04	0.1536	0.4973	0.2587	0.4759	0.2905	0.5219	0.4002	0.4983	0.4398	0.7901	0.9701	0.7316		0.9551	1.1909	1.1185	1.1077	0.8177	0.9305	0.913	0.8485		100	100	100	100	100	100	100	100		Phosphatidylethanolamine	Ester	100009475
6297			PE(18:2/22:5)	1.23	1.32	1.25	1.17	1.1	0.95	0.0676	0.3106	0.0204	0.1184	0.0582	0.1987	0.1848	0.3327	0.4492	0.801	0.6808	0.6336		0.8342	1.0276	1.0974	1.0443	0.8362	0.98	0.9227	0.7969		100	100	100	100	100	100	100	100		Phosphatidylethanolamine	Ester	100009996
6298			PE(18:2/22:6)	1.17	1.12	1.13	1.25	1.12	1.04	0.181	0.5466	0.3346	0.5422	0.2955	0.5255	0.0311	0.1103	0.2678	0.6034	0.5436	0.5732		0.867	1.0173	0.9677	0.98	1.0478	1.3086	1.1685	1.0894		100	100	100	100	100	100	100	100		Phosphatidylethanolamine	Ester	100009825
6301			PE(17:0/16:1)	1.12	0.86	0.87	1.1	1.03	0.83	0.5343	0.8959	0.4586	0.6302	0.4545	0.6586	0.6945	0.6179	0.8997	1	0.3282	0.4456		0.9226	1.0311	0.7971	0.8019	0.8576	0.9405	0.8824	0.7086		67	67	67	33	33	33	33	0		Phosphatidylethanolamine	Ester	100009994
6303			PE(17:0/18:1)	1.03	1.01	1.09	1.06	1.03	0.91	0.9993	1	0.9918	0.8411	0.6463	0.7806	0.468	0.5282	0.748	1	0.2819	0.4148		0.9658	0.9963	0.9796	1.0501	0.8604	0.9136	0.8847	0.7822		100	100	100	100	100	100	100	100		Phosphatidylethanolamine	Ester	100009465
6304			PE(17:0/18:2)	1.02	0.98	1.01	1.13	1.1	1.02	0.7476	0.9994	0.8987	0.8336	0.8315	0.8495	0.264	0.406	0.2989	0.6424	0.7823	0.6753		1.1162	1.1401	1.0898	1.1235	0.959	1.0878	1.0576	0.98		100	100	100	100	100	100	100	100		Phosphatidylethanolamine	Ester	100010157
6305			PE(17:0/18:3)	1.05	0.89	0.78	1.33	1.04	1.08	0.496	0.8783	0.4971	0.6523	0.149	0.3519	0.262	0.4057	0.8607	1	0.73	0.6522		0.9558	1.0008	0.8461	0.7416	0.7731	1.027	0.8046	0.8374		67	100	100	67	33	33	33	33		Phosphatidylethanolamine	Ester	100009466
6307			PE(17:0/20:2)	1.07	1	0.91	1.16	1.04	1.12	0.6353	0.9457	0.9777	0.8411	0.522	0.7029	0.3151	0.4378	0.9688	1	0.4493	0.525		1.0967	1.1681	1.0933	1.0033	0.8574	0.9985	0.8878	0.9638		100	100	100	100	100	100	100	100		Phosphatidylethanolamine	Ester	100010693
6308			PE(17:0/20:3)	1.06	0.97	1.01	1.02	1.09	0.95	0.648	0.9529	0.7543	0.7757	0.8426	0.8537	0.9976	0.7126	0.6884	0.9883	0.4121	0.5063		0.9381	0.9979	0.914	0.9514	0.9758	0.9979	1.0652	0.9302		100	100	100	100	100	100	100	100		Phosphatidylethanolamine	Ester	100009821
6309			PE(17:0/20:4)	1.05	1.03	1.06	1.11	1.04	0.99	0.5833	0.9198	0.6769	0.7393	0.4917	0.6852	0.2869	0.421	0.8252	1	0.9171	0.721		1.1644	1.2245	1.2051	1.2393	0.8254	0.9142	0.8545	0.8185		100	100	100	100	100	100	100	100		Phosphatidylethanolamine	Ester	100009651
6310			PE(17:0/20:5)	1.3	0.99	1.21	1.02	0.98	0.92	0.0824	0.3456	0.7414	0.7681	0.1468	0.3496	0.9711	0.7126	0.9635	1	0.6392	0.6161		0.7088	0.9206	0.7051	0.8587	1.1204	1.1414	1.0958	1.0282		67	100	100	100	67	67	67	67		Phosphatidylethanolamine	Ester	100010509
6313			PE(17:0/22:4)	1.02	0.85	0.96	0.88	1.13	1.08	0.9662	1	0.2262	0.4461	0.7648	0.8309	0.3767	0.4834	0.3937	0.7492	0.4651	0.537		1.1652	1.1925	0.9854	1.1159	0.7304	0.643	0.8226	0.7892		100	100	100	100	100	33	100	100		Phosphatidylethanolamine	Ester	100010158
6314			PE(17:0/22:5)	1.03	0.92	0.93	1.16	1.26	1.06	0.9833	1	0.4651	0.6331	0.5084	0.6943	0.2034	0.3532	0.1178	0.376	0.4944	0.5511		1.2066	1.2485	1.1124	1.1261	0.7848	0.907	0.9874	0.8356		100	100	100	100	100	100	100	100		Phosphatidylethanolamine	Ester	100009653
6315			PE(17:0/22:6)	1.03	0.98	1	1.16	1.16	1.1	0.6899	0.9739	0.998	0.8411	0.8693	0.8653	0.1169	0.2587	0.1728	0.4673	0.3215	0.441		1.1152	1.1437	1.0957	1.115	1.0284	1.1979	1.192	1.1301		100	100	100	100	100	100	100	100		Phosphatidylethanolamine	Ester	100010337
6316			PE(18:0/14:0)	1.01	1.28	1	1.27	1.31	1.16	0.9525	1	0.2862	0.5017	1	0.8789	0.2702	0.4092	0.2453	0.5704	0.4753	0.538		0.6068	0.6137	0.774	0.6068	0.6068	0.7726	0.795	0.7065		0	33	33	0	0	67	33	33		Phosphatidylethanolamine	Ester	100010694
6317			PE(18:0/14:1)	0.92	1.01	0.91	1	1.06	0.87	0.8748	1	0.687	0.7429	0.8577	0.8615	0.787	0.6566	0.9267	1	0.3724	0.4732		0.9947	0.9141	1.0075	0.9071	1.0871	1.0893	1.1497	0.9427		100	100	100	100	100	100	100	67		Phosphatidylethanolamine	Ester	100010338
6318			PE(18:0/15:0)	1	1	1	1	1	1	0.9706	1	0.9706	0.8411	0.9706	0.8789	1	0.7126	1	1	1	0.7316		0.9985	0.9977	0.9977	0.9977	0.9977	0.9977	0.9977	0.9977		33	0	0	0	0	0	0	0		Phosphatidylethanolamine	Ester	100009654
6319			PE(18:0/16:0)	1.06	0.99	1.06	1.05	1.1	0.96	0.4971	0.8792	0.9231	0.8401	0.5477	0.7239	0.4308	0.5155	0.1511	0.4337	0.9775	0.7316		0.8508	0.9057	0.845	0.902	0.8716	0.911	0.958	0.8408		100	100	100	100	100	100	100	100		Phosphatidylethanolamine	Ester	100009655
6320			PE(18:0/16:1)	1.02	0.98	1.06	1.16	1.06	1.16	0.7527	0.9994	0.8146	0.8033	0.5167	0.7009	0.2052	0.3549	0.5215	0.8695	0.1577	0.2989		0.9602	0.9784	0.9365	1.0159	1.1386	1.3176	1.2072	1.3263		100	100	100	100	100	100	100	100		Phosphatidylethanolamine	Ester	100010339
6321			PE(18:0/17:0)	1.17	1.12	1	1.25	1	0.87	0.4103	0.8121	0.4912	0.6516	0.974	0.8789	0.2744	0.4125	0.9763	1	0.5281	0.5688		0.8538	1.0013	0.9539	0.8571	0.8738	1.0946	0.873	0.7629		67	100	100	67	100	100	100	100		Phosphatidylethanolamine	Ester	100009656
6322			PE(18:0/18:0)	1.07	1.04	1.08	1.08	1.04	1.02	0.3537	0.761	0.4635	0.6325	0.2537	0.4841	0.2999	0.4311	0.6045	0.9377	0.8379	0.6939		0.9155	0.9766	0.9533	0.9854	1.067	1.1544	1.1095	1.0835		100	100	100	100	100	100	100	100		Phosphatidylethanolamine	Ester	100010695
6323			PE(18:0/18:1)	1.09	1.05	1.09	1.09	1.06	1.01	0.2206	0.6105	0.4393	0.6163	0.1966	0.4193	0.2186	0.3692	0.3685	0.7219	0.9003	0.7149		0.9478	1.0308	0.9933	1.0298	0.9557	1.0405	1.0176	0.9639		100	100	100	100	100	100	100	100		Phosphatidylethanolamine	Ester	100010696
6324			PE(18:0/18:2)	1.07	0.99	1.13	1.18	1.06	1.12	0.2905	0.707	0.7992	0.7978	0.0847	0.2536	0.0669	0.1873	0.5526	0.8955	0.2342	0.3767		1.034	1.105	1.0271	1.1686	1.0086	1.1876	1.0662	1.131		100	100	100	100	100	100	100	100		Phosphatidylethanolamine	Ester	100010159
6325			PE(18:0/18:3)	1.01	0.95	0.96	1.25	1.1	1.2	0.3888	0.7935	0.7166	0.7563	0.5393	0.7189	0.0132	0.0615	0.1684	0.4611	0.0659	0.1674		1.4954	1.5113	1.4165	1.4351	1.113	1.3871	1.2284	1.3302		100	100	100	100	100	100	100	100		Phosphatidylethanolamine	Ester	100009995
6326			PE(18:0/18:4)	1	1.17	1.06	0.85	1.06	1.11	1	1	0.4051	0.5923	0.7485	0.8238	0.3687	0.4803	0.7424	1	0.775	0.6707		0.5733	0.5733	0.6706	0.6059	0.7457	0.6304	0.7936	0.8278		0	0	33	67	67	33	67	33		Phosphatidylethanolamine	Ester	100010510
6327			PE(18:0/20:1)	1.04	1.21	1.26	1.1	1	0.95	0.7977	1	0.0842	0.2609	0.0548	0.1922	0.3915	0.4945	0.9821	1	0.6456	0.619		0.7753	0.806	0.9387	0.9763	1.0869	1.1971	1.0855	1.0324		100	100	100	100	100	100	100	100		Phosphatidylethanolamine	Ester	100010511
6328			PE(18:0/20:2)	1.15	1.03	1.23	1.08	1	1.03	0.1224	0.4444	0.7758	0.7897	0.04	0.1558	0.4132	0.5058	0.8877	1	0.9844	0.7316		0.7885	0.9046	0.81	0.968	1.1467	1.2427	1.1482	1.1811		100	100	100	100	100	100	100	100		Phosphatidylethanolamine	Ester	100010160
6329			PE(18:0/20:3)	1.05	1.01	1.06	1.06	1.11	1.11	0.4861	0.8715	0.8964	0.8332	0.4103	0.6263	0.5832	0.5782	0.2488	0.5762	0.3211	0.441		0.8779	0.9218	0.8827	0.9334	1.138	1.2007	1.2679	1.2633		100	100	100	100	100	100	100	100		Phosphatidylethanolamine	Ester	100010697
6330			PE(18:0/20:4)	1.06	1.01	1.1	1.1	1.02	1	0.5167	0.8933	0.8977	0.8332	0.2446	0.4696	0.2325	0.3848	0.6756	0.9793	0.8026	0.6819		1.0737	1.1333	1.0867	1.1819	0.9415	1.0361	0.9612	0.9399		100	100	100	100	100	100	100	100		Phosphatidylethanolamine	Ester	100010161
6331			PE(18:0/20:5)	1.05	1.11	1.03	1.38	1.05	0.95	0.434	0.826	0.1956	0.4096	0.6238	0.7719	0.1081	0.2474	0.963	1	0.4577	0.5332		0.8156	0.8562	0.9057	0.844	1.4441	1.9927	1.5166	1.3707		100	100	100	100	100	100	100	100		Phosphatidylethanolamine	Ester	100010340
6333			PE(18:0/22:2)	1	2.65	1.64	1.54	1.33	0.82	1	1	0.1757	0.384	0.3879	0.6105	0.4458	0.5218	0.7423	1	0.7919	0.6792		0.3882	0.3882	1.0295	0.6349	0.6849	1.0579	0.9109	0.5617		0	0	33	67	33	67	33	33		Phosphatidylethanolamine	Ester	100010162
6334			PE(18:0/22:4)	1.05	1.03	1.1	1.06	0.98	1	0.7239	0.9904	0.9306	0.8401	0.3823	0.6054	0.4628	0.5261	0.8556	1	0.8904	0.7111		1.2302	1.2936	1.2662	1.3549	0.9123	0.9677	0.8933	0.9166		100	100	100	100	100	100	100	100		Phosphatidylethanolamine	Ester	100009822
6335			PE(18:0/22:5)	1.13	1.16	1.17	1.21	1.17	1.12	0.2217	0.6105	0.1413	0.3379	0.1172	0.3073	0.0503	0.1487	0.1035	0.3478	0.2356	0.3785		1.0293	1.1637	1.192	1.2003	0.8634	1.045	1.0093	0.964		100	100	100	100	100	100	100	100		Phosphatidylethanolamine	Ester	100009467
6336			PE(18:0/22:6)	1.06	1.05	1.16	1.14	1.03	1.11	0.5086	0.8875	0.5381	0.6772	0.0899	0.2646	0.1397	0.2849	0.7469	1	0.2293	0.3756		1.1042	1.1692	1.155	1.2851	1.3024	1.49	1.3376	1.4415		100	100	100	100	100	100	100	100		Phosphatidylethanolamine	Ester	100010341
6337			PE(18:1/14:1)	1	1	1	1	1	1														1	1	1	1	1	1	1	1		0	0	0	0	0	0	0	0		Phosphatidylethanolamine	Ester	100009468
6338			PE(18:1/16:1)	0.95	0.89	0.94	0.98	0.95	0.95	0.5044	0.8858	0.0645	0.2242	0.2927	0.5229	0.8251	0.6677	0.5546	0.8955	0.542	0.5732		1.0861	1.0302	0.9624	1.0206	0.7901	0.7723	0.748	0.749		100	100	100	100	100	100	100	100		Phosphatidylethanolamine	Ester	100010698
6339			PE(18:1/18:1)	1.02	0.95	0.98	1.06	0.96	0.95	0.7664	1	0.5893	0.7	0.8225	0.8495	0.4502	0.5222	0.623	0.9526	0.6781	0.6327		1.0454	1.0695	0.995	1.0205	0.7984	0.8446	0.7637	0.7621		100	100	100	100	100	100	100	100		Phosphatidylethanolamine	Ester	100009469
6340			PE(18:1/18:2)	1.03	0.92	1.04	1.09	0.99	1.04	0.4754	0.8624	0.5907	0.7003	0.4022	0.6183	0.3004	0.4311	0.9346	1	0.6867	0.6341		1.1582	1.1912	1.0622	1.2048	0.7696	0.839	0.7632	0.7966		100	100	100	100	100	100	100	100		Phosphatidylethanolamine	Ester	100010699
6341			PE(18:1/18:3)	0.96	0.85	0.88	1.23	1.01	1.09	0.897	1	0.3549	0.5591	0.7156	0.8081	0.0424	0.1344	0.7147	0.9992	0.4513	0.5268		1.5011	1.4341	1.2723	1.3207	0.7166	0.8794	0.727	0.7776		100	100	100	100	100	100	100	100		Phosphatidylethanolamine	Ester	100010342
6342			PE(18:1/18:4)	1	1	1	1	1	1														1	1	1	1	1	1	1	1		0	0	0	0	0	0	0	0		Phosphatidylethanolamine	Ester	100010163
6343			PE(18:1/20:1)	1.07	1.15	1.09	0.95	0.91	0.83	0.5286	0.8959	0.2193	0.4399	0.4674	0.6678	0.6122	0.5868	0.3794	0.7327	0.0903	0.2073		0.9106	0.9767	1.0478	0.9951	1.0327	0.9841	0.9416	0.8585		100	100	100	100	100	100	100	100		Phosphatidylethanolamine	Ester	100009470
6344			PE(18:1/20:2)	1.05	0.89	1.02	1.13	1.02	1.06	0.6455	0.9529	0.1288	0.318	0.9521	0.8789	0.1905	0.3388	0.919	1	0.5685	0.5839		0.9768	1.0225	0.8674	0.9928	0.9869	1.1143	1.0086	1.0463		100	100	100	100	100	100	100	100		Phosphatidylethanolamine	Ester	100010700
6345			PE(18:1/20:3)	0.97	0.91	0.99	1.01	1.06	1.04	0.9858	1	0.5858	0.7	0.9385	0.8789	0.9657	0.7126	0.6418	0.9629	0.8902	0.7111		1.065	1.0329	0.9668	1.0517	1.0612	1.0681	1.1196	1.1049		100	100	100	100	100	100	100	100		Phosphatidylethanolamine	Ester	100010343
6346			PE(18:1/20:4)	1.01	0.96	1.01	1.11	1	0.98	0.9124	1	0.614	0.7123	0.9165	0.8789	0.2189	0.3693	0.8877	1	0.8856	0.7111		1.1455	1.1528	1.0958	1.1581	0.69	0.7679	0.6926	0.6737		100	100	100	100	100	100	100	100		Phosphatidylethanolamine	Ester	100010512
6347			PE(18:1/20:5)	0.99	1.01	1	1.37	1.01	0.93	0.6186	0.9355	0.407	0.5927	0.7587	0.8276	0.0968	0.2296	0.8769	1	0.4985	0.5532		0.7455	0.7408	0.7547	0.7422	0.8653	1.1877	0.8769	0.8071		100	100	100	100	100	100	100	100		Phosphatidylethanolamine	Ester	100009823
6348			PE(18:1/22:0)	0.93	1.18	1.15	1.08	1.03	1.01	0.7208	0.988	0.2493	0.4706	0.3307	0.558	0.6446	0.5986	0.8364	1	0.9626	0.7316		1.0271	0.9591	1.2145	1.1812	1.0473	1.1346	1.0773	1.0619		100	100	100	100	100	100	100	100		Phosphatidylethanolamine	Ester	100013437
6349			PE(18:1/22:1)	1.18	0.92	1.06	1.23	0.83	0.83	0.2831	0.6948	0.7352	0.7651	0.6414	0.7775	0.4486	0.5222	0.3761	0.7303	0.3761	0.476		0.7881	0.9282	0.7239	0.8375	0.7431	0.9165	0.6139	0.6139		33	100	33	100	33	33	0	0		Phosphatidylethanolamine	Ester	100010513
6350			PE(18:1/22:2)	1	1	1	1	1	1	1	1	1	0.8411	1	0.8789	1	0.7126	1	1	1	0.7316		0.9438	0.9438	0.9438	0.9438	0.9438	0.9438	0.9438	0.9438		0	0	0	0	0	0	0	0		Phosphatidylethanolamine	Ester	100010701
6351			PE(18:1/22:4)	1.01	0.96	1	1.07	0.98	0.99	0.9505	1	0.5713	0.692	0.9473	0.8789	0.5333	0.5597	0.7311	1	0.8828	0.7111		1.2485	1.2599	1.193	1.2547	0.6927	0.7426	0.678	0.6856		100	100	100	100	100	100	100	100		Phosphatidylethanolamine	Ester	100009471
6352			PE(18:1/22:5)	1.05	1.08	1.03	1.14	1.14	1.03	0.5412	0.9005	0.3821	0.5775	0.6618	0.7834	0.1482	0.2929	0.1914	0.4899	0.6572	0.6229		1.1805	1.2415	1.2805	1.2192	0.6624	0.758	0.7534	0.6845		100	100	100	100	100	100	100	100		Phosphatidylethanolamine	Ester	100009472
6353			PE(18:1/22:6)	1.02	1.01	1.08	1.12	0.99	1.08	0.7131	0.9843	0.789	0.7966	0.3889	0.6105	0.2292	0.3803	0.8528	1	0.3642	0.467		1.1466	1.1752	1.1633	1.2342	0.8967	1.0076	0.8857	0.966		100	100	100	100	100	100	100	100		Phosphatidylethanolamine	Ester	100009657
6355			PE(18:2/16:1)	0.98	0.87	0.99	1.14	1.04	1.05	0.9946	1	0.0693	0.2328	0.7521	0.825	0.136	0.2802	0.6246	0.953	0.6574	0.6229		1.0126	0.9908	0.8857	1.0025	0.8138	0.9255	0.8431	0.8551		100	100	100	100	100	100	100	100		Phosphatidylethanolamine	Ester	100009658
6356			PE(18:2/18:2)	1.14	0.96	1.1	1.22	1.06	1.08	0.0868	0.3562	0.6847	0.7421	0.258	0.4875	0.0235	0.0924	0.519	0.8683	0.5306	0.5694		0.9068	1.036	0.8664	1.0007	0.8135	0.9902	0.8638	0.8765		100	100	100	100	100	100	100	100		Phosphatidylethanolamine	Ester	100009473
6357			PE(18:2/18:3)	1.08	0.79	0.86	1.09	1.12	1.07	0.8056	1	0.1279	0.3178	0.5603	0.7307	0.381	0.4866	0.339	0.6939	0.3931	0.4906		1.0642	1.1465	0.8361	0.9116	0.892	0.9723	1.0003	0.9533		100	100	100	100	67	67	100	67		Phosphatidylethanolamine	Ester	100010702
6359			PE(18:2/20:1)	0.99	0.97	0.92	1.12	1.16	1	0.9252	1	0.874	0.8294	0.4994	0.6904	0.2788	0.4146	0.1409	0.4162	0.7936	0.6792		1.1065	1.0977	1.0735	1.0211	0.9938	1.1116	1.1538	0.9934		100	100	100	100	100	100	100	100		Phosphatidylethanolamine	Ester	100010344
6360			PE(18:2/20:2)	1.13	1.03	1.17	1.18	1.08	0.96	0.3249	0.7386	0.739	0.7668	0.129	0.3234	0.3796	0.4854	0.9858	1	0.2631	0.4017		1.0118	1.1473	1.0398	1.1847	1.0604	1.2472	1.1423	1.013		100	100	100	100	100	100	100	100		Phosphatidylethanolamine	Ester	100010345
6361			PE(18:2/20:3)	1.11	1.03	1.11	1.25	1.19	1.17	0.4602	0.8505	0.8966	0.8332	0.5922	0.7514	0.1596	0.3063	0.2599	0.5908	0.6292	0.6128		0.8435	0.9397	0.8678	0.9341	1.1715	1.4629	1.3947	1.3732		100	100	100	100	100	100	100	100		Phosphatidylethanolamine	Ester	100010165
6362			PE(18:2/20:4)	0.94	0.9	1.01	1.11	0.95	0.99	0.5917	0.9244	0.4191	0.6008	0.9373	0.8789	0.3516	0.468	0.7129	0.9992	0.9447	0.7296		1.1009	1.0402	0.9952	1.107	0.8487	0.9441	0.8103	0.8391		100	100	100	100	100	100	100	100		Phosphatidylethanolamine	Ester	100010703
6363			PE(18:2/20:5)	1	1.03	1.06	1.1	1.19	0.95	1	1	0.8646	0.825	0.7239	0.8106	0.7075	0.6209	0.1672	0.4606	0.9228	0.724		0.4376	0.4376	0.4492	0.4628	0.658	0.7256	0.7829	0.6274		0	33	33	33	33	33	67	67		Phosphatidylethanolamine	Ester	100010346
6367			PE(14:0/16:1)	1	1	1	1	1	1	1	1	1	0.8411	1	0.8789	1	0.7126	1	1	1	0.7316		0.8808	0.8808	0.8808	0.8808	0.8808	0.8808	0.8808	0.8808		0	0	33	0	0	0	0	0		Phosphatidylethanolamine	Ester	100009987
6369			PE(14:0/18:1)	0.82	0.94	0.99	1.02	1.21	1.37	0.0341	0.2109	0.7255	0.7603	0.8322	0.8495	0.7756	0.6524	0.0446	0.2007	0.0025	0.0174		0.9368	0.7689	0.8796	0.9265	0.8292	0.8481	1.0004	1.1354		100	100	100	100	100	100	100	100		Phosphatidylethanolamine	Ester	100010686
6370			PE(14:0/18:2)	0.9	0.86	1.13	1.14	1.19	1.42	0.3578	0.7624	0.1302	0.3197	0.4627	0.6655	0.3711	0.4803	0.25	0.5782	0.0098	0.0435		0.9596	0.8604	0.8226	1.0809	0.9095	1.0348	1.0798	1.2955		100	100	100	100	100	100	100	100		Phosphatidylethanolamine	Ester	100010153
6374			PE(14:0/20:2)	1	1	1	1	1	1	1	1	1	0.8411	1	0.8789	1	0.7126	1	1	1	0.7316		0.9862	0.9862	0.9862	0.9862	0.9862	0.9862	0.9862	0.9862		0	0	0	0	0	0	0	0		Phosphatidylethanolamine	Ester	100010327
6375			PE(14:0/20:3)	1	1	1.09	1.15	0.89	1.08	1	1	1	0.8411	0.5947	0.7527	0.4794	0.5378	0.5103	0.8635	0.6831	0.6337		0.6083	0.6083	0.6083	0.6642	0.6798	0.7849	0.6083	0.736		0	0	33	33	33	33	0	33		Phosphatidylethanolamine	Ester	100010501
6376			PE(14:0/20:4)	0.96	0.97	0.96	1.38	1.09	1.16	0.8712	1	0.9719	0.8411	0.7585	0.8276	0.0145	0.0655	0.4935	0.846	0.2071	0.3534		0.8452	0.8133	0.8176	0.8074	0.8707	1.2018	0.9479	1.0072		67	67	100	100	100	100	100	100		Phosphatidylethanolamine	Ester	100010328
6381			PE(14:0/22:5)	1	1.1	1.13	1.35	1.05	1	1	1	0.5317	0.6737	0.4648	0.6663	0.1085	0.2474	0.7288	1	1	0.7316		0.7027	0.7027	0.7763	0.791	0.7027	0.9487	0.7409	0.7027		0	0	33	33	33	33	33	0		Phosphatidylethanolamine	Ester	100009459
6382			PE(14:0/22:6)	1.07	1.07	1.11	1.28	1.13	1.22	0.544	0.9005	0.6607	0.7316	0.4091	0.6263	0.009	0.0486	0.146	0.4267	0.0632	0.1613		0.6607	0.7047	0.7061	0.736	1.1638	1.4889	1.3192	1.4246		67	100	67	100	100	100	100	100		Phosphatidylethanolamine	Ester	100009816
6390			PE(15:0/18:1)	1.07	0.98	1.06	1.16	0.9	0.94	0.6967	0.9777	0.9431	0.8411	0.6445	0.7806	0.5681	0.5738	0.5812	0.9173	0.7152	0.6459		0.7591	0.8125	0.7439	0.8034	0.8494	0.9832	0.7668	0.7948		67	67	100	100	67	67	67	67		Phosphatidylethanolamine	Ester	100009817
6391			PE(15:0/18:2)	1	0.89	1.02	1.31	1.06	1.03	0.892	1	0.4211	0.6024	0.9098	0.8788	0.1262	0.2713	0.5704	0.9102	0.8674	0.7056		0.8623	0.8598	0.7656	0.8798	0.9029	1.1825	0.9578	0.9285		100	100	100	100	100	100	100	100		Phosphatidylethanolamine	Ester	100009460
6395			PE(15:0/20:3)	1	1	1	1	1	1														1	1	1	1	1	1	1	1		0	0	0	0	0	0	0	0		Phosphatidylethanolamine	Ester	100009990
6396			PE(15:0/20:4)	1.14	0.85	0.97	1.08	1.12	1.12	0.1875	0.5586	0.3129	0.5235	0.9914	0.8789	0.5766	0.5755	0.598	0.9309	0.5658	0.5829		0.8153	0.9322	0.6899	0.7873	0.8536	0.9193	0.9598	0.9577		67	100	100	100	100	100	100	100		Phosphatidylethanolamine	Ester	100010503
6400			PE(15:0/22:4)	1	1	1	1	1	1														1	1	1	1	1	1	1	1		0	0	0	0	0	0	0	0		Phosphatidylethanolamine	Ester	100010504
6401			PE(15:0/22:5)	1.04	0.92	0.97	1.05	1.13	0.92	0.7328	0.9955	0.4942	0.6521	0.8043	0.8411	0.6194	0.588	0.3128	0.6594	0.4554	0.5312		0.7238	0.7555	0.6668	0.6996	0.7967	0.8392	0.9002	0.7307		67	67	33	67	67	67	67	33		Phosphatidylethanolamine	Ester	100009462
6402			PE(15:0/22:6)	1.05	1.02	1.06	1.07	1.08	0.95	0.3627	0.77	0.5367	0.6772	0.2807	0.51	0.6182	0.588	0.5543	0.8955	0.734	0.6533		0.7633	0.8043	0.781	0.8112	1.2663	1.359	1.3669	1.208		100	100	100	100	100	100	100	100		Phosphatidylethanolamine	Ester	100010505
6403			PE(16:0/14:0)	1	0.96	1	1.26	1.34	1.37	0.9933	1	0.8397	0.8153	0.7331	0.8127	0.3154	0.4378	0.1692	0.4622	0.1371	0.2722		0.8836	0.8818	0.8452	0.885	0.6663	0.8388	0.8899	0.9124		67	67	67	67	67	67	100	100		Phosphatidylethanolamine	Ester	100009992
6404			PE(16:0/14:1)	0.91	0.91	0.91	0.95	0.95	0.95	0.0233	0.1591	0.0233	0.1295	0.0233	0.1055	0.1648	0.3141	0.1648	0.4578	0.1648	0.3041		1.0014	0.9086	0.9086	0.9086	0.9604	0.9086	0.9086	0.9086		33	33	0	0	33	0	0	0		Phosphatidylethanolamine	Ester	100010690
6406			PE(16:0/16:0)	0.87	0.95	1.01	1.01	1.04	1	0.3429	0.7503	0.7044	0.749	0.8794	0.8668	0.9035	0.6961	0.6184	0.9485	0.8066	0.6826		0.8975	0.7799	0.8537	0.9105	0.9867	0.9919	1.0249	0.9853		100	100	100	100	100	100	100	100		Phosphatidylethanolamine	Ester	100010154
6407			PE(16:0/16:1)	0.97	0.92	1.01	1.07	0.97	0.97	0.6967	0.9777	0.1461	0.3464	0.8294	0.8495	0.4206	0.512	0.6961	0.9941	0.6591	0.6237		0.8821	0.8561	0.8102	0.8885	1.0554	1.1258	1.0226	1.0244		100	100	100	100	100	100	100	100		Phosphatidylethanolamine	Ester	100009820
6408			PE(16:0/17:0)	1.13	0.94	1.12	1.42	1.32	1.29	0.4261	0.8193	0.6338	0.7214	0.4598	0.6633	0.0139	0.0641	0.0479	0.2098	0.0944	0.2123		0.7436	0.8374	0.6961	0.8303	0.6763	0.9604	0.8949	0.8696		67	67	67	67	33	100	100	67		Phosphatidylethanolamine	Ester	100010330
6410			PE(16:0/18:1)	1.02	0.97	1.05	1.05	1	0.93	0.8692	1	0.5432	0.6789	0.6766	0.792	0.4226	0.5126	0.9339	1	0.5042	0.5575		0.883	0.8999	0.8581	0.9274	0.8622	0.9065	0.8613	0.8022		100	100	100	100	100	100	100	100		Phosphatidylethanolamine	Ester	100010155
6411			PE(16:0/18:2)	1.04	0.94	1.08	1.1	1.01	1.02	0.4154	0.8128	0.5154	0.6625	0.2669	0.4974	0.1688	0.3168	0.8539	1	0.6217	0.6088		0.8947	0.9342	0.8406	0.962	0.9575	1.056	0.9648	0.9811		100	100	100	100	100	100	100	100		Phosphatidylethanolamine	Ester	100009650
6412			PE(16:0/18:3)	1.02	0.94	0.97	1.13	1.02	1.03	0.6253	0.9405	0.4987	0.6536	0.9549	0.8789	0.1595	0.3063	0.6753	0.9793	0.9525	0.7316		0.9304	0.9526	0.8716	0.9016	0.9642	1.0916	0.985	0.9956		100	100	100	100	100	100	100	100		Phosphatidylethanolamine	Ester	100010331
6413			PE(16:0/18:4)	1	1	1	0.95	0.95	0.95	1	1	1	0.8411	1	0.8789	0.713	0.6245	0.713	0.9992	0.713	0.6443		0.4751	0.4751	0.4751	0.4751	0.4981	0.4751	0.4751	0.4751		0	0	33	0	33	0	0	0		Phosphatidylethanolamine	Ester	100010332
6414			PE(16:0/20:1)	1.1	1.11	1.22	1.15	1.14	0.96	0.604	0.9286	0.0912	0.2683	0.0261	0.1145	0.0721	0.1933	0.0828	0.303	0.9377	0.7278		0.7474	0.8185	0.8295	0.9106	0.8562	0.9811	0.9722	0.8245		100	100	100	100	100	100	100	100		Phosphatidylethanolamine	Ester	100010333
6415			PE(16:0/20:2)	1.05	0.92	1.09	1.03	0.99	1.02	0.4225	0.8193	0.3552	0.5591	0.3023	0.5309	0.7388	0.6344	0.9884	1	0.798	0.6798		0.7666	0.8083	0.7087	0.839	0.9531	0.9851	0.9428	0.9721		100	100	100	100	100	100	100	100		Phosphatidylethanolamine	Ester	100009463
6416			PE(16:0/20:3)	1.07	1	1.04	1.02	1.15	1.08	0.3572	0.7624	0.7965	0.7978	0.5547	0.7288	0.7883	0.6567	0.1204	0.3791	0.458	0.5332		0.7572	0.8079	0.7558	0.7894	1.1364	1.161	1.3058	1.2311		100	100	100	100	100	100	100	100		Phosphatidylethanolamine	Ester	100010691
6417			PE(16:0/20:4)	1.05	0.99	1.05	1.09	1.02	1.03	0.653	0.9553	0.6732	0.738	0.6368	0.7756	0.3144	0.4378	0.6868	0.9883	0.5176	0.5656		0.9341	0.9839	0.921	0.9768	0.908	0.9859	0.9288	0.9316		100	100	100	100	100	100	100	100		Phosphatidylethanolamine	Ester	100010692
6418			PE(16:0/20:5)	1.07	1.09	1.05	1.4	1.1	1	0.3309	0.7392	0.2617	0.4767	0.5014	0.6905	0.0514	0.1515	0.5548	0.8955	0.7548	0.6636		0.6679	0.7149	0.7259	0.7011	1.2692	1.7782	1.3954	1.2669		100	100	100	100	100	100	100	100		Phosphatidylethanolamine	Ester	100010156
6419			PE(16:0/22:1)	1	1	1	1	1	1														1	1	1	1	1	1	1	1		0	0	0	33	0	0	0	0		Phosphatidylethanolamine	Ester	100009464
6420			PE(16:0/22:2)	1	1.22	1.49	1	1	1.06	1	1	0.343	0.549	0.096	0.2756	1	0.7126	1	1	0.7579	0.6658		0.694	0.694	0.8447	1.0309	0.694	0.694	0.694	0.7346		0	0	33	33	0	0	0	33		Phosphatidylethanolamine	Ester	100010334
6421			PE(16:0/22:4)	1.04	0.97	1.04	1.11	1.01	1.01	0.979	1	0.3259	0.5335	0.9781	0.8789	0.252	0.3993	0.9207	1	0.7985	0.6798		1.0617	1.1068	1.0329	1.1009	0.8838	0.9829	0.8887	0.8966		100	100	100	100	100	100	100	100		Phosphatidylethanolamine	Ester	100010506
6422			PE(16:0/22:5)	1.11	1.13	1.09	1.15	1.14	1.03	0.3485	0.7539	0.3934	0.5835	0.5537	0.7288	0.0963	0.2294	0.1789	0.4772	0.52	0.5667		0.8928	0.9894	1.007	0.9693	0.9483	1.09	1.0807	0.9814		100	100	100	100	100	100	100	100		Phosphatidylethanolamine	Ester	100010507
6423			PE(16:0/22:6)	1.04	1.03	1.12	1.12	1.01	1.04	0.7076	0.9826	0.9538	0.8411	0.2394	0.4649	0.1838	0.3327	0.817	1	0.4779	0.5394		0.9057	0.9388	0.9291	1.013	1.3413	1.5045	1.353	1.3928		100	100	100	100	100	100	100	100		Phosphatidylethanolamine	Ester	100009993
6429		Ether	PE(O-18:0/22:6)	1.06	1.04	1.11	0.99	0.99	1.02	0.5902	0.9244	0.6838	0.7417	0.3091	0.5359	0.942	0.7107	0.9648	1	0.8065	0.6826		1.0798	1.1392	1.1191	1.2022	1.1663	1.1559	1.1592	1.1944		100	100	100	100	100	100	100	100		Phosphatidylethanolamine	Ether	100010519
6430			PE(O-16:0/16:1)	1.05	1	1	1.11	1.34	1.31	0.7846	1	1	0.8411	1	0.8789	0.6103	0.5868	0.1365	0.4052	0.2526	0.3904		0.6693	0.7026	0.6693	0.6693	0.7204	0.8017	0.9683	0.9405		0	33	0	0	33	33	67	33		Phosphatidylethanolamine	Ether	100010705
6431			PE(O-16:0/18:0)	1	1.11	1.24	1.27	1.16	1.58	1	1	0.5429	0.6789	0.2061	0.4295	0.2157	0.3668	0.4192	0.7723	0.0144	0.0572		0.6736	0.6736	0.749	0.8357	0.6736	0.8568	0.7792	1.0626		0	0	33	67	0	33	33	67		Phosphatidylethanolamine	Ether	100010706
6432			PE(O-16:0/18:1)	0.94	0.94	0.95	0.96	0.94	0.95	0.5978	0.9265	0.5832	0.6982	0.6327	0.7756	0.5704	0.5745	0.4865	0.8373	0.5373	0.5712		1.0339	0.9743	0.9739	0.9872	1.0186	0.977	0.9618	0.9649		100	100	100	100	100	100	100	100		Phosphatidylethanolamine	Ether	100010514
6433			PE(O-16:0/18:2)	0.93	0.91	1.03	1.17	1.07	0.99	0.5853	0.9206	0.5044	0.654	0.7274	0.8108	0.1115	0.2529	0.788	1	0.9002	0.7149		0.9511	0.886	0.8635	0.9776	0.971	1.1353	1.0384	0.9652		100	100	100	100	100	100	100	100		Phosphatidylethanolamine	Ether	100009998
6434			PE(O-16:0/18:3)	1	1	1	1	1	1														1	1	1	1	1	1	1	1		0	0	0	0	33	0	0	0		Phosphatidylethanolamine	Ether	100010166
6436			PE(O-16:0/20:1)	1.02	1.24	1.19	0.83	0.95	0.92	0.903	1	0.1089	0.2969	0.1913	0.4127	0.1205	0.2625	0.3922	0.7491	0.3256	0.444		0.6783	0.6886	0.8401	0.8051	1.031	0.8519	0.9744	0.95		0	67	67	67	67	33	33	33		Phosphatidylethanolamine	Ether	100010515
6437			PE(O-16:0/20:2)	1	1	1	1.23	0.81	0.81	1	1	1	0.8411	1	0.8789	0.227	0.3787	0.1085	0.3537	0.1085	0.2316		0.5851	0.5851	0.5851	0.5851	0.7234	0.8867	0.5851	0.5851		33	0	0	0	33	33	0	0		Phosphatidylethanolamine	Ether	100009659
6438			PE(O-16:0/20:3)	1.06	1.1	1.06	0.83	1	0.93	0.7166	0.986	0.5026	0.654	0.657	0.7814	0.2184	0.3692	0.8552	1	0.601	0.5964		0.9524	1.0048	1.0509	1.0121	1.236	1.03	1.2349	1.1447		100	100	100	100	100	100	100	100		Phosphatidylethanolamine	Ether	100010348
6439			PE(O-16:0/20:4)	0.89	0.96	0.97	0.91	0.9	0.87	0.3821	0.7885	0.7982	0.7978	0.9313	0.8789	0.3789	0.4854	0.3557	0.7058	0.2765	0.4119		1.2042	1.0696	1.1568	1.1713	1.1292	1.0282	1.019	0.9851		100	100	100	100	100	100	100	100		Phosphatidylethanolamine	Ether	100009477
6440			PE(O-16:0/20:5)	0.85	0.85	0.97	0.94	0.76	0.88	0.4909	0.8754	0.475	0.6405	0.9193	0.8789	0.8039	0.6635	0.1748	0.4686	0.6	0.5963		0.9649	0.8229	0.8182	0.9321	1.0355	0.9743	0.786	0.9124		67	33	33	100	67	67	33	100		Phosphatidylethanolamine	Ether	100009478
6443			PE(O-16:0/22:4)	0.89	0.9	0.93	0.94	0.86	0.86	0.3829	0.7885	0.4341	0.612	0.5967	0.7533	0.4641	0.5262	0.1591	0.4449	0.1392	0.2758		1.2484	1.1134	1.1283	1.1659	1.1388	1.0761	0.9806	0.975		100	100	100	100	100	100	100	100		Phosphatidylethanolamine	Ether	100010000
6444			PE(O-16:0/22:5)	1.03	1.01	0.89	0.98	0.87	0.91	0.8131	1	0.7823	0.7934	0.4141	0.6307	0.8722	0.6874	0.2455	0.5704	0.4324	0.5169		1.0437	1.0711	1.0543	0.9338	1.1548	1.1288	1.0093	1.0485		100	100	100	100	100	100	100	100		Phosphatidylethanolamine	Ether	100009479
6445			PE(O-16:0/22:6)	0.97	1.02	1.02	1.14	0.99	1.04	0.876	1	0.8509	0.8204	0.7528	0.825	0.1767	0.3251	0.833	1	0.8061	0.6826		0.8869	0.8629	0.9015	0.9008	1.2582	1.44	1.2458	1.3061		100	100	100	100	100	100	100	100		Phosphatidylethanolamine	Ether	100009480
6447			PE(O-18:0/16:0)	0.98	0.91	0.91	0.98	0.94	0.97	0.8597	1	0.3802	0.5769	0.3628	0.5875	0.6906	0.6176	0.5775	0.9155	0.811	0.6831		1.0858	1.0638	0.9841	0.9863	1.0383	1.0124	0.9741	1.0097		100	100	100	100	100	100	100	100		Phosphatidylethanolamine	Ether	100009481
6448			PE(O-18:0/16:1)	1.11	1.27	1.18	1.09	1.23	0.94	0.4263	0.8193	0.1439	0.343	0.2324	0.4577	0.3668	0.48	0.1257	0.3871	0.7634	0.6678		0.8772	0.9708	1.1154	1.0373	1.018	1.1066	1.2486	0.9587		67	100	100	100	100	100	100	100		Phosphatidylethanolamine	Ether	100009482
6449			PE(O-18:0/18:0)	1.28	1.41	1.66	1.07	1.19	0.93	0.1364	0.4694	0.0448	0.1848	0.0049	0.0384	0.7042	0.6206	0.2435	0.5704	0.731	0.6526		0.7822	1.0048	1.1029	1.299	0.9344	1.0029	1.1163	0.8648		67	100	100	100	100	67	100	100		Phosphatidylethanolamine	Ether	100010001
6450			PE(O-18:0/18:1)	1.03	1.02	1.09	1.04	1.1	0.96	0.7682	1	0.9295	0.8401	0.4446	0.6544	0.7353	0.6318	0.2329	0.562	0.6024	0.5968		1.0429	1.0784	1.0593	1.1355	0.8981	0.9378	0.9876	0.8629		100	100	100	100	100	100	100	100		Phosphatidylethanolamine	Ether	100009661
6451			PE(O-18:0/18:2)	1.07	0.94	1.09	1.15	1	1.04	0.2302	0.6256	0.5923	0.7004	0.1769	0.3957	0.1085	0.2474	0.8141	1	0.6578	0.6229		1.0878	1.1661	1.0247	1.184	0.9523	1.0987	0.9546	0.9877		100	100	100	100	100	100	100	100		Phosphatidylethanolamine	Ether	100010516
6452			PE(O-18:0/18:3)	0.9	0.94	1.02	1.24	0.88	0.96	0.6952	0.9777	0.9939	0.8411	0.6595	0.7819	0.4866	0.5413	0.2876	0.6283	0.6668	0.6271		1.1225	1.0079	1.051	1.1434	1.0925	1.3538	0.9642	1.0485		100	100	100	100	100	100	100	100		Phosphatidylethanolamine	Ether	100010517
6454			PE(O-18:0/20:1)	1	1.12	1	0.92	0.79	0.79	1	1	0.3661	0.5641	1	0.8789	0.4387	0.5204	0.0516	0.2198	0.0516	0.1415		0.6966	0.6966	0.7791	0.6966	0.8862	0.8164	0.6966	0.6966		0	0	33	0	67	33	0	0		Phosphatidylethanolamine	Ether	100009662
6455			PE(O-18:0/20:2)	0.88	0.98	1.2	1.09	0.95	0.9	0.5498	0.9013	0.9955	0.8411	0.1829	0.4042	0.6799	0.6124	0.5342	0.8838	0.408	0.503		0.8167	0.7155	0.7973	0.9768	0.9067	0.9896	0.8629	0.8181		67	67	100	100	67	67	33	33		Phosphatidylethanolamine	Ether	100009663
6456			PE(O-18:0/20:3)	1.11	1.05	1.13	1.02	1.18	1.12	0.267	0.6818	0.6141	0.7123	0.1977	0.4205	0.8036	0.6635	0.1562	0.4409	0.403	0.5004		1.0208	1.1358	1.0744	1.1516	1.1578	1.1845	1.3616	1.2978		100	100	100	100	100	100	100	100		Phosphatidylethanolamine	Ether	100009483
6457			PE(O-18:0/20:4)	1.05	0.99	1.03	1.11	1.03	1.03	0.6283	0.9408	0.8668	0.8255	0.7706	0.8312	0.3033	0.4312	0.8282	1	0.6851	0.6341		1.1968	1.2593	1.1792	1.2329	0.8181	0.9082	0.844	0.8456		100	100	100	100	100	100	100	100		Phosphatidylethanolamine	Ether	100010351
6458			PE(O-18:0/20:5)	1.01	1.19	1.05	1.22	0.87	0.75	0.8984	1	0.1925	0.4049	0.6674	0.7864	0.5735	0.5749	0.1358	0.4047	0.0416	0.1216		0.8484	0.8543	1.0072	0.8871	1.3099	1.5952	1.1356	0.9846		100	100	100	100	100	100	100	100		Phosphatidylethanolamine	Ether	100010352
6461			PE(O-18:0/22:4)	0.99	1.02	1.04	1.03	0.99	0.9	0.8432	1	0.9755	0.8411	0.8555	0.861	0.9737	0.7126	0.7641	1	0.3682	0.4702		1.2018	1.1888	1.225	1.2505	0.8223	0.8462	0.8103	0.744		100	100	100	100	100	100	100	100		Phosphatidylethanolamine	Ether	100010167
6462			PE(O-18:0/22:5)	1.07	1.09	1.11	1.03	1.11	1	0.6125	0.9308	0.5584	0.6852	0.4314	0.6461	0.7915	0.659	0.521	0.8695	0.98	0.7316		1.1265	1.2013	1.2278	1.2528	0.9081	0.9398	1.0035	0.9067		100	100	100	100	100	100	100	100		Phosphatidylethanolamine	Ether	100010518
6463			PE(O-16:0/16:0)	1.02	0.93	0.92	0.95	0.85	0.86	0.8954	1	0.6784	0.7393	0.6554	0.7814	0.6234	0.5891	0.2532	0.5817	0.3111	0.4334		0.8346	0.8522	0.7753	0.7669	1.2686	1.2065	1.075	1.0895		67	67	100	100	100	100	100	100		Phosphatidylethanolamine	Ether	100009997
6465		Plasmalogen	PE(P-16:1/18:1)	0.5	0.53	0.57	0.76	0.76	0.69	0.0004	0.0095	0.0028	0.0324	0.004	0.0331	0.0925	0.2253	0.1254	0.3871	0.0313	0.0993		1.4486	0.7199	0.7666	0.8246	1.2783	0.9673	0.9771	0.8834		100	67	100	100	100	100	100	100		Phosphatidylethanolamine	Plasmalogen	100010355
6466			PE(P-18:0/16:1)	1	0.98	1.02	0.96	0.84	0.97	0.9744	1	0.8331	0.8127	0.965	0.8789	0.9785	0.7126	0.3294	0.68	0.995	0.7316		1.0566	1.0599	1.0384	1.0731	0.9835	0.9395	0.8226	0.9583		100	100	100	100	100	100	100	100		Phosphatidylethanolamine	Plasmalogen	100010005
6467			PE(P-18:0/18:0)	0.94	1.04	1.1	1.07	0.98	1.11	0.6595	0.9577	0.6823	0.7415	0.3413	0.5682	0.5476	0.5667	0.908	1	0.3387	0.451		1.0627	1.0037	1.1004	1.1688	1.046	1.114	1.0207	1.1636		100	100	100	100	100	100	100	100		Phosphatidylethanolamine	Plasmalogen	100009670
6468			PE(P-18:0/18:1)	0.92	1.01	1.01	0.91	0.9	0.89	0.4719	0.862	0.8871	0.8318	0.9509	0.8789	0.4028	0.499	0.3248	0.6743	0.3147	0.4344		1.257	1.1616	1.2739	1.2751	1.124	1.0223	1.0097	1.0027		100	100	100	100	100	100	100	100		Phosphatidylethanolamine	Plasmalogen	100009486
6469			PE(P-18:0/18:2)	0.98	0.97	1.08	1.06	0.97	1.02	0.9577	1	0.9881	0.8411	0.3013	0.5297	0.6214	0.589	0.6419	0.9629	0.9279	0.7251		1.1257	1.106	1.0967	1.2103	0.8821	0.9366	0.8526	0.8963		100	100	100	100	100	100	100	100		Phosphatidylethanolamine	Plasmalogen	100010525
6470			PE(P-18:0/18:3)	0.92	1.01	0.9	0.98	1.02	1.22	0.7295	0.9937	0.6621	0.7323	0.5998	0.756	0.8087	0.6639	0.9873	1	0.1272	0.2573		1.1829	1.0892	1.1951	1.0624	0.8611	0.8461	0.8765	1.0528		100	100	100	100	67	33	33	100		Phosphatidylethanolamine	Plasmalogen	100009671
6472			PE(P-18:0/20:1)	1.05	1.17	1.17	0.97	0.86	1.05	0.6803	0.968	0.2996	0.5151	0.2836	0.5142	0.5718	0.5747	0.2846	0.6247	0.7899	0.6789		0.9286	0.9756	1.0878	1.0889	0.9968	0.9709	0.8621	1.0451		100	100	100	100	100	100	100	100		Phosphatidylethanolamine	Plasmalogen	100009487
6473			PE(P-18:0/20:2)	0.91	1.11	1.05	0.98	0.86	1.06	0.5369	0.8989	0.4307	0.6105	0.7583	0.8276	0.8974	0.6945	0.3126	0.6594	0.8891	0.7111		1.046	0.952	1.1583	1.0997	1.049	1.0265	0.9073	1.1091		100	100	100	100	100	100	100	100		Phosphatidylethanolamine	Plasmalogen	100009488
6474			PE(P-18:0/20:3)	0.94	1.07	1.07	0.87	0.95	0.95	0.5331	0.8959	0.6037	0.7065	0.6146	0.7658	0.2197	0.37	0.7034	0.9969	0.6971	0.6383		1.1811	1.1121	1.2655	1.2624	1.0353	0.905	0.986	0.9827		100	100	100	100	100	100	100	100		Phosphatidylethanolamine	Plasmalogen	100010712
6475			PE(P-18:0/20:4)	0.97	1	1.06	0.95	0.9	0.88	0.712	0.984	0.8867	0.8318	0.7262	0.8106	0.7183	0.6248	0.3892	0.7448	0.3247	0.4438		1.2035	1.167	1.2085	1.2722	0.9391	0.8922	0.8479	0.8218		100	100	100	100	100	100	100	100		Phosphatidylethanolamine	Plasmalogen	100009672
6476			PE(P-18:0/20:5)	0.93	1.13	1.02	1.18	0.84	0.78	0.6597	0.9577	0.313	0.5235	0.7757	0.8342	0.4398	0.5204	0.3208	0.6695	0.1428	0.2812		0.9315	0.8651	1.0544	0.9533	1.4278	1.6853	1.196	1.1173		100	100	100	100	100	100	100	100		Phosphatidylethanolamine	Plasmalogen	100010356
6478			PE(P-18:0/22:2)	0.82	1.01	0.82	1.26	1.21	1	0.1951	0.5694	0.9344	0.8411	0.1951	0.4181	0.1356	0.2801	0.2022	0.5107	1	0.7316		0.8892	0.7327	0.9017	0.7327	0.7327	0.9219	0.8859	0.7327		33	0	33	0	0	33	33	33		Phosphatidylethanolamine	Plasmalogen	100009673
6479			PE(P-18:0/22:4)	0.99	1.03	1.04	1.02	0.91	0.88	0.9003	1	0.9657	0.8411	0.8999	0.8737	0.9602	0.7126	0.3444	0.6975	0.2852	0.4159		1.2802	1.2712	1.3142	1.3284	0.8681	0.8832	0.7917	0.7602		100	100	100	100	100	100	100	100		Phosphatidylethanolamine	Plasmalogen	100009828
6480			PE(P-18:0/22:5)	1.1	1.21	1.11	0.99	1	0.92	0.3574	0.7624	0.0831	0.2589	0.3529	0.5783	0.9537	0.7126	0.9013	1	0.5468	0.575		1.0649	1.176	1.2923	1.1796	0.9699	0.9554	0.9662	0.8949		100	100	100	100	100	100	100	100		Phosphatidylethanolamine	Plasmalogen	100009829
6481			PE(P-18:0/22:6)	1	1.05	1.12	0.99	0.96	0.99	0.986	1	0.5755	0.6953	0.2839	0.5142	0.9546	0.7126	0.7625	1	0.9965	0.7316		0.9912	0.9865	1.0422	1.1096	1.2048	1.1958	1.1511	1.1891		100	100	100	100	100	100	100	100		Phosphatidylethanolamine	Plasmalogen	100010357
6483			PE(P-18:1/16:0)	0.93	1	0.95	1.05	0.89	1.07	0.5815	0.9186	0.8799	0.8316	0.8313	0.8495	0.8069	0.6637	0.2301	0.5575	0.6288	0.6128		1.2195	1.1345	1.2254	1.157	1.1524	1.2044	1.0225	1.2387		100	100	100	100	100	100	100	100		Phosphatidylethanolamine	Plasmalogen	100010713
6484			PE(P-18:1/16:1)	0.82	0.96	0.87	0.93	0.98	0.88	0.1329	0.4649	0.7608	0.7798	0.3348	0.56	0.4094	0.5043	0.9288	1	0.2685	0.4065		0.8955	0.7326	0.8561	0.7775	0.8998	0.8349	0.8781	0.7898		100	67	100	100	100	33	100	33		Phosphatidylethanolamine	Plasmalogen	100009489
6485			PE(P-18:1/18:0)	1.01	1.17	0.95	1.17	1.27	1.42	0.7882	1	0.2346	0.4565	0.9975	0.8789	0.3459	0.4643	0.2037	0.5117	0.047	0.1321		1.0314	1.0415	1.2027	0.9844	0.8679	1.0164	1.1024	1.2337		100	100	100	100	100	100	100	100		Phosphatidylethanolamine	Plasmalogen	100010714
6486			PE(P-18:1/18:1)	0.96	0.96	0.98	1.01	0.96	0.95	0.8123	1	0.8628	0.8249	0.9528	0.8789	0.8559	0.6799	0.7752	1	0.6693	0.6277		1.3452	1.297	1.2901	1.316	0.9149	0.9249	0.8778	0.8678		100	100	100	100	100	100	100	100		Phosphatidylethanolamine	Plasmalogen	100010358
6487			PE(P-18:1/18:2)	1.09	0.95	1.13	1.21	0.95	1.09	0.4262	0.8193	0.8523	0.8204	0.3069	0.534	0.1538	0.3007	0.8845	1	0.4333	0.5169		1.1142	1.2113	1.0531	1.2598	0.7696	0.9313	0.7314	0.8361		100	100	100	100	100	100	100	100		Phosphatidylethanolamine	Plasmalogen	100010359
6488			PE(P-18:1/18:3)	0.93	0.84	1.08	1.43	0.99	1.48	0.6798	0.968	0.6183	0.7123	0.5535	0.7288	0.133	0.2761	0.9938	1	0.0592	0.1552		1.0668	0.9956	0.8919	1.1476	0.7181	1.0236	0.7126	1.0597		100	67	100	100	67	100	67	100		Phosphatidylethanolamine	Plasmalogen	100010527
6490			PE(P-18:1/20:1)	0.8	0.99	1.02	1.1	1.25	0.94	0.2131	0.5982	0.9486	0.8411	0.8425	0.8537	0.6059	0.5851	0.241	0.57	0.7297	0.6522		1.0958	0.8758	1.0874	1.1224	0.7873	0.8635	0.9868	0.742		100	100	100	100	67	67	67	33		Phosphatidylethanolamine	Plasmalogen	100010360
6491			PE(P-18:1/20:2)	1.01	0.94	0.9	0.99	0.84	1.02	0.6997	0.9782	0.9689	0.8411	0.7848	0.8357	0.8748	0.6874	0.2706	0.6074	0.8762	0.7074		1.1167	1.1319	1.0527	1.0074	1.0129	0.9986	0.8526	1.0317		100	100	100	100	100	67	67	100		Phosphatidylethanolamine	Plasmalogen	100009490
6492			PE(P-18:1/20:3)	1.01	0.98	1.03	0.78	0.89	0.92	0.793	1	0.9763	0.8411	0.6863	0.7981	0.1141	0.2559	0.4613	0.8142	0.5297	0.569		1.4107	1.4277	1.3841	1.4564	1.1863	0.9302	1.0594	1.0863		100	100	100	100	100	100	100	100		Phosphatidylethanolamine	Plasmalogen	100009830
6493			PE(P-18:1/20:4)	0.97	0.99	1.01	0.91	0.85	0.87	0.795	1	0.9361	0.8411	0.9146	0.8789	0.4058	0.5012	0.1725	0.4672	0.272	0.4069		1.4304	1.3863	1.412	1.4446	0.9796	0.8899	0.8344	0.8568		100	100	100	100	100	100	100	100		Phosphatidylethanolamine	Plasmalogen	100010007
6494			PE(P-18:1/20:5)	0.96	1.09	1.17	0.97	0.94	0.81	0.8605	1	0.3331	0.5409	0.2048	0.4279	0.6316	0.5926	0.5978	0.9309	0.1872	0.3279		0.9554	0.916	1.0401	1.1161	1.2203	1.1879	1.1508	0.9919		100	100	100	100	100	67	100	67		Phosphatidylethanolamine	Plasmalogen	100010528
6497			PE(P-18:1/22:4)	1.02	0.98	1.05	1.06	1.02	0.99	0.8251	1	0.8417	0.816	0.6406	0.7771	0.8229	0.6666	0.9747	1	0.7865	0.6773		1.521	1.5503	1.4848	1.595	0.8202	0.8676	0.8338	0.8113		100	100	100	100	100	100	100	100		Phosphatidylethanolamine	Plasmalogen	100010715
6498			PE(P-18:1/22:5)	1.05	1.1	1.07	1.03	1.1	1	0.6176	0.9355	0.2472	0.4684	0.3589	0.583	0.8053	0.6635	0.4154	0.7703	0.9747	0.7316		1.2535	1.3126	1.3772	1.3459	0.9007	0.9279	0.99	0.8974		100	100	100	100	100	100	100	100		Phosphatidylethanolamine	Plasmalogen	100009491
6499			PE(P-18:1/22:6)	1.02	0.99	1.04	0.98	0.9	0.94	0.8104	1	0.7355	0.7651	0.5287	0.71	0.8803	0.6895	0.3016	0.6445	0.5463	0.575		1.1276	1.1464	1.1198	1.1756	1.2542	1.2312	1.1228	1.1828		100	100	100	100	100	100	100	100		Phosphatidylethanolamine	Plasmalogen	100010170
6500			PE(P-18:2/18:2)	1.19	1.01	1.16	1.5	1.1	1.19	0.238	0.6357	0.6888	0.7444	0.3076	0.5346	0.0108	0.0534	0.3305	0.6816	0.2049	0.3524		0.9798	1.1685	0.9855	1.134	0.8358	1.2512	0.9221	0.9949		100	100	100	100	100	100	100	100		Phosphatidylethanolamine	Plasmalogen	100010362
6501			PE(P-18:2/20:4)	0.93	0.92	0.95	0.88	0.77	0.91	0.5969	0.9259	0.4886	0.6504	0.7154	0.8081	0.2079	0.3575	0.0145	0.0926	0.2325	0.3767		1.4263	1.323	1.3162	1.3565	0.9714	0.8533	0.7454	0.8824		100	100	100	100	100	100	100	100		Phosphatidylethanolamine	Plasmalogen	100010363
6502			PE(P-18:2/22:6)	1	1	1	1.18	1.01	1	1	1	1	0.8411	1	0.8789	0.0306	0.1097	0.8691	1	1	0.7316		0.8272	0.8272	0.8272	0.8272	0.8272	0.9779	0.8361	0.8272		0	0	0	0	33	33	33	0		Phosphatidylethanolamine	Plasmalogen	100010171
6503			PE(P-14:0/18:0)	1.23	1.25	1.01	1.26	1.45	1.36	0.3136	0.7292	0.5037	0.654	0.8765	0.8668	0.5671	0.5733	0.1825	0.4792	0.4631	0.5366		0.8533	1.0528	1.0697	0.8625	0.8132	1.0211	1.1777	1.1044		100	100	100	100	100	67	100	67		Phosphatidylethanolamine	Plasmalogen	100009664
6504			PE(P-14:0/18:1)	0.91	0.91	0.91	1	1	1	0.1173	0.4341	0.1173	0.3073	0.1173	0.3073	1	0.7126	1	1	1	0.7316		0.8543	0.7814	0.7814	0.7814	0.7814	0.7814	0.7814	0.7814		33	0	0	0	0	0	0	0		Phosphatidylethanolamine	Plasmalogen	100010520
6505			PE(P-14:1/18:1)	0.91	0.92	0.89	1	1	1	0.4946	0.8783	0.5498	0.6802	0.3666	0.5908	0.9873	0.7126	1	1	1	0.7316		0.9393	0.8594	0.8685	0.8369	0.7983	0.7997	0.7983	0.7983		33	33	33	33	0	33	33	0		Phosphatidylethanolamine	Plasmalogen	100009665
6507			PE(P-16:0/16:0)	0.87	0.9	0.92	0.98	0.89	0.82	0.5253	0.8959	0.6973	0.7447	0.6641	0.7844	0.8121	0.6642	0.3656	0.718	0.1736	0.3131		0.9373	0.8117	0.8454	0.8643	1.2754	1.2462	1.1314	1.0486		100	100	100	100	100	100	100	100		Phosphatidylethanolamine	Plasmalogen	100010521
6508			PE(P-16:0/16:1)	0.86	0.9	0.67	0.75	0.68	0.67	0.464	0.8538	0.6306	0.7201	0.0358	0.1426	0.1726	0.3221	0.0652	0.2568	0.0694	0.1713		1.1731	1.0057	1.0603	0.7832	1.2862	0.9622	0.8715	0.862		100	100	100	67	100	100	100	100		Phosphatidylethanolamine	Plasmalogen	100010522
6509			PE(P-16:0/18:0)	0.67	1.04	0.86	0.78	0.82	0.9	0.0504	0.2655	0.9059	0.836	0.4906	0.6852	0.2513	0.3993	0.3457	0.6976	0.6458	0.619		1.1872	0.7985	1.2336	1.0226	1.2275	0.9635	1.0123	1.101		100	100	100	100	100	100	100	100		Phosphatidylethanolamine	Plasmalogen	100010523
6510			PE(P-16:0/18:1)	0.83	0.95	0.98	0.88	0.91	0.92	0.112	0.4199	0.6425	0.7262	0.8257	0.8495	0.3012	0.4312	0.3879	0.7431	0.4896	0.5483		1.3629	1.1379	1.2891	1.3291	1.2855	1.1353	1.169	1.1809		100	100	100	100	100	100	100	100		Phosphatidylethanolamine	Plasmalogen	100009484
6511			PE(P-16:0/18:2)	0.9	0.91	1.01	0.99	0.88	0.96	0.3711	0.7791	0.5494	0.6802	0.6362	0.7756	0.8744	0.6874	0.1557	0.4403	0.6122	0.6037		1.2643	1.1434	1.1524	1.2796	1.2037	1.1861	1.0534	1.1585		100	100	100	100	100	100	100	100		Phosphatidylethanolamine	Plasmalogen	100010709
6512			PE(P-16:0/18:3)	1	1	1.06	1	1.05	1	1	1	1	0.8411	0.0465	0.1707	1	0.7126	0.07	0.2714	1	0.7316		0.8646	0.8646	0.8646	0.915	0.8646	0.8646	0.9098	0.8646		0	0	0	33	0	0	33	0		Phosphatidylethanolamine	Plasmalogen	100010002
6514			PE(P-16:0/20:1)	1.07	1.01	1.18	0.98	0.97	0.88	0.5262	0.8959	0.9345	0.8411	0.1549	0.3609	0.6835	0.6149	0.653	0.9696	0.2414	0.3824		1.0494	1.1211	1.0599	1.2355	1.1829	1.1546	1.1454	1.0433		100	100	100	100	100	100	100	100		Phosphatidylethanolamine	Plasmalogen	100009668
6515			PE(P-16:0/20:2)	1.02	0.88	1.04	1.12	0.99	0.95	0.7488	0.9994	0.3564	0.5591	0.7153	0.8081	0.485	0.5409	0.851	1	0.558	0.5811		1.0803	1.1053	0.9546	1.1227	1.0371	1.1594	1.031	0.9819		100	100	100	100	100	100	100	100		Phosphatidylethanolamine	Plasmalogen	100010524
6516			PE(P-16:0/20:3)	0.96	1.01	0.95	0.89	1	0.97	0.6915	0.9746	0.8422	0.816	0.5545	0.7288	0.2595	0.4048	0.9289	1	0.7968	0.6798		1.1188	1.0759	1.1302	1.0639	1.1086	0.9843	1.1121	1.0739		100	100	100	100	100	100	100	100		Phosphatidylethanolamine	Plasmalogen	100010003
6517			PE(P-16:0/20:4)	0.94	0.96	0.98	1	0.9	0.93	0.5798	0.9175	0.6732	0.738	0.8199	0.8488	0.8917	0.6926	0.341	0.6941	0.6481	0.6197		1.2652	1.1849	1.2104	1.2336	1.0974	1.1028	0.9842	1.0238		100	100	100	100	100	100	100	100		Phosphatidylethanolamine	Plasmalogen	100010168
6518			PE(P-16:0/20:5)	1.01	1.2	1.02	1.18	0.91	0.8	0.9954	1	0.2557	0.4746	0.7794	0.8344	0.6294	0.5925	0.7855	1	0.3002	0.4265		0.8759	0.8888	1.0517	0.8937	1.6601	1.9588	1.5151	1.3273		100	100	100	100	100	100	100	100		Phosphatidylethanolamine	Plasmalogen	100010710
6520			PE(P-16:0/22:2)	0.98	1.16	1.03	1.01	1.31	1.3	0.8916	1	0.3662	0.5641	0.8337	0.8495	0.9886	0.7126	0.0678	0.264	0.0968	0.215		0.7758	0.7608	0.9019	0.8007	0.8365	0.8409	1.0979	1.0898		33	0	67	33	67	33	100	67		Phosphatidylethanolamine	Plasmalogen	100010353
6521			PE(P-16:0/22:4)	0.97	0.97	1.02	1	0.93	0.92	0.844	1	0.8081	0.8021	0.8258	0.8495	0.8898	0.6926	0.5009	0.8552	0.5666	0.5833		1.2529	1.218	1.218	1.2805	0.9975	0.9936	0.9315	0.92		100	100	100	100	100	100	100	100		Phosphatidylethanolamine	Plasmalogen	100010354
6522			PE(P-16:0/22:5)	1.04	1.1	1.03	1	1.01	1	0.6612	0.9577	0.2745	0.489	0.5868	0.7496	0.9178	0.7029	0.8223	1	0.902	0.7149		1.0686	1.107	1.1755	1.1038	1.0731	1.0699	1.0872	1.0733		100	100	100	100	100	100	100	100		Phosphatidylethanolamine	Plasmalogen	100009669
6523			PE(P-16:0/22:6)	0.98	0.99	1.07	0.97	0.89	0.95	0.8871	1	0.8964	0.8332	0.4011	0.6175	0.7941	0.6598	0.2821	0.622	0.6194	0.6076		1.0068	0.9871	0.9922	1.0819	1.4601	1.4141	1.3062	1.3813		100	100	100	100	100	100	100	100		Phosphatidylethanolamine	Plasmalogen	100009827
6524			PE(P-18:0/16:0)	1.03	1.03	0.98	0.94	0.91	0.92	0.8099	1	0.793	0.7973	0.8313	0.8495	0.2888	0.4219	0.3606	0.7121	0.4254	0.5148		1.0291	1.0576	1.0609	1.0047	1.1259	1.0541	1.027	1.0322		100	100	100	100	100	100	100	100		Phosphatidylethanolamine	Plasmalogen	100009485
6747	PI	Ester	PI(18:0/16:0)	1.06	1.06	1.05	1.08	1.03	0.96	0.5333	0.8959	0.5427	0.6789	0.6579	0.7814	0.4338	0.5168	0.7725	1	0.4392	0.5189		1.1112	1.178	1.1784	1.1651	0.7914	0.8522	0.8169	0.7571		100	100	100	100	100	100	100	100		PI	Ester	100009493
6748			PI(18:0/16:1)	1.3	1.11	1.12	1.24	1.09	1.28	0.0649	0.3058	0.3499	0.5549	0.3272	0.5528	0.0879	0.2197	0.3785	0.7323	0.0835	0.1954		0.8096	1.0556	0.8947	0.9056	1.148	1.4218	1.2482	1.465		100	100	100	100	100	100	100	100		PI	Ester	100010717
6751			PI(18:0/18:1)	1.22	1.14	1.19	1.16	1.18	1.14	0.107	0.4092	0.2901	0.5055	0.1249	0.3188	0.2535	0.3997	0.151	0.4337	0.2286	0.3754		0.7649	0.9307	0.8717	0.9136	0.9276	1.0724	1.0913	1.0551		100	100	100	100	100	100	100	100		PI	Ester	100009832
6752			PI(18:0/18:2)	1.22	1.1	1.31	1.16	1.1	1.18	0.1046	0.4036	0.4817	0.6458	0.0333	0.1359	0.1903	0.3388	0.3568	0.7066	0.0963	0.2148		0.8395	1.0282	0.9266	1.1036	0.8601	0.9974	0.9442	1.0187		100	100	100	100	100	100	100	100		PI	Ester	100010366
6753			PI(18:0/18:3)	0.92	0.83	0.73	0.92	1.01	0.92	0.6249	0.9405	0.2191	0.4399	0.0332	0.1359	0.4804	0.5378	0.9248	1	0.4804	0.5417		0.9296	0.8583	0.7686	0.6808	0.7409	0.6808	0.75	0.6808		33	33	33	33	33	0	33	0		PI	Ester	100010172
6756			PI(18:0/20:2)	1.18	1.13	1.24	1.24	1.26	1.29	0.1702	0.5327	0.2888	0.5045	0.0614	0.2055	0.0491	0.147	0.0406	0.1933	0.0283	0.0931		0.7506	0.8841	0.8447	0.9289	0.8493	1.0533	1.0734	1.0965		100	100	100	100	100	100	100	100		PI	Ester	100009676
6757			PI(18:0/20:3)	1.16	1.2	1.25	1.06	1.16	1.16	0.2398	0.6396	0.238	0.457	0.1363	0.3334	0.5795	0.576	0.2046	0.5128	0.2403	0.3811		0.9097	1.0581	1.0923	1.133	0.8916	0.9477	1.0382	1.0379		100	100	100	100	100	100	100	100		PI	Ester	100010173
6758			PI(18:0/20:4)	1.13	1.1	1.24	1.12	1.09	1.14	0.2602	0.6772	0.4292	0.61	0.079	0.2434	0.3712	0.4803	0.4952	0.848	0.2972	0.424		1.1437	1.2963	1.2579	1.4172	0.81	0.9076	0.8821	0.925		100	100	100	100	100	100	100	100		PI	Ester	100010174
6759			PI(18:0/20:5)	1.16	1.11	1.01	1.05	0.9	1.03	0.2689	0.6832	0.433	0.6111	0.9475	0.8789	0.7617	0.6437	0.451	0.8021	0.8492	0.698		0.6644	0.7739	0.7369	0.6697	0.7763	0.8146	0.6969	0.7998		0	33	33	33	33	33	33	33		PI	Ester	100009677
6761			PI(18:0/22:4)	1.26	1.32	1.33	1.15	1.23	1.19	0.1698	0.5325	0.0894	0.2677	0.0711	0.227	0.1848	0.3327	0.0896	0.3171	0.3301	0.4463		0.8824	1.1109	1.163	1.1705	0.8034	0.9206	0.9858	0.9563		100	100	100	100	100	100	100	100		PI	Ester	100009833
6762			PI(18:0/22:5)	1.32	1.29	1.39	1.27	1.27	1.31	0.0362	0.2211	0.0821	0.2567	0.0369	0.146	0.0777	0.2006	0.0979	0.3365	0.0958	0.2144		0.7718	1.0221	0.9932	1.0706	0.898	1.1387	1.1375	1.1763		100	100	100	100	100	100	100	100		PI	Ester	100010532
6763			PI(18:0/22:6)	1.02	1.03	1.18	1.19	1.04	1.22	0.9948	1	0.9808	0.8411	0.3911	0.6105	0.3009	0.4312	0.8208	1	0.28	0.4146		0.6355	0.6454	0.6572	0.7489	1.335	1.5927	1.3846	1.632		100	100	100	100	100	100	100	100		PI	Ester	100010367
6765			PI(18:1/16:1)	1.12	1.14	1.22	1.26	1.26	1.1	0.4282	0.82	0.2699	0.4867	0.1429	0.3435	0.2559	0.4019	0.2048	0.5128	0.6974	0.6383		0.9607	1.0756	1.0972	1.1691	0.7428	0.9393	0.9376	0.814		100	100	100	100	100	100	100	100		PI	Ester	100010368
6766			PI(18:1/18:1)	1.13	1.05	0.89	1.23	1.34	1.38	0.6092	0.93	0.6556	0.7297	0.8243	0.8495	0.3221	0.443	0.1095	0.3562	0.0965	0.2148		1.0049	1.131	1.0581	0.8975	0.6643	0.819	0.8926	0.9137		100	100	100	100	100	100	100	100		PI	Ester	100009494
6767			PI(18:1/18:2)	1.12	0.83	1.07	1.16	1.12	1.19	0.5304	0.8959	0.2937	0.5094	0.5184	0.7011	0.2929	0.4244	0.4185	0.7723	0.1879	0.3283		1.0433	1.1651	0.8697	1.1154	0.7172	0.8329	0.8027	0.8507		100	100	100	100	100	100	100	100		PI	Ester	100009678
6772			PI(18:1/20:3)	1.18	1.11	1.17	1.08	1.1	1.25	0.1757	0.5387	0.2361	0.457	0.1804	0.4006	0.5928	0.5811	0.5218	0.8695	0.1272	0.2573		0.8588	1.0128	0.9573	1.0086	0.8476	0.9195	0.9347	1.0635		67	100	100	100	67	100	100	100		PI	Ester	100010175
6773			PI(18:1/20:4)	1.1	1.18	1.14	1.26	1.25	1.28	0.5204	0.8933	0.1777	0.3866	0.2704	0.5005	0.1325	0.2759	0.1183	0.3766	0.1129	0.2395		1.0795	1.1893	1.2769	1.2266	0.5963	0.7535	0.7467	0.7629		100	100	100	100	100	100	100	100		PI	Ester	100010369
6783			PI(18:2/18:2)	1	1.28	1.08	0.99	0.99	0.99	1	1	0.1191	0.3097	0.5609	0.7307	0.9261	0.7049	0.9261	1	0.9261	0.725		0.6598	0.6598	0.8418	0.7139	0.6676	0.6598	0.6598	0.6598		0	0	33	33	33	0	0	0		PI	Ester	100009834
6831			PI(16:0/16:0)	0.97	1.11	0.99	1.27	1.37	1.32	0.7875	1	0.4172	0.6001	0.6657	0.7856	0.0731	0.1933	0.0184	0.1073	0.0327	0.1018		0.842	0.813	0.9375	0.833	0.8288	1.0524	1.1329	1.0927		100	100	100	100	100	100	100	100		PI	Ester	100010716
6832			PI(16:0/16:1)	1.33	1.04	1.28	0.98	1.01	1.18	0.3207	0.735	0.8851	0.8318	0.2618	0.4903	0.9068	0.6974	0.9936	1	0.245	0.3862		0.4645	0.6158	0.4811	0.5936	0.9198	0.9028	0.9286	1.0842		67	33	33	67	67	67	67	100		PI	Ester	100010529
6834			PI(16:0/18:1)	1.02	1.04	1.02	1.07	1.13	1.07	0.8985	1	0.6382	0.7241	0.8835	0.8691	0.3664	0.48	0.2553	0.5842	0.4445	0.5214		0.6971	0.7141	0.7283	0.712	0.9922	1.0643	1.1175	1.0629		100	100	100	100	100	100	100	100		PI	Ester	100009492
6835			PI(16:0/18:2)	1.07	0.96	1.09	1.17	1.07	1.18	0.405	0.8084	0.9607	0.8411	0.2707	0.5005	0.1463	0.2928	0.3553	0.7057	0.0616	0.1593		0.6758	0.7229	0.648	0.734	1.0917	1.2798	1.1659	1.2844		100	100	100	100	100	100	100	100		PI	Ester	100010530
6840			PI(16:0/20:3)	1.07	0.92	1.06	0.95	1.21	1.25	0.5731	0.9144	0.7027	0.7477	0.4766	0.672	0.9704	0.7126	0.1061	0.3526	0.1081	0.2313		0.7096	0.7559	0.6504	0.7545	1.266	1.2088	1.5376	1.5824		67	100	100	100	100	100	100	100		PI	Ester	100010008
6841			PI(16:0/20:4)	1.19	1.14	1.23	1.16	1.23	1.22	0.4043	0.8084	0.235	0.4566	0.1105	0.3	0.2529	0.3993	0.1344	0.4026	0.1769	0.316		0.7939	0.944	0.9016	0.9741	0.8196	0.9496	1.0067	0.9969		100	100	100	100	100	100	100	100		PI	Ester	100010009
6845			PI(16:0/22:4)	1.01	1.01	1.01	1.36	1.24	1.37	0.8986	1	0.9721	0.8411	0.9577	0.8789	0.022	0.0886	0.1199	0.3788	0.0234	0.0811		0.8017	0.8137	0.8075	0.8102	0.7669	1.0434	0.9495	1.0536		67	67	67	33	33	67	67	100		PI	Ester	100010531
6846			PI(16:0/22:5)	1.01	1.13	1.13	1.06	1.14	1.05	0.9846	1	0.5722	0.6925	0.5653	0.7334	0.9638	0.7126	0.3825	0.7352	0.7374	0.6542		0.6199	0.6246	0.6977	0.703	0.9486	1.0057	1.0773	0.9955		67	100	67	67	100	100	100	100		PI	Ester	100009675
6847			PI(16:0/22:6)	1	1	1	0.86	1.05	0.96	1	1	1	0.8411	1	0.8789	0.2408	0.392	0.754	1	0.7944	0.6792		0.7289	0.7289	0.7289	0.7289	0.8502	0.7289	0.8912	0.8193		0	0	0	0	33	0	33	33		PI	Ester	100010365
7173	Sphingomyelin	Sphingomyelin	SM(14:0)	1	1.01	0.97	0.93	0.83	0.88	0.9057	1	0.8848	0.8318	0.7	0.8023	0.5502	0.5683	0.0508	0.2178	0.167	0.3064		1.2977	1.3031	1.3128	1.265	1.1118	1.0357	0.924	0.9729		100	100	100	100	100	100	100	100		Sphingomyelin	Sphingomyelin	100010370
7174			SM(16:0)	0.99	1.02	0.98	0.91	0.89	0.89	0.9262	1	0.8252	0.8082	0.7931	0.8357	0.2969	0.4281	0.1628	0.4531	0.1751	0.315		1.2612	1.2458	1.2821	1.2314	1.0266	0.9351	0.9145	0.9116		100	100	100	100	100	100	100	100		Sphingomyelin	Sphingomyelin	100010533
7175			SM(18:0)	0.97	0.99	0.97	0.91	0.88	0.84	0.6382	0.9483	0.7875	0.7959	0.6468	0.7806	0.3146	0.4378	0.1041	0.3494	0.0517	0.1415		1.3426	1.2958	1.3256	1.3087	1.2484	1.1303	1.0998	1.0435		100	100	100	100	100	100	100	100		Sphingomyelin	Sphingomyelin	100010534
7176			SM(18:1)	0.94	0.93	0.93	0.87	0.85	0.84	0.3817	0.7885	0.2795	0.4926	0.277	0.5062	0.159	0.3063	0.0535	0.2246	0.0708	0.1735		1.5767	1.4804	1.4595	1.4704	1.0874	0.9464	0.9253	0.9111		100	100	100	100	100	100	100	100		Sphingomyelin	Sphingomyelin	100010010
7177			SM(20:0)	0.99	0.9	0.98	1.05	1	0.96	0.678	0.9678	0.6974	0.7447	0.5225	0.7029	0.5087	0.5534	0.9358	1	0.6413	0.6161		1.1398	1.1327	1.0295	1.1139	0.9492	0.9997	0.948	0.9113		100	100	100	100	100	100	100	100		Sphingomyelin	Sphingomyelin	100009835
7178			SM(26:1)	1.05	1.09	1.02	1	0.96	0.91	0.5206	0.8933	0.2988	0.5146	0.7383	0.8167	0.9031	0.6961	0.6361	0.9576	0.2836	0.4155		0.9173	0.9626	1.0011	0.9335	1.0793	1.0743	1.0359	0.9842		100	100	100	100	100	100	100	100		Sphingomyelin	Sphingomyelin	100009496
7179			SM(22:0)	0.98	0.94	0.98	1	0.97	0.94	0.9052	1	0.6953	0.7447	0.7545	0.8256	0.9249	0.7049	0.719	1	0.3108	0.4334		1.0784	1.055	1.0098	1.0578	0.9858	0.986	0.9611	0.93		100	100	100	100	100	100	100	100		Sphingomyelin	Sphingomyelin	100009495
7180			SM(22:1)	1.01	0.96	1	1.04	0.97	0.94	0.6181	0.9355	0.9278	0.8401	0.6578	0.7814	0.6999	0.6196	0.7693	1	0.3822	0.4811		1.0136	1.0262	0.9734	1.0107	1.0198	1.0604	0.9926	0.961		100	100	100	100	100	100	100	100		Sphingomyelin	Sphingomyelin	100010718
7181			SM(24:0)	0.97	0.96	1	0.96	0.91	0.87	0.6037	0.9286	0.4719	0.6387	0.8254	0.8495	0.6716	0.6098	0.1784	0.4764	0.0617	0.1593		1.1031	1.0676	1.0569	1.0989	1.1072	1.0665	1.0125	0.9672		100	100	100	100	100	100	100	100		Sphingomyelin	Sphingomyelin	100010011
7182			SM(24:1)	1	0.99	0.97	0.94	0.91	0.88	0.9523	1	0.8875	0.8318	0.7667	0.8312	0.4645	0.5262	0.2304	0.5575	0.1183	0.2463		1.052	1.0513	1.0366	1.0241	1.0647	1.0042	0.9717	0.9422		100	100	100	100	100	100	100	100		Sphingomyelin	Sphingomyelin	100010176
7183			SM(26:0)	1.07	1	0.99	1.07	1.04	0.93	0.2997	0.7152	0.8586	0.8227	0.7967	0.8368	0.5329	0.5597	0.6791	0.9816	0.4059	0.5017		1.0016	1.074	0.9996	0.99	1.0197	1.0873	1.063	0.9497		100	100	100	100	100	100	100	100		Sphingomyelin	Sphingomyelin	100010535
7184			SM(20:1)	1	0.92	0.96	0.98	0.93	0.91	0.8853	1	0.4299	0.6102	0.6907	0.7996	0.8543	0.6799	0.4071	0.7658	0.2944	0.4228		1.1756	1.1806	1.0865	1.123	0.9718	0.9535	0.9031	0.8851		100	100	100	100	100	100	100	100		Sphingomyelin	Sphingomyelin	100009679
7185	Triacylglycerol	Ester	TAG57:2-FA18:1	1.27	1.11	1.24	1.23	1.16	1.29	0.0214	0.1505	0.1763	0.3848	0.02	0.0939	0.0335	0.1159	0.1877	0.4846	0.018	0.0686		0.6458	0.8206	0.7193	0.7991	1.3515	1.6645	1.5659	1.7368		100	100	100	100	100	100	100	100		Triacylglycerol	Ester	100010234
7192			TAG57:3-FA18:2	1.66	1.3	1.53	1.11	1.11	1.07	0.1318	0.4627	0.2008	0.4169	0.0948	0.2742	0.7552	0.6421	0.9281	1	0.7638	0.6678		1.2213	2.0297	1.5875	1.8738	2.3795	2.6372	2.6441	2.5386		100	100	100	100	100	100	100	100		Triacylglycerol	Ester	100009734
7238			TAG56:7-FA18:1	1.21	1.22	1.4	1.2	1.2	1.19	0.0199	0.1445	0.0235	0.1295	0.0005	0.0073	0.0361	0.1196	0.0367	0.1784	0.0112	0.0479		1.1261	1.3668	1.3777	1.577	1.8958	2.2779	2.2726	2.2492		100	100	100	100	100	100	100	100		Triacylglycerol	Ester	100009732
7239			TAG56:7-FA18:2	1.17	1.1	1.29	1.17	1.16	1.08	0.1623	0.5164	0.4412	0.6172	0.0072	0.0502	0.0539	0.1572	0.0499	0.216	0.0876	0.2025		1.5737	1.8367	1.7296	2.027	2.8176	3.2926	3.2764	3.0512		100	100	100	100	100	100	100	100		Triacylglycerol	Ester	100009557
7240			TAG56:7-FA18:3	1.1	1.05	1.06	1.12	1.07	0.98	0.3287	0.7386	0.7598	0.7798	0.769	0.8312	0.7409	0.6353	0.898	1	0.9929	0.7316		1.9732	2.1661	2.0779	2.0847	3.0909	3.4532	3.3226	3.043		100	100	100	100	100	100	100	100		Triacylglycerol	Ester	100009733
7244			TAG56:7-FA20:3	1.06	1.04	1.16	1.21	1.25	1.1	0.3727	0.7816	0.3893	0.5804	0.1097	0.299	0.0347	0.1172	0.0319	0.1619	0.0705	0.173		1.6196	1.7245	1.6845	1.8826	2.1577	2.6117	2.6965	2.3723		100	100	100	100	100	100	100	100		Triacylglycerol	Ester	100009558
7245			TAG56:7-FA20:4	1.25	1.25	1.41	1.2	1.2	1.16	0.0435	0.2439	0.0477	0.1899	0.0018	0.0205	0.0135	0.0623	0.0089	0.0684	0.0207	0.0758		1.4762	1.8427	1.847	2.0783	1.4961	1.791	1.7933	1.7428		100	100	100	100	100	100	100	100		Triacylglycerol	Ester	100009898
7246			TAG56:7-FA20:5	1.25	1.2	1.36	1.27	1.25	1.28	0.0714	0.321	0.3439	0.549	0.0299	0.1258	0.0963	0.2294	0.1506	0.4337	0.0752	0.1817		1.056	1.3151	1.2707	1.4348	1.5545	1.9808	1.9363	1.9847		100	100	100	100	100	100	100	100		Triacylglycerol	Ester	100010427
7248			TAG56:7-FA22:4	1.05	0.89	1.07	1.13	1.14	1.12	0.8667	1	0.3667	0.5641	0.7701	0.8312	0.3102	0.4366	0.3641	0.7166	0.0619	0.1593		1.1056	1.1554	0.9793	1.1776	2.0909	2.3608	2.3919	2.3391		100	100	100	100	100	100	100	100		Triacylglycerol	Ester	100010232
7249			TAG56:7-FA22:5	1.08	1.03	1.2	1.26	1.25	1.25	0.0506	0.2655	0.2304	0.4514	0.0051	0.0398	0.0047	0.0313	0.0077	0.0608	0.0044	0.0255		1.0702	1.1538	1.1055	1.2828	2.0547	2.5808	2.5613	2.564		100	100	100	100	100	100	100	100		Triacylglycerol	Ester	100010598
7250			TAG56:7-FA22:6	1.32	1.25	1.45	1.31	1.35	1.39	0.0048	0.0633	0.0185	0.1133	0.001	0.0127	0.034	0.1165	0.0193	0.1107	0.0093	0.0421		0.5969	0.7856	0.748	0.863	1.5225	1.9895	2.0536	2.1206		100	100	100	100	100	100	100	100		Triacylglycerol	Ester	100010767
7254			TAG56:8-FA16:0	1.42	1.3	1.41	1.34	1.32	1.22	0.0045	0.0607	0.1005	0.2838	0.0117	0.0672	0.0164	0.072	0.0434	0.1982	0.0975	0.2162		0.6081	0.8658	0.7883	0.8552	1.4461	1.9415	1.9142	1.7647		100	100	100	100	100	100	100	100		Triacylglycerol	Ester	100010071
7255			TAG56:8-FA16:1	1.07	0.92	1.23	1.17	1.27	1.3	0.075	0.3305	0.0466	0.1881	0.0023	0.0236	0.1232	0.2676	0.0567	0.2366	0.0527	0.1431		0.948	1.0151	0.8768	1.1631	1.9585	2.297	2.4836	2.5415		100	100	100	100	100	100	100	100		Triacylglycerol	Ester	100010233
7257			TAG56:8-FA18:1	1.21	1.12	1.18	1.26	1.18	1.18	0.5842	0.9203	0.6712	0.7378	0.5424	0.7207	0.1449	0.291	0.3337	0.6857	0.2521	0.3901		0.5791	0.7026	0.6466	0.6834	1.5772	1.9918	1.868	1.8689		100	100	100	100	100	100	100	100		Triacylglycerol	Ester	100010428
7258			TAG56:8-FA18:2	1.43	1.31	1.55	1.29	1.25	1.27	1.293e-05	0.0009	0.0002	0.0048	1.2137e-06	7.4584e-05	0.0002	0.0049	0.0013	0.0201	0.0002	0.0031		1.577	2.2615	2.0652	2.4501	2.1181	2.728	2.6533	2.6958		100	100	100	100	100	100	100	100		Triacylglycerol	Ester	100009559
7259			TAG56:8-FA18:3	1.41	1.29	1.37	1.16	1.27	1.21	0.0073	0.0823	0.1295	0.3186	0.0226	0.1033	0.0442	0.137	0.2731	0.6105	0.1454	0.2832		1.8741	2.6359	2.4178	2.5637	3.1915	3.6911	4.0408	3.865		100	100	100	100	100	100	100	100		Triacylglycerol	Ester	100010072
7263			TAG56:8-FA20:4	1.39	1.43	1.68	1.24	1.21	1.2	0.0203	0.146	0.0988	0.2822	0.0093	0.059	0.0276	0.1029	0.0115	0.0793	0.0092	0.0421		1.7162	2.3872	2.4623	2.8764	1.473	1.8216	1.7843	1.7727		100	100	100	100	100	100	100	100		Triacylglycerol	Ester	100010599
7264			TAG56:8-FA20:5	1.13	1.08	1.21	1.26	1.35	1.28	0.2448	0.6497	0.512	0.6615	0.0575	0.1975	0.1107	0.2519	0.1027	0.3477	0.061	0.1583		1.7511	1.9736	1.8991	2.1203	1.6638	2.1011	2.2393	2.1298		100	100	100	100	100	100	100	100		Triacylglycerol	Ester	100009899
7266			TAG56:8-FA22:5	1.15	0.96	1.24	1.19	1.22	1.2	0.0295	0.1887	0.2745	0.489	0.0048	0.0378	0.2636	0.406	0.1032	0.3477	0.1053	0.2261		1.5442	1.7833	1.4794	1.9123	2.4773	2.9422	3.0214	2.976		100	100	100	100	100	100	100	100		Triacylglycerol	Ester	100010768
7267			TAG56:8-FA22:6	1.38	1.25	1.55	1.44	1.49	1.48	0.004	0.0563	0.0863	0.2646	0.0031	0.028	0.0026	0.0231	0.002	0.0257	0.0026	0.0174		0.8855	1.2186	1.109	1.3729	1.6526	2.3733	2.4661	2.452		100	100	100	100	100	100	100	100		Triacylglycerol	Ester	100009560
7275			TAG56:9-FA18:3	1.42	1.07	1.24	1.2	1.03	1.19	0.1266	0.4539	0.7905	0.7968	0.8293	0.8495	0.8933	0.6926	0.7682	1	0.6975	0.6383		1.8168	2.5771	1.9457	2.2586	2.2747	2.7199	2.3425	2.7149		100	100	100	100	100	100	100	100		Triacylglycerol	Ester	100010769
7278			TAG56:9-FA20:4	1.53	1.33	1.65	1.67	1.46	1.55	0.1236	0.4469	0.3076	0.5216	0.269	0.5001	0.0721	0.1933	0.1742	0.4686	0.1094	0.2333		2.0104	3.0686	2.6712	3.3129	1.1497	1.9238	1.6766	1.7795		100	100	100	100	100	100	100	100		Triacylglycerol	Ester	100010770
7279			TAG56:9-FA20:5	1.32	1.19	1.33	1.38	1.25	1.42	0.5021	0.8845	0.4289	0.61	0.4101	0.6263	0.211	0.3614	0.3447	0.6975	0.159	0.2995		1.9756	2.6143	2.358	2.6281	1.4996	2.0666	1.8795	2.1313		100	100	100	100	100	100	100	100		Triacylglycerol	Ester	100010073
7282			TAG56:9-FA22:6	1.16	1.1	1.34	1.6	1.51	1.6	0.0751	0.3305	0.5803	0.6982	0.0085	0.056	0.0078	0.0447	0.0064	0.0532	0.0016	0.0124		1.4027	1.6267	1.5463	1.8757	1.8468	2.9548	2.7857	2.9536		100	100	100	100	100	100	100	100		Triacylglycerol	Ester	100010600
7306			TAG56:4-FA16:0	0.97	1.07	1.06	1.04	1.01	1.02	0.6872	0.9718	0.364	0.5641	0.3951	0.6141	0.4923	0.5442	0.7298	1	0.4748	0.538		0.7315	0.7112	0.7814	0.7721	2.3046	2.4063	2.3273	2.3573		100	100	100	100	100	100	100	100		Triacylglycerol	Ester	100010762
7309			TAG56:4-FA18:0	1.08	1.18	1.18	1.17	1.12	1.07	0.4756	0.8624	0.1544	0.3579	0.0852	0.2547	0.053	0.1551	0.1518	0.4344	0.2466	0.3882		0.6231	0.6747	0.7331	0.7329	1.6152	1.8894	1.8149	1.7353		100	100	100	100	100	100	100	100		Triacylglycerol	Ester	100009554
7310			TAG56:4-FA18:1	1	1.02	1.06	1.12	1.03	1.02	0.9552	1	0.9268	0.8401	0.5844	0.7477	0.235	0.3873	0.6937	0.9915	0.5431	0.5732		0.7057	0.705	0.7214	0.7511	2.0906	2.3321	2.1526	2.1223		100	100	100	100	100	100	100	100		Triacylglycerol	Ester	100009892
7311			TAG56:4-FA18:2	1.02	1.03	1.08	1.09	0.98	1	0.7298	0.9937	0.8638	0.8249	0.8227	0.8495	0.4812	0.5378	0.9191	1	0.6798	0.6333		0.9688	0.9847	0.9959	1.0472	2.4906	2.7218	2.4424	2.4951		100	100	100	100	100	100	100	100		Triacylglycerol	Ester	100009893
7314			TAG56:4-FA20:1	0.99	1.05	1.09	1.12	1.04	1.02	0.788	1	0.928	0.8401	0.6965	0.8013	0.2712	0.4097	0.5597	0.8994	0.5652	0.5829		1.0544	1.0487	1.1055	1.1448	2.4011	2.6778	2.4935	2.4594		100	100	100	100	100	100	100	100		Triacylglycerol	Ester	100010422
7315			TAG56:4-FA20:2	0.94	0.99	1.03	1.15	1.03	1.05	0.5682	0.9117	0.8635	0.8249	0.7684	0.8312	0.1846	0.3327	0.7198	1	0.4388	0.5189		0.6267	0.5908	0.621	0.6475	1.9425	2.2386	2.0061	2.0416		100	100	100	100	100	100	100	100		Triacylglycerol	Ester	100009728
7316			TAG56:4-FA20:3	1.01	1.13	1.1	1.21	1.13	1.11	0.8758	1	0.3053	0.5208	0.2548	0.4843	0.055	0.1587	0.199	0.505	0.2811	0.4148		0.5997	0.6062	0.6758	0.6595	1.6756	2.0282	1.8948	1.8583		100	100	100	100	100	100	100	100		Triacylglycerol	Ester	100009894
7317			TAG56:4-FA20:4	1.06	1.22	1.15	1.21	1.05	1.06	0.62	0.936	0.0531	0.2017	0.1345	0.3301	0.05	0.1482	0.4833	0.8353	0.4741	0.538		0.9593	1.018	1.1666	1.0997	1.2005	1.4541	1.2598	1.2739		100	100	100	100	100	100	100	100		Triacylglycerol	Ester	100010763
7319			TAG56:4-FA22:4	1.04	1.13	1.14	1.13	1.13	1.23	0.5855	0.9206	0.1464	0.3465	0.1378	0.3357	0.1284	0.2724	0.1892	0.4866	0.0149	0.0585		0.7795	0.8126	0.8817	0.8919	1.4874	1.6848	1.6739	1.8249		100	100	100	100	100	100	100	100		Triacylglycerol	Ester	100010066
7323			TAG56:5-FA16:0	0.91	1.02	1.04	1.15	1.02	1.09	0.342	0.7503	0.7835	0.7936	0.4484	0.6561	0.1421	0.2874	0.938	1	0.3024	0.4284		0.8529	0.7766	0.868	0.8903	2.2077	2.5414	2.2546	2.3966		100	100	100	100	100	100	100	100		Triacylglycerol	Ester	100010764
7326			TAG56:5-FA18:0	1.06	1.15	1.19	1.18	1.09	1.08	0.5784	0.917	0.1559	0.3579	0.03	0.1259	0.021	0.0859	0.2199	0.5414	0.3326	0.4477		0.9806	1.0402	1.1293	1.1623	1.6268	1.9175	1.7704	1.7587		100	100	100	100	100	100	100	100		Triacylglycerol	Ester	100010067
7328			TAG56:5-FA18:1	1.05	1.05	1.1	1.09	1.05	1.08	0.7819	1	0.7606	0.7798	0.3715	0.595	0.265	0.406	0.5701	0.9102	0.4324	0.5169		0.7995	0.8417	0.8401	0.8802	2.0332	2.2222	2.1268	2.2009		100	100	100	100	100	100	100	100		Triacylglycerol	Ester	100010068
7329			TAG56:5-FA18:2	1.08	1.1	1.14	1.13	1.07	1.07	0.7364	0.9971	0.8143	0.8033	0.4922	0.6852	0.1175	0.2589	0.4095	0.7667	0.2665	0.4044		1.1211	1.2129	1.2372	1.2822	2.464	2.7865	2.6418	2.6281		100	100	100	100	100	100	100	100		Triacylglycerol	Ester	100010423
7332			TAG56:5-FA20:1	1.03	1	1.08	1.19	1	1.11	0.7072	0.9826	0.483	0.647	0.5656	0.7334	0.5906	0.5811	0.6604	0.9729	0.4742	0.538		1.745	1.8057	1.7454	1.8877	2.6973	3.2152	2.701	2.9925		100	100	100	100	100	100	100	100		Triacylglycerol	Ester	100010595
7333			TAG56:5-FA20:2	1.04	0.95	1.03	1.13	1.07	1.08	0.7672	1	0.7186	0.7574	0.913	0.8789	0.4547	0.5232	0.9941	1	0.616	0.6064		1.1098	1.1505	1.0584	1.1454	2.3625	2.6695	2.5212	2.5444		100	100	100	100	100	100	100	100		Triacylglycerol	Ester	100009555
7334			TAG56:5-FA20:3	1.07	1.05	1.14	1.14	1.1	1.07	0.5453	0.9005	0.7808	0.7931	0.2237	0.4476	0.1173	0.2589	0.3217	0.6697	0.3065	0.432		0.5817	0.62	0.612	0.6645	1.566	1.7819	1.7169	1.6752		100	100	100	100	100	100	100	100		Triacylglycerol	Ester	100010596
7335			TAG56:5-FA20:4	1.08	1.19	1.22	1.17	1.07	1.09	0.4812	0.8702	0.1733	0.3822	0.025	0.111	0.0757	0.1977	0.3929	0.7491	0.3515	0.4586		1.1164	1.2079	1.3319	1.3646	1.263	1.4748	1.3515	1.3725		100	100	100	100	100	100	100	100		Triacylglycerol	Ester	100010597
7338			TAG56:5-FA22:4	0.99	0.99	1.06	1.14	1.11	1.16	0.9571	1	0.994	0.8411	0.4721	0.67	0.1931	0.3406	0.2337	0.5633	0.0951	0.2136		0.8859	0.873	0.8761	0.937	1.6094	1.8361	1.7871	1.8601		100	100	100	100	100	100	100	100		Triacylglycerol	Ester	100010424
7339			TAG56:5-FA22:5	1.08	1.15	1.22	1.23	1.09	1.13	0.2134	0.5982	0.0747	0.2429	0.0066	0.0476	0.014	0.0645	0.195	0.4985	0.0626	0.1609		0.6662	0.7176	0.7693	0.8117	2.1383	2.6351	2.3345	2.4077		100	100	100	100	100	100	100	100		Triacylglycerol	Ester	100009729
7343			TAG56:6-FA16:0	1.01	1	1.05	1.26	1.11	1.12	0.4872	0.8715	0.4916	0.6516	0.1062	0.2955	0.0024	0.0224	0.1546	0.4388	0.0466	0.1314		0.857	0.8626	0.853	0.9008	2.4101	3.0478	2.6847	2.7053		100	100	100	100	100	100	100	100		Triacylglycerol	Ester	100010765
7346			TAG56:6-FA18:0	1.1	1.31	1.32	1.38	1.26	1.27	0.1797	0.5457	0.0271	0.1433	0.0041	0.034	0.0006	0.0087	0.0036	0.0373	0.0123	0.051		1.3814	1.5213	1.8081	1.8284	1.3534	1.8635	1.6991	1.7213		100	100	100	100	100	100	100	100		Triacylglycerol	Ester	100010069
7347			TAG56:6-FA18:1	1	1.08	1.13	1.21	1.12	1.11	0.7942	1	0.4444	0.6187	0.0786	0.2434	0.0304	0.1093	0.175	0.4686	0.1288	0.2585		0.9757	0.9775	1.0523	1.1033	2.1372	2.5914	2.398	2.3627		100	100	100	100	100	100	100	100		Triacylglycerol	Ester	100010425
7348			TAG56:6-FA18:2	1.03	1.09	1.16	1.16	1.1	1.07	0.4671	0.8569	0.3407	0.5473	0.0434	0.163	0.0348	0.1172	0.122	0.3809	0.1678	0.3071		1.3959	1.442	1.5249	1.6206	2.4519	2.8385	2.7024	2.6143		100	100	100	100	100	100	100	100		Triacylglycerol	Ester	100010229
7349			TAG56:6-FA18:3	0.96	0.98	1.13	1.26	1.21	1.13	0.4866	0.8715	0.887	0.8318	0.1656	0.378	0.1497	0.2949	0.1899	0.4875	0.1235	0.2531		1.732	1.664	1.7052	1.9493	2.9564	3.7264	3.5819	3.3379		100	100	100	100	100	100	100	100		Triacylglycerol	Ester	100009895
7352			TAG56:6-FA20:2	1	0.94	1.01	1.1	1.18	1.13	0.8553	1	0.5035	0.654	0.9815	0.8789	0.5602	0.5714	0.2407	0.57	0.1129	0.2395		1.6779	1.6745	1.5764	1.6907	2.4886	2.7341	2.9403	2.8038		100	100	100	100	100	100	100	100		Triacylglycerol	Ester	100010230
7353			TAG56:6-FA20:3	1.12	1.08	1.16	1.16	1.09	1.12	0.3651	0.7732	0.4891	0.6504	0.1122	0.3034	0.1033	0.2414	0.2388	0.5685	0.1242	0.254		1.0476	1.1688	1.1355	1.2156	2.1429	2.4927	2.3435	2.3909		100	100	100	100	100	100	100	100		Triacylglycerol	Ester	100009556
7354			TAG56:6-FA20:4	1.11	1.24	1.27	1.22	1.2	1.17	0.14	0.4742	0.0377	0.1676	0.0087	0.0566	0.0115	0.0553	0.0146	0.0931	0.0318	0.1004		1.2266	1.3668	1.523	1.5523	1.3197	1.6037	1.578	1.5456		100	100	100	100	100	100	100	100		Triacylglycerol	Ester	100010766
7355			TAG56:6-FA20:5	1.21	1.29	1.21	1.21	1.24	1.22	0.0781	0.3361	0.0676	0.2303	0.07	0.2257	0.1127	0.2542	0.1073	0.3527	0.0825	0.1941		0.8803	1.0619	1.135	1.0614	1.4561	1.7576	1.8103	1.7804		100	100	100	100	100	100	100	100		Triacylglycerol	Ester	100010426
7357			TAG56:6-FA22:4	0.96	0.94	1.09	1.28	1.09	1.22	0.7597	1	0.8906	0.833	0.104	0.2903	0.0041	0.0293	0.0597	0.2431	0.0103	0.0453		1.0141	0.9695	0.9566	1.1035	1.6859	2.1522	1.8429	2.0553		100	100	100	100	100	100	100	100		Triacylglycerol	Ester	100010070
7358			TAG56:6-FA22:5	1.02	1.08	1.15	1.22	1.15	1.19	0.5666	0.9116	0.2606	0.4767	0.0436	0.1635	0.0374	0.123	0.1116	0.3623	0.0153	0.0594		0.8419	0.8619	0.9087	0.9694	2.1046	2.5781	2.428	2.5086		100	100	100	100	100	100	100	100		Triacylglycerol	Ester	100010231
7359			TAG56:6-FA22:6	1.32	1.41	1.46	1.4	1.3	1.43	0.0038	0.0536	0.0036	0.0381	0.0004	0.0066	0.0064	0.0383	0.0184	0.1073	0.0024	0.0165		0.4964	0.6555	0.6985	0.7228	1.5284	2.1361	1.9853	2.1914		100	100	100	100	100	100	100	100		Triacylglycerol	Ester	100009730
7363			TAG56:7-FA16:0	1.1	1.13	1.25	1.25	1.29	1.28	0.1295	0.4589	0.2088	0.4262	0.0088	0.057	0.0274	0.1026	0.0228	0.1254	0.0129	0.0531		0.8634	0.9495	0.9759	1.076	2.2301	2.7942	2.8765	2.8502		100	100	100	100	100	100	100	100		Triacylglycerol	Ester	100009896
7364			TAG56:7-FA16:1	0.96	0.85	1.06	1.3	1.07	1.23	0.6354	0.9457	0.3877	0.5803	0.2186	0.4439	0.0086	0.0473	0.7821	1	0.0058	0.0307		0.9744	0.9381	0.8296	1.0372	2.073	2.692	2.2083	2.5582		100	100	100	100	100	100	100	100		Triacylglycerol	Ester	100009731
7365			TAG56:7-FA18:0	1.12	1.12	1.15	1.14	0.98	1.16	0.2218	0.6105	0.3857	0.5798	0.041	0.1577	0.4282	0.5144	0.8638	1	0.0965	0.2148		0.77	0.8628	0.8601	0.8885	1.4435	1.6521	1.4195	1.6695		100	100	100	100	100	100	100	100		Triacylglycerol	Ester	100009897
7377			TAG56:10-FA18:2	1.01	0.93	1.03	1.09	1.16	1.03	0.5931	0.9252	0.9896	0.8411	0.494	0.6866	0.8774	0.6884	0.5243	0.8719	0.6225	0.6091		0.8216	0.827	0.7669	0.8442	2.227	2.4302	2.5805	2.2889		100	100	100	100	100	100	100	100		Triacylglycerol	Ester	100010227
7399			TAG56:1-FA16:0	0.91	0.91	0.96	1.17	1.07	1.02	0.5427	0.9005	0.5995	0.7047	0.9378	0.8789	0.2572	0.4024	0.8425	1	0.9146	0.7209		0.3508	0.3192	0.3187	0.3384	2.3211	2.7242	2.4722	2.3644		100	100	100	100	100	100	100	100		Triacylglycerol	Ester	100009549
7403			TAG56:1-FA18:1	0.88	0.89	1.03	1.1	1.03	0.97	0.5494	0.9013	0.6379	0.7241	0.5366	0.7178	0.4404	0.5204	0.8229	1	0.8545	0.701		0.3273	0.289	0.2918	0.336	1.8112	1.996	1.8635	1.7583		100	100	100	100	100	100	100	100		Triacylglycerol	Ester	100010228
7410			TAG56:2-FA16:0	0.91	1.09	1.07	1.04	0.95	0.97	0.5207	0.8933	0.5522	0.6802	0.5953	0.7528	0.8732	0.6874	0.68	0.9816	0.8292	0.6906		0.3994	0.3627	0.4363	0.4259	2.2437	2.3224	2.1394	2.1824		100	100	100	100	100	100	100	100		Triacylglycerol	Ester	100009550
7412			TAG56:2-FA18:0	0.97	1	1.03	1.11	0.99	0.98	0.7305	0.9939	0.8883	0.8318	0.8318	0.8495	0.3238	0.443	0.8832	1	0.9708	0.7316		0.4296	0.4157	0.4309	0.4418	1.9719	2.189	1.9598	1.9242		100	100	100	100	100	100	100	100		Triacylglycerol	Ester	100010420
7413			TAG56:2-FA18:1	0.91	0.95	0.99	1.1	1	0.98	0.5027	0.8846	0.7217	0.7596	0.8295	0.8495	0.2708	0.4097	0.8697	1	0.982	0.7316		0.4964	0.4519	0.4692	0.4913	1.9141	2.1068	1.9175	1.8802		100	100	100	100	100	100	100	100		Triacylglycerol	Ester	100009725
7415			TAG56:2-FA20:0	1.02	0.97	1.06	1.14	1.05	1.07	0.9231	1	0.9546	0.8411	0.7949	0.836	0.1667	0.3159	0.4889	0.8398	0.3852	0.483		0.4894	0.4975	0.4745	0.5177	1.6384	1.8745	1.7161	1.7522		100	100	100	100	100	100	100	100		Triacylglycerol	Ester	100010421
7416			TAG56:2-FA20:1	0.97	1.05	1.1	1.09	1.01	0.97	0.7723	1	0.7893	0.7966	0.4708	0.67	0.3644	0.4799	0.7938	1	0.9171	0.721		0.4185	0.4061	0.4377	0.4603	1.967	2.1414	1.988	1.9142		100	100	100	100	100	100	100	100		Triacylglycerol	Ester	100009551
7421			TAG56:3-FA16:0	1.01	1.09	1.05	1.15	0.99	0.98	0.9772	1	0.3872	0.5803	0.5967	0.7533	0.2276	0.3792	0.8483	1	0.8206	0.687		0.4753	0.4802	0.5198	0.4994	2.582	2.9584	2.5495	2.5328		100	100	100	100	100	100	100	100		Triacylglycerol	Ester	100010760
7423			TAG56:3-FA18:0	0.96	1.09	1.07	1.14	1	0.99	0.7224	0.9892	0.4995	0.6539	0.4729	0.67	0.177	0.3251	0.6922	0.9915	0.7361	0.6541		0.6805	0.6514	0.7406	0.7312	2.4583	2.8085	2.4646	2.4438		100	100	100	100	100	100	100	100		Triacylglycerol	Ester	100010761
7424			TAG56:3-FA18:1	0.95	0.96	1.01	1.07	0.97	0.97	0.794	1	0.7665	0.7835	0.9048	0.8765	0.417	0.509	0.9225	1	0.9773	0.7316		0.5559	0.5296	0.5357	0.5628	2.0084	2.1497	1.9393	1.9531		100	100	100	100	100	100	100	100		Triacylglycerol	Ester	100010594
7425			TAG56:3-FA18:2	0.95	0.98	1	1.14	1.02	1.02	0.6411	0.9501	0.8353	0.8143	0.8729	0.8664	0.1466	0.2929	0.9855	1	0.8087	0.6826		0.5928	0.5644	0.5817	0.5941	1.8965	2.165	1.937	1.9366		100	100	100	100	100	100	100	100		Triacylglycerol	Ester	100009552
7427			TAG56:3-FA20:0	0.9	0.9	1.01	1.07	1.05	1.01	0.2911	0.707	0.5444	0.6798	0.9654	0.8789	0.5426	0.5647	0.4719	0.8238	0.5967	0.5955		0.8363	0.7525	0.7502	0.8431	1.7185	1.8378	1.8129	1.7349		100	100	100	100	100	100	100	100		Triacylglycerol	Ester	100009553
7428			TAG56:3-FA20:1	0.96	0.97	1.03	1.07	0.96	0.98	0.8035	1	0.9007	0.8344	0.864	0.8622	0.4115	0.5046	0.8771	1	0.8882	0.7111		0.5413	0.5203	0.5247	0.5552	1.7465	1.8747	1.672	1.7143		100	100	100	100	100	100	100	100		Triacylglycerol	Ester	100009726
7429			TAG56:3-FA20:2	0.96	0.96	1.02	1.07	0.96	0.93	0.6482	0.9529	0.5781	0.6973	0.9335	0.8789	0.4782	0.5377	0.6819	0.9835	0.7045	0.6408		0.5807	0.5566	0.5573	0.5917	2.3283	2.5	2.2301	2.1568		100	100	100	100	100	100	100	100		Triacylglycerol	Ester	100009727
7430			TAG55:4-FA18:2	0.93	0.86	0.99	1.11	1.03	1.02	0.909	1	0.7869	0.7959	0.6338	0.7756	0.8227	0.6666	0.9272	1	0.6863	0.6341		1.7651	1.6475	1.5249	1.7399	2.9452	3.2594	3.0231	2.9984		100	100	100	100	100	100	100	100		Triacylglycerol	Ester	100010226
7444			TAG55:5-FA18:1	1.09	1.06	1.13	1.15	1.04	1.03	0.7961	1	0.9111	0.8376	0.7323	0.8127	0.8851	0.6911	0.7386	1	0.8784	0.7085		1.15	1.2487	1.2193	1.2939	2.3184	2.6719	2.4199	2.3894		100	100	100	100	100	100	100	100		Triacylglycerol	Ester	100010060
7445			TAG55:5-FA18:2	0.96	0.93	1	1.15	1.09	1.05	0.7078	0.9826	0.6771	0.7393	0.9597	0.8789	0.631	0.5926	0.8486	1	0.5821	0.5901		3.6484	3.5019	3.3992	3.6397	4.0656	4.6909	4.4358	4.2681		100	100	100	100	100	100	100	100		Triacylglycerol	Ester	100010061
7451			TAG55:5-FA20:4	1.17	1.2	1.17	1.25	1.14	1.17	0.4459	0.8356	0.5937	0.7005	0.2348	0.4599	0.0763	0.1981	0.4079	0.7662	0.1861	0.3272		0.9588	1.1184	1.1493	1.1202	1.3579	1.6981	1.5466	1.5923		100	100	100	100	100	100	100	100		Triacylglycerol	Ester	100010062
7459			TAG55:6-FA18:1	1.04	1.03	1	1.03	1.05	1.01	0.3234	0.7372	0.4432	0.6181	0.9464	0.8789	0.3994	0.4978	0.1863	0.4826	0.8856	0.7111		0.9389	0.9725	0.9685	0.9367	1.1163	1.149	1.1751	1.1282		100	100	100	100	100	100	100	100		Triacylglycerol	Ester	100010063
7464			TAG55:6-FA20:3	1.04	1.03	1.05	1.1	1.01	1.03	0.1948	0.5694	0.3581	0.5591	0.1426	0.3432	0.0079	0.0449	0.7391	1	0.4194	0.5111		0.9511	0.9915	0.9791	0.998	0.9798	1.0769	0.9893	1.0057		100	100	100	100	100	100	100	100		Triacylglycerol	Ester	100010593
7465			TAG55:6-FA20:4	1.15	1.24	1.19	1.21	1.28	1.32	0.3015	0.7161	0.226	0.4461	0.2544	0.4841	0.1363	0.2802	0.05	0.216	0.0364	0.1105		1.0552	1.2164	1.3052	1.2597	1.2081	1.4574	1.5481	1.5902		100	100	100	100	100	100	100	100		Triacylglycerol	Ester	100010417
7470			TAG55:7-FA15:0	1.07	0.93	1.07	1.13	0.96	1.13	0.57	0.912	0.7615	0.78	0.7249	0.8106	0.9057	0.697	0.6702	0.9769	0.5222	0.5667		0.9207	0.9897	0.8591	0.9819	1.4904	1.689	1.4255	1.6905		100	100	100	100	100	100	100	100		Triacylglycerol	Ester	100010418
7473			TAG55:7-FA18:1	1	1.07	1.07	1.09	0.96	0.97	0.9806	1	0.3945	0.5845	0.3668	0.5908	0.2529	0.3993	0.6222	0.9523	0.6737	0.6299		0.4898	0.489	0.5218	0.522	1.6077	1.7467	1.5498	1.5615		100	100	100	100	100	100	100	100		Triacylglycerol	Ester	100010064
7477			TAG55:7-FA20:3	1.04	1.03	1.06	0.96	0.99	0.96	0.5511	0.9013	0.6536	0.7287	0.4688	0.6686	0.6866	0.6158	0.8712	1	0.5937	0.5943		0.9414	0.9795	0.9662	0.9937	1.0578	1.0191	1.0517	1.0102		100	100	100	100	100	100	100	100		Triacylglycerol	Ester	100009724
7478			TAG55:7-FA20:4	1.02	1.03	1.03	1.05	1.02	1.06	0.5518	0.9013	0.4174	0.6001	0.3506	0.5767	0.1781	0.3258	0.5114	0.8635	0.1147	0.2423		0.9703	0.9898	1.0002	1.002	0.9818	1.0304	1.005	1.0396		100	100	100	100	100	100	100	100		Triacylglycerol	Ester	100010065
7482			TAG55:7-FA22:6	1.29	0.99	1.23	1.26	1.3	1.27	0.3545	0.761	0.923	0.8401	0.3272	0.5528	0.7006	0.6196	0.7406	1	0.593	0.594		0.6217	0.799	0.6182	0.7675	1.5862	1.9917	2.0692	2.0141		100	100	100	100	100	100	100	100		Triacylglycerol	Ester	100010419
7488			TAG55:8-FA20:4	1.1	1.05	1.05	1.1	0.99	0.98	0.2014	0.5795	0.5518	0.6802	0.6691	0.7873	0.2012	0.3504	0.7876	1	0.8363	0.6939		0.9346	1.0306	0.9777	0.9774	1.0142	1.1152	0.9999	0.9985		100	100	100	100	100	100	100	100		Triacylglycerol	Ester	100009891
7497			TAG54:8-FA18:2	0.86	0.79	0.83	1.31	1.21	1.13	0.2777	0.6905	0.8244	0.8082	0.3043	0.5318	0.187	0.3351	0.7637	1	0.4635	0.5366		7.3678	6.346	5.7987	6.1063	3.9061	5.1039	4.7314	4.4282		100	100	100	100	100	100	100	100		Triacylglycerol	Ester	100009548
7498			TAG54:8-FA18:3	0.81	0.79	0.8	1.21	1.36	1.13	0.9328	1	0.3563	0.5591	0.3	0.5295	0.5507	0.5683	0.1308	0.3974	0.2015	0.3486		16.2311	13.1983	12.8255	12.9413	5.0178	6.0857	6.7995	5.6495		100	100	100	67	100	67	100	100		Triacylglycerol	Ester	100009888
7501			TAG54:8-FA20:4	1.14	0.97	1.01	0.8	1.27	1.14	0.6853	0.9706	0.1265	0.3165	0.1685	0.3819	0.3911	0.4945	0.5813	0.9173	0.6561	0.6227		1.5109	1.7181	1.4618	1.5236	1.2136	0.9767	1.5434	1.3853		100	100	100	67	100	100	100	100		Triacylglycerol	Ester	100009889
7502			TAG54:8-FA20:5	0.73	0.79	0.8	1.31	1.31	1.29	0.0686	0.3127	0.1153	0.3043	0.0578	0.1981	0.8145	0.6646	0.5864	0.9224	0.7225	0.6497		1.6883	1.2383	1.3333	1.3472	1.3296	1.7436	1.7473	1.7089		100	100	100	67	100	100	100	100		Triacylglycerol	Ester	100010592
7505			TAG54:8-FA22:6	1.53	1.12	1.4	1.18	1.42	1.51	0.0035	0.0513	0.0602	0.2138	0.0143	0.0785	0.2488	0.3979	0.0384	0.1854	0.0251	0.0856		0.9627	1.4717	1.0745	1.3508	2.3372	2.7637	3.3149	3.5394		100	100	100	100	100	100	100	100		Triacylglycerol	Ester	100010224
7525			TAG55:1-FA16:0	1.23	1.15	1.32	1.3	1.31	1.29	0.0123	0.11	0.1532	0.3567	0.0117	0.0672	0.0321	0.1124	0.0649	0.2561	0.1234	0.2531		0.627	0.7741	0.7218	0.8282	1.4663	1.9076	1.9209	1.8889		100	100	100	100	100	100	100	100		Triacylglycerol	Ester	100010415
7528			TAG55:1-FA18:1	1.17	1.04	1.13	1.23	1.14	1.19	0.2332	0.6278	0.4801	0.6443	0.1257	0.3199	0.2667	0.4063	0.7675	1	0.3838	0.4819		0.5364	0.6267	0.5569	0.6048	1.5345	1.8863	1.756	1.83		100	100	100	100	100	100	100	100		Triacylglycerol	Ester	100010758
7536			TAG55:2-FA18:1	1.03	0.88	0.89	1.17	1.09	1.1	0.5752	0.9153	0.935	0.8411	0.8795	0.8668	0.3757	0.4829	0.7382	1	0.4702	0.538		0.4629	0.4763	0.406	0.4102	1.8963	2.2135	2.0599	2.0949		100	100	100	100	100	100	100	100		Triacylglycerol	Ester	100010416
7537			TAG55:2-FA18:2	1.22	1.05	1.18	1.05	1.22	1.04	0.6908	0.9745	0.7644	0.7824	0.293	0.5229	0.7324	0.6306	0.5092	0.8635	0.6389	0.6161		1.2868	1.5676	1.3557	1.5153	2.1204	2.2233	2.5889	2.2041		100	100	100	100	100	100	100	100		Triacylglycerol	Ester	100009890
7545			TAG55:3-FA18:1	0.94	0.87	0.95	1.1	1.04	1.04	0.6051	0.9294	0.4326	0.6111	0.8911	0.8707	0.6374	0.5941	0.9475	1	0.8084	0.6826		0.6761	0.634	0.5861	0.6443	1.8241	2.0016	1.8925	1.8997		100	100	100	100	100	100	100	100		Triacylglycerol	Ester	100010225
7546			TAG55:3-FA18:2	0.93	0.83	0.87	1.15	1.06	0.98	0.9699	1	0.8211	0.8069	0.7856	0.8357	0.732	0.6306	0.9307	1	0.8678	0.7056		0.9413	0.8801	0.7856	0.8191	2.3924	2.7419	2.5298	2.356		100	100	100	100	100	100	100	100		Triacylglycerol	Ester	100009723
7557			TAG55:4-FA18:1	1.01	0.9	1.05	1.13	1.01	1.02	0.8102	1	0.3382	0.5443	0.764	0.8309	0.527	0.5592	0.6344	0.9574	0.8532	0.7004		1.2993	1.3068	1.1654	1.3602	2.5721	2.919	2.5889	2.6317		100	100	100	100	100	100	100	100		Triacylglycerol	Ester	100010759
7558			TAG54:4-FA20:4	1.17	1.3	1.34	1.3	1.23	1.18	0.0194	0.1426	0.0052	0.0493	0.0003	0.0059	0.0017	0.0179	0.0109	0.0765	0.0349	0.1072		0.783	0.9191	1.0145	1.049	1.2521	1.6327	1.5378	1.476		100	100	100	100	100	100	100	100		Triacylglycerol	Ester	100010585
7559			TAG54:4-FA22:1	1.09	1.03	1.08	1.09	1.01	1.02	0.8055	1	0.9062	0.836	0.8794	0.8668	0.8611	0.6823	0.653	0.9696	0.8868	0.7111		1.7399	1.9021	1.7997	1.8746	2.6795	2.9129	2.7088	2.7311		100	100	100	100	100	100	100	100		Triacylglycerol	Ester	100010586
7560			TAG54:4-FA22:4	1.09	1.15	1.11	1.18	1.22	1.35	0.2693	0.6832	0.1073	0.2944	0.0937	0.2722	0.0833	0.2121	0.0598	0.2431	0.002	0.0144		0.7257	0.7874	0.8352	0.8089	1.8939	2.227	2.3041	2.5491		100	100	100	100	100	100	100	100		Triacylglycerol	Ester	100009719
7565			TAG54:5-FA16:0	1.11	1.18	1.2	1.31	1.24	1.21	0.0809	0.3426	0.0235	0.1295	0.0047	0.0376	0.0026	0.0231	0.0137	0.0882	0.0205	0.0752		0.7943	0.8814	0.9389	0.9544	2.0329	2.6563	2.5108	2.4654		100	100	100	100	100	100	100	100		Triacylglycerol	Ester	100010587
7566			TAG54:5-FA16:1	1.02	0.98	1	1.21	1.07	1.09	0.9222	1	0.9478	0.8411	0.4059	0.6228	0.272	0.41	0.9581	1	0.6164	0.6064		1.1529	1.1792	1.1292	1.1548	2.2533	2.7188	2.4197	2.4533		100	100	100	100	100	100	100	100		Triacylglycerol	Ester	100009883
7568			TAG54:5-FA18:0	1.05	1.01	1.06	1.27	1.17	1.16	0.825	1	0.991	0.8411	0.4525	0.6582	0.3	0.4311	0.5532	0.8955	0.4135	0.5075		3.3953	3.5712	3.4392	3.5842	3.3632	4.2556	3.9437	3.9098		100	100	100	100	100	100	100	100		Triacylglycerol	Ester	100010588
7569			TAG54:5-FA18:1	1.1	0.99	1.06	1.21	1.1	1.09	0.8335	1	0.5596	0.6856	0.8801	0.8668	0.3701	0.4803	0.9853	1	0.6979	0.6383		3.1547	3.4724	3.1289	3.358	3.1623	3.8164	3.4658	3.4524		100	100	100	100	100	100	100	100		Triacylglycerol	Ester	100009884
7570			TAG54:5-FA18:2	1.07	1	1.08	1.19	1.08	1.1	0.9314	1	0.5814	0.6982	0.9313	0.8789	0.4498	0.5222	0.9444	1	0.7255	0.6507		3.2091	3.4391	3.2222	3.468	3.2727	3.8862	3.5328	3.6157		100	100	100	100	100	100	100	100		Triacylglycerol	Ester	100010058
7571			TAG54:5-FA18:3	1.05	0.96	1.04	1.19	1.09	1.09	0.9959	1	0.5691	0.6909	0.9003	0.8737	0.5215	0.5592	0.9413	1	0.8415	0.694		2.1391	2.2513	2.0601	2.2227	2.5398	3.029	2.7758	2.7656		100	100	100	100	100	100	100	100		Triacylglycerol	Ester	100010589
7574			TAG54:5-FA20:2	0.97	0.94	1.05	1.18	1.18	1.22	0.3172	0.7332	0.6282	0.7189	0.8859	0.8705	0.1528	0.2999	0.4111	0.7688	0.1657	0.3048		1.702	1.6561	1.6028	1.78	2.8805	3.4056	3.4036	3.5167		100	100	100	100	100	100	100	100		Triacylglycerol	Ester	100009544
7575			TAG54:5-FA20:3	1.1	1.07	1.17	1.28	1.19	1.19	0.3742	0.7819	0.6533	0.7287	0.1332	0.3278	0.0105	0.0526	0.1151	0.3704	0.069	0.1711		0.7728	0.8475	0.8263	0.9043	2.0071	2.5647	2.3842	2.3951		100	100	100	100	100	100	100	100		Triacylglycerol	Ester	100009885
7576			TAG54:5-FA20:4	1.21	1.23	1.33	1.3	1.24	1.3	0.0141	0.1172	0.0157	0.1009	0.0005	0.0084	0.0015	0.0171	0.0041	0.0399	0.0022	0.0155		0.8959	1.0841	1.103	1.1891	1.3304	1.7303	1.6476	1.7319		100	100	100	100	100	100	100	100		Triacylglycerol	Ester	100010412
7577			TAG54:5-FA20:5	1.35	1.24	1.33	1.24	1.32	1.26	0.0177	0.1355	0.1403	0.3365	0.0053	0.0403	0.025	0.0964	0.0233	0.1263	0.0269	0.09		0.6332	0.8524	0.7825	0.8434	1.575	1.9464	2.0845	1.9823		100	100	100	100	100	100	100	100		Triacylglycerol	Ester	100010413
7578			TAG54:5-FA22:1	1.06	1.03	1.03	1.12	1.09	1.07	0.3756	0.7838	0.8932	0.8332	0.6566	0.7814	0.4272	0.5144	0.672	0.9769	0.3285	0.4457		3.0957	3.2902	3.2022	3.1942	3.1723	3.5667	3.4479	3.3937		100	100	100	100	100	100	100	100		Triacylglycerol	Ester	100010590
7579			TAG54:5-FA22:4	0.72	0.79	0.96	1.17	1.02	1.15	0.1479	0.4886	0.6311	0.7201	0.5687	0.7351	0.3118	0.4374	0.9234	1	0.2015	0.3486		0.9213	0.6668	0.7321	0.883	1.7229	2.0114	1.7612	1.9806		100	100	100	100	100	100	100	100		Triacylglycerol	Ester	100010219
7580			TAG54:5-FA22:5	1.19	1.25	1.34	1.19	1.17	1.19	0.082	0.3447	0.0342	0.1582	0.0017	0.0198	0.1045	0.2423	0.2148	0.5324	0.0849	0.1981		0.6154	0.7325	0.7662	0.8233	2.3409	2.774	2.7337	2.7814		100	100	100	100	100	100	100	100		Triacylglycerol	Ester	100010754
7585			TAG54:6-FA16:0	1.26	1.34	1.46	1.35	1.31	1.3	0.0058	0.0718	0.0195	0.1164	0.0003	0.0057	0.0026	0.0231	0.0043	0.0414	0.0074	0.036		0.8868	1.1188	1.1839	1.2941	1.5692	2.1107	2.051	2.0381		100	100	100	100	100	100	100	100		Triacylglycerol	Ester	100009720
7586			TAG54:6-FA16:1	1.03	0.97	1.15	1.27	1.25	1.3	0.5591	0.9064	0.7866	0.7959	0.0193	0.0923	0.0289	0.1056	0.0462	0.206	0.0046	0.0262		1.209	1.2424	1.1737	1.3876	2.0386	2.5914	2.5489	2.6545		100	100	100	100	100	100	100	100		Triacylglycerol	Ester	100009886
7589			TAG54:6-FA18:1	1.01	0.94	1.03	1.18	1.14	1.12	0.5014	0.8845	0.2206	0.441	0.6358	0.7756	0.5709	0.5745	0.9804	1	0.6543	0.6219		5.6437	5.7055	5.3135	5.8051	4.3895	5.1925	5.0132	4.9198		100	100	100	100	100	100	100	100		Triacylglycerol	Ester	100010220
7590			TAG54:6-FA18:2	0.99	0.93	0.97	1.19	1.11	1.11	0.8612	1	0.3295	0.5368	0.6471	0.7806	0.2646	0.406	0.5738	0.9135	0.2373	0.3797		5.8284	5.7774	5.4461	5.6579	3.7677	4.4661	4.1957	4.1856		100	100	100	100	100	100	100	100		Triacylglycerol	Ester	100010221
7591			TAG54:6-FA18:3	1.02	0.93	1.01	1.16	1.15	1.13	0.867	1	0.3171	0.5249	0.4501	0.6574	0.5589	0.5714	0.9706	1	0.5881	0.5905		5.4464	5.5312	5.0878	5.4805	4.4017	5.1212	5.0657	4.973		100	100	100	100	100	100	100	100		Triacylglycerol	Ester	100009887
7595			TAG54:6-FA20:3	1.1	0.97	1.1	1.24	1.22	1.31	0.0515	0.267	0.9955	0.8411	0.4259	0.6415	0.0111	0.0542	0.0202	0.1153	0.008	0.0375		1.4737	1.6215	1.4363	1.6206	2.1784	2.711	2.6625	2.8504		100	100	100	100	100	100	100	100		Triacylglycerol	Ester	100010222
7596			TAG54:6-FA20:4	1.23	1.29	1.38	1.32	1.26	1.25	0.0176	0.1355	0.0819	0.2566	0.0034	0.0296	0.0067	0.0396	0.0049	0.0442	0.0125	0.0518		1.1581	1.4203	1.4989	1.595	1.3905	1.8336	1.7488	1.7439		100	100	100	100	100	100	100	100		Triacylglycerol	Ester	100010059
7597			TAG54:6-FA20:5	1.16	1.11	1.19	1.28	1.33	1.3	0.0342	0.2109	0.1164	0.306	0.0201	0.094	0.0061	0.0375	0.0065	0.0532	0.0067	0.0333		0.8202	0.9514	0.9085	0.9739	1.4942	1.9141	1.9806	1.9354		100	100	100	100	100	100	100	100		Triacylglycerol	Ester	100010755
7600			TAG54:6-FA22:5	1	1.05	1.07	1.27	1.14	1.27	0.3009	0.7161	0.2082	0.4261	0.0449	0.1663	0.0246	0.0957	0.2514	0.58	0.0062	0.0318		0.7694	0.7664	0.8065	0.8255	1.6719	2.1209	1.9056	2.1202		100	100	100	100	100	100	100	100		Triacylglycerol	Ester	100009545
7601			TAG54:6-FA22:6	1.43	1.43	1.61	1.4	1.38	1.5	0.0004	0.0086	0.0007	0.0117	3.2082e-05	0.001	0.0056	0.036	0.0051	0.0459	0.0016	0.0124		0.4976	0.7103	0.7109	0.7999	1.9364	2.7043	2.6755	2.906		100	100	100	100	100	100	100	100		Triacylglycerol	Ester	100010756
7606			TAG54:7-FA16:1	1.12	1.16	1.17	1.47	1.29	1.36	0.0037	0.0532	0.0197	0.1173	0.0077	0.052	0.0058	0.0368	0.1053	0.3513	0.0089	0.0413		1.1342	1.2684	1.317	1.3267	1.4636	2.1471	1.8809	1.9854		100	100	100	100	100	100	100	100		Triacylglycerol	Ester	100010414
7608			TAG54:7-FA18:1	0.98	0.86	0.93	1.13	1.08	1.12	0.9241	1	0.3479	0.5539	0.6982	0.8013	0.8547	0.6799	0.9628	1	0.7	0.639		2.7865	2.7281	2.3877	2.5979	2.556	2.8965	2.77	2.8522		100	100	100	100	100	100	100	100		Triacylglycerol	Ester	100009721
7609			TAG54:7-FA18:2	0.92	0.86	0.87	1.24	1.16	1.11	0.7161	0.986	0.0661	0.2271	0.1545	0.3605	0.3902	0.4938	0.3484	0.6983	0.3642	0.467		10.8815	10.007	9.3407	9.5007	5.028	6.22	5.8332	5.5766		100	100	100	100	100	100	100	100		Triacylglycerol	Ester	100010223
7610			TAG54:7-FA18:3	0.93	0.9	0.9	1.23	1.19	1.15	0.3272	0.7386	0.2438	0.4638	0.1467	0.3496	0.6364	0.5941	0.9871	1	0.4777	0.5394		10.0974	9.4199	9.1267	9.1208	4.9193	6.069	5.8365	5.6608		100	100	100	100	100	100	100	100		Triacylglycerol	Ester	100009546
7614			TAG54:7-FA20:4	1.28	1.23	1.37	1.26	1.21	1.34	0.01	0.0992	0.0736	0.2414	0.0017	0.0193	0.0035	0.0274	0.0086	0.0666	0.0007	0.0067		1.5642	1.9992	1.9308	2.1504	1.364	1.7147	1.6551	1.8258		100	100	100	100	100	100	100	100		Triacylglycerol	Ester	100009722
7615			TAG54:7-FA20:5	1.23	1.23	1.31	1.32	1.28	1.41	0.0193	0.1426	0.0834	0.2589	0.0213	0.0985	0.011	0.0541	0.0229	0.1254	0.005	0.0272		1.0591	1.2986	1.3079	1.3828	1.5162	2.0076	1.9455	2.1396		100	100	100	100	100	100	100	100		Triacylglycerol	Ester	100009547
7617			TAG54:7-FA22:5	1.11	0.96	0.97	1.24	1.22	1.35	0.0855	0.3535	0.4496	0.623	0.5988	0.7553	0.9973	0.7126	0.4296	0.7838	0.2606	0.3993		1.1151	1.2338	1.0676	1.0837	2.1263	2.6295	2.5994	2.8725		100	100	100	100	100	100	100	100		Triacylglycerol	Ester	100010591
7618			TAG54:7-FA22:6	1.27	1.22	1.42	1.31	1.35	1.41	0.0057	0.0718	0.0171	0.1067	0.0012	0.0148	0.0473	0.1439	0.0174	0.1038	0.0112	0.0479		0.665	0.8468	0.8117	0.9417	1.8902	2.4851	2.555	2.6723		100	100	100	100	100	100	100	100		Triacylglycerol	Ester	100010757
7635			TAG54:1-FA16:0	0.95	0.98	1.06	1.1	0.97	0.99	0.6975	0.9777	0.8442	0.8175	0.5222	0.7029	0.511	0.5548	0.6685	0.9765	0.9221	0.724		0.3645	0.3452	0.3554	0.3881	2.4936	2.7333	2.4099	2.4719		100	100	100	100	100	100	100	100		Triacylglycerol	Ester	100010577
7638			TAG54:1-FA18:0	0.96	1.07	1.07	1.07	0.98	0.97	0.7052	0.9826	0.5368	0.6772	0.476	0.6719	0.4829	0.539	0.8478	1	0.7658	0.6684		0.3405	0.3282	0.3654	0.3646	1.9389	2.0762	1.8917	1.8776		100	100	100	100	100	100	100	100		Triacylglycerol	Ester	100010217
7639			TAG54:1-FA18:1	1.01	1.03	1.05	1.05	0.94	0.94	0.934	1	0.8185	0.8055	0.6284	0.7745	0.6681	0.6092	0.5741	0.9135	0.5417	0.5732		0.3765	0.3787	0.3896	0.3949	2.0156	2.1082	1.8856	1.8891		100	100	100	100	100	100	100	100		Triacylglycerol	Ester	100009716
7640			TAG54:1-FA20:0	1.03	0.99	1.08	1.04	0.94	1	0.9168	1	0.8512	0.8204	0.5822	0.7469	0.9033	0.6961	0.54	0.8886	0.9903	0.7316		0.4734	0.4864	0.4672	0.511	2.3274	2.4166	2.1982	2.3371		100	100	100	100	100	100	100	100		Triacylglycerol	Ester	100010578
7641			TAG54:1-FA20:1	0.91	1.01	1	1.07	0.96	0.97	0.4616	0.8512	0.9261	0.8401	0.9545	0.8789	0.8056	0.6635	0.6983	0.9964	0.77	0.6688		0.4778	0.4352	0.4821	0.4761	2.6748	2.8635	2.5609	2.5927		100	100	100	100	100	100	100	100		Triacylglycerol	Ester	100010579
7646			TAG54:2-FA16:0	0.94	0.95	0.98	1.08	0.97	1	0.5519	0.9013	0.6197	0.7126	0.8165	0.8465	0.7224	0.6269	0.601	0.933	0.9273	0.725		0.5977	0.5589	0.5699	0.5854	2.868	3.1004	2.7867	2.8786		100	100	100	100	100	100	100	100		Triacylglycerol	Ester	100009881
7649			TAG54:2-FA18:0	1.03	1.04	1.07	1.08	0.97	0.98	0.8547	1	0.8273	0.8086	0.5604	0.7307	0.5245	0.5592	0.7883	1	0.7826	0.6753		0.4657	0.4801	0.4837	0.4996	1.7072	1.8428	1.6545	1.6691		100	100	100	100	100	100	100	100		Triacylglycerol	Ester	100010407
7650			TAG54:2-FA18:1	1.02	1.01	1.07	1.09	0.98	0.99	0.9653	1	0.9742	0.8411	0.6512	0.7814	0.4443	0.5218	0.9218	1	0.8528	0.7004		0.4652	0.4745	0.4698	0.4956	1.6454	1.7928	1.6178	1.622		100	100	100	100	100	100	100	100		Triacylglycerol	Ester	100010218
7651			TAG54:2-FA18:2	1.03	1.07	1.09	1.13	1.01	1	0.9263	1	0.5622	0.6859	0.3499	0.5767	0.3732	0.4816	0.9279	1	0.9648	0.7316		0.5532	0.5679	0.5942	0.605	1.8407	2.0835	1.855	1.8493		100	100	100	100	100	100	100	100		Triacylglycerol	Ester	100010580
7652			TAG54:2-FA20:0	0.95	0.85	0.93	1.11	0.99	1.07	0.6547	0.9553	0.3434	0.549	0.6959	0.8013	0.693	0.6176	0.5025	0.8572	0.7433	0.6567		0.5455	0.5188	0.4621	0.509	1.7499	1.9344	1.7345	1.8645		100	100	100	100	100	100	100	100		Triacylglycerol	Ester	100010053
7653			TAG54:2-FA20:1	0.96	0.95	0.99	1.1	0.99	1.03	0.7093	0.9827	0.5835	0.6982	0.8342	0.8495	0.5378	0.5621	0.7389	1	0.8713	0.7064		0.62	0.5936	0.5882	0.6112	2.5501	2.8072	2.5255	2.6239		100	100	100	100	100	100	100	100		Triacylglycerol	Ester	100009541
7654			TAG54:2-FA20:2	0.97	0.98	0.94	1.07	0.97	1.02	0.6319	0.9445	0.6963	0.7447	0.4723	0.67	0.7229	0.6269	0.6477	0.9666	0.8161	0.6848		0.5895	0.5693	0.5748	0.5539	3.0597	3.2693	2.9663	3.1103		100	100	100	100	100	100	100	100		Triacylglycerol	Ester	100009542
7659			TAG54:3-FA16:0	0.95	0.98	1.01	1.13	1.04	1.03	0.7252	0.9915	0.7749	0.7893	0.8934	0.871	0.5333	0.5597	0.8318	1	0.9424	0.7294		0.6567	0.6208	0.6426	0.6654	2.8938	3.2824	2.9997	2.9862		100	100	100	100	100	100	100	100		Triacylglycerol	Ester	100009717
7660			TAG54:3-FA16:1	0.88	0.8	0.91	1.17	1.08	1.08	0.4897	0.8751	0.2801	0.493	0.4155	0.6317	0.4412	0.5204	0.8517	1	0.6495	0.6202		0.5659	0.4993	0.4546	0.5133	1.4625	1.7162	1.5734	1.5774		100	100	100	100	100	100	100	100		Triacylglycerol	Ester	100010408
7662			TAG54:3-FA18:0	1.04	1.04	1.06	1.15	1.02	1.06	0.8322	1	0.8874	0.8318	0.6405	0.7771	0.3546	0.4715	0.9935	1	0.7109	0.6433		0.956	0.9985	0.9911	1.014	2.0353	2.333	2.0672	2.1569		100	100	100	100	100	100	100	100		Triacylglycerol	Ester	100010752
7663			TAG54:3-FA18:1	1.03	1	1.05	1.09	0.98	1.03	0.9751	1	0.7831	0.7936	0.8497	0.8575	0.4244	0.514	0.9544	1	0.8126	0.6836		0.6886	0.7067	0.6863	0.7224	1.578	1.727	1.5542	1.626		100	100	100	100	100	100	100	100		Triacylglycerol	Ester	100010054
7664			TAG54:3-FA18:2	1.04	1.05	1.09	1.13	1.03	1.04	0.9857	1	0.9338	0.8411	0.6715	0.7879	0.3749	0.4828	0.9334	1	0.8145	0.6847		0.9321	0.9707	0.9829	1.0134	2.0929	2.3658	2.1536	2.182		100	100	100	100	100	100	100	100		Triacylglycerol	Ester	100010581
7665			TAG54:3-FA18:3	1	1.07	1.16	1.22	1.06	1.01	0.5227	0.8934	0.9379	0.8411	0.2676	0.4981	0.2389	0.3912	0.854	1	0.9367	0.7274		0.6527	0.6546	0.699	0.7603	1.6274	1.981	1.7196	1.6475		100	100	100	100	100	100	100	100		Triacylglycerol	Ester	100010753
7667			TAG54:3-FA20:1	0.92	0.92	1.02	1.15	1.07	1.09	0.299	0.7152	0.3593	0.5591	0.9988	0.8789	0.4887	0.542	0.9317	1	0.5365	0.5709		0.7246	0.6636	0.6684	0.7372	2.2323	2.5648	2.38	2.4238		100	100	100	100	100	100	100	100		Triacylglycerol	Ester	100010582
7668			TAG54:3-FA20:2	0.9	0.92	0.93	1.18	1.03	1.03	0.4441	0.8356	0.5062	0.6557	0.6715	0.7879	0.3373	0.4579	0.8319	1	0.9966	0.7316		0.6876	0.6216	0.6316	0.6412	2.8205	3.3176	2.9166	2.9182		100	100	100	100	100	100	100	100		Triacylglycerol	Ester	100010409
7669			TAG54:3-FA20:3	1.06	1.09	1.17	1.24	1.17	1.16	0.2931	0.7093	0.2334	0.4548	0.0198	0.0939	0.0114	0.0552	0.0573	0.2381	0.161	0.2995		0.6334	0.6689	0.6877	0.7422	2.2244	2.7526	2.6009	2.5696		100	100	100	100	100	100	100	100		Triacylglycerol	Ester	100009543
7675			TAG54:4-FA16:0	1.01	1.09	1.11	1.24	1.19	1.15	0.8985	1	0.3326	0.5408	0.1422	0.3427	0.0425	0.1344	0.1077	0.3527	0.2311	0.3765		0.6431	0.6469	0.702	0.712	2.4033	2.9731	2.8585	2.7555		100	100	100	100	100	100	100	100		Triacylglycerol	Ester	100009882
7676			TAG54:4-FA16:1	0.97	0.9	0.95	1.16	1.08	1.08	0.6276	0.9408	0.3667	0.5641	0.4053	0.6225	0.3827	0.4874	0.7975	1	0.9049	0.7155		0.9447	0.9145	0.8468	0.8933	1.9981	2.3227	2.1524	2.1486		100	100	100	100	100	100	100	100		Triacylglycerol	Ester	100009718
7678			TAG54:4-FA18:0	1.07	1.08	1.11	1.17	1.07	1.1	0.6548	0.9553	0.6968	0.7447	0.224	0.4476	0.3231	0.443	0.8094	1	0.6811	0.6336		2.002	2.1396	2.168	2.2188	2.8187	3.3026	3.0054	3.109		100	100	100	100	100	100	100	100		Triacylglycerol	Ester	100010055
7679			TAG54:4-FA18:1	1.02	0.96	1.02	1.11	1.02	1.05	0.7779	1	0.5314	0.6737	0.7778	0.8343	0.5777	0.5755	0.9158	1	0.9827	0.7316		1.6989	1.7388	1.6379	1.7395	2.4409	2.6989	2.4824	2.5685		100	100	100	100	100	100	100	100		Triacylglycerol	Ester	100010583
7680			TAG54:4-FA18:2	1.05	1	1.06	1.14	1.04	1.03	0.9764	1	0.7934	0.7973	0.9727	0.8789	0.5221	0.5592	0.9396	1	0.9422	0.7294		1.6439	1.7226	1.6404	1.7397	2.4895	2.8309	2.6005	2.5733		100	100	100	100	100	100	100	100		Triacylglycerol	Ester	100010410
7681			TAG54:4-FA18:3	1.07	1.03	1.04	1.18	1.07	1.09	0.9132	1	0.7364	0.7651	0.8655	0.8631	0.4513	0.5222	0.9252	1	0.855	0.701		1.2031	1.287	1.2406	1.2559	2.0727	2.441	2.225	2.2526		100	100	100	100	100	100	100	100		Triacylglycerol	Ester	100010584
7683			TAG54:4-FA20:1	1.02	0.93	1.04	1.24	1.22	1.1	0.6462	0.9529	0.4019	0.5901	0.7199	0.8106	0.3048	0.4324	0.182	0.4792	0.46	0.5345		1.1291	1.1507	1.0474	1.1748	2.1242	2.632	2.592	2.3376		100	100	100	100	100	100	100	100		Triacylglycerol	Ester	100010411
7684			TAG54:4-FA20:2	0.93	0.91	0.95	1.19	1.07	1.06	0.4826	0.8702	0.4125	0.5966	0.9102	0.8788	0.3449	0.4642	0.6362	0.9576	0.9458	0.73		0.9435	0.8795	0.8619	0.9007	2.7887	3.3319	2.9956	2.9478		100	100	100	100	100	100	100	100		Triacylglycerol	Ester	100010056
7685			TAG54:4-FA20:3	1.02	1.01	1.04	1.19	1.14	1.1	0.7447	0.9994	0.8993	0.8337	0.3635	0.588	0.0837	0.2121	0.297	0.64	0.4824	0.5425		0.6348	0.6468	0.6389	0.663	2.055	2.4538	2.3457	2.2694		100	100	100	100	100	100	100	100		Triacylglycerol	Ester	100010057
7688			TAG53:4-FA16:0	1.03	0.98	1.14	1.22	1.1	1.31	0.7983	1	0.9991	0.8411	0.4355	0.6495	0.4274	0.5144	0.9769	1	0.1209	0.2498		0.7739	0.7975	0.7585	0.8837	2.1109	2.5718	2.327	2.7553		100	100	100	100	100	100	100	100		Triacylglycerol	Ester	100009539
7690			TAG53:4-FA17:0	1.13	1.04	1.13	1.25	1.17	1.18	0.807	1	0.5654	0.6882	0.9361	0.8789	0.5889	0.5811	0.8012	1	0.2853	0.4159		2.1184	2.3873	2.1965	2.3834	4.5215	5.6629	5.2768	5.3361		100	100	100	100	100	100	100	100		Triacylglycerol	Ester	100010574
7691			TAG53:4-FA18:0	1.07	1.05	1.04	1.05	1.01	1.06	0.1705	0.5327	0.3542	0.5591	0.4612	0.6639	0.2773	0.4139	0.8478	1	0.274	0.409		0.9666	1.0339	1.0111	1.0032	1.0327	1.0882	1.0388	1.0902		100	100	100	100	100	100	100	100		Triacylglycerol	Ester	100009713
7692			TAG53:4-FA18:1	1.02	1	1.04	1.08	1.06	1.1	0.7194	0.988	0.9999	0.8411	0.5474	0.7239	0.1727	0.3221	0.3366	0.6899	0.0989	0.2174		1.0785	1.0995	1.0794	1.1186	1.2497	1.353	1.3249	1.3696		100	100	100	100	100	100	100	100		Triacylglycerol	Ester	100009540
7693			TAG53:4-FA18:2	1	0.96	1.05	1.18	1.1	1.14	0.8065	1	0.593	0.7005	0.9007	0.8737	0.6867	0.6158	0.8672	1	0.5703	0.5846		1.9953	2.0038	1.9205	2.1022	3.5583	4.1817	3.9155	4.0433		100	100	100	100	100	100	100	100		Triacylglycerol	Ester	100010404
7694			TAG53:4-FA18:3	0.98	0.86	0.92	1.16	1.15	1.1	0.9666	1	0.4599	0.6302	0.6288	0.7745	0.673	0.6098	0.9829	1	0.6379	0.6161		1.5225	1.4877	1.3135	1.4018	3.3053	3.8225	3.8006	3.6251		100	100	100	100	100	100	100	100		Triacylglycerol	Ester	100009877
7698			TAG53:4-FA20:4	1.22	1.39	1.48	1.69	1.37	1.37	0.0395	0.2335	0.003	0.0332	0.0002	0.0046	3.0611e-06	0.0003	0.0007	0.0138	0.0004	0.0047		0.649	0.7918	0.9031	0.9587	1.1589	1.9608	1.5878	1.5891		100	100	100	100	100	100	100	100		Triacylglycerol	Ester	100010051
7707			TAG53:5-FA18:1	1.01	0.98	0.99	1.04	1.02	1.06	0.6969	0.9777	0.5161	0.6627	0.7438	0.8205	0.1479	0.2929	0.458	0.8117	0.0633	0.1613		1.0284	1.038	1.0091	1.0183	1.0546	1.1009	1.0754	1.1179		100	100	100	100	100	100	100	100		Triacylglycerol	Ester	100010575
7708			TAG53:5-FA18:2	0.99	0.99	1	1.07	1.03	1.09	0.6491	0.9529	0.6934	0.7447	0.7988	0.8384	0.0552	0.1588	0.403	0.7603	0.0307	0.0984		1.1532	1.144	1.1423	1.1523	1.2094	1.2982	1.2466	1.3133		100	100	100	100	100	100	100	100		Triacylglycerol	Ester	100010405
7709			TAG53:5-FA18:3	1.12	1	1.1	1.22	1.17	1.11	0.461	0.8511	0.9446	0.8411	0.7114	0.8081	0.4875	0.5417	0.9178	1	0.6195	0.6076		1.986	2.2273	1.983	2.1864	3.0757	3.7382	3.5992	3.4217		100	100	100	100	100	100	100	100		Triacylglycerol	Ester	100009878
7712			TAG53:5-FA20:4	1.29	1.13	1.33	1.32	1.26	1.27	0.0004	0.0091	0.0379	0.1678	7.2426e-05	0.0018	0.0015	0.0166	0.0016	0.0225	0.0014	0.0117		0.8206	1.0573	0.9292	1.0921	1.3164	1.7422	1.6564	1.6752		100	100	100	100	100	100	100	100		Triacylglycerol	Ester	100009879
7722			TAG53:6-FA18:1	1.04	0.97	1	1.08	1.07	1.08	0.4072	0.8084	0.5884	0.7	0.9327	0.8789	0.1156	0.2574	0.1882	0.4846	0.1462	0.2834		0.9309	0.9682	0.907	0.933	1.0728	1.1584	1.1449	1.1538		100	100	100	100	100	100	100	100		Triacylglycerol	Ester	100010052
7723			TAG53:6-FA18:2	0.97	1	0.95	1.05	1.04	1.08	0.5675	0.9116	0.869	0.8266	0.2427	0.4671	0.2668	0.4063	0.3426	0.6958	0.1267	0.2571		1.2168	1.1851	1.2126	1.1552	1.1705	1.2337	1.2155	1.269		100	100	100	100	100	100	100	100		Triacylglycerol	Ester	100010576
7724			TAG53:6-FA18:3	1	1.01	1.02	1.01	1.07	1.05	0.9711	1	0.8002	0.798	0.7322	0.8127	0.9191	0.7029	0.1852	0.4812	0.2947	0.4228		1.0182	1.0185	1.0326	1.0372	1.0736	1.0825	1.1454	1.1295		100	100	100	100	100	100	100	100		Triacylglycerol	Ester	100009714
7726			TAG53:6-FA20:4	1.2	1.09	1.18	1.33	1.18	1.44	0.6106	0.9304	0.9937	0.8411	0.5296	0.7106	0.3864	0.491	0.7617	1	0.2985	0.425		0.9944	1.1932	1.0826	1.1727	1.373	1.8295	1.6159	1.9721		100	100	100	100	100	100	100	100		Triacylglycerol	Ester	100009715
7735			TAG53:7-FA18:3	1.16	1.06	1.05	1.01	1	1.1	0.2193	0.6093	0.6326	0.7211	0.6917	0.8001	0.8826	0.6904	0.9949	1	0.379	0.4791		0.9555	1.1052	1.0168	1.0048	1.1208	1.1362	1.1159	1.231		100	100	100	100	100	100	100	100		Triacylglycerol	Ester	100010406
7743			TAG54:0-FA16:0	1.04	0.92	1.01	1.07	0.98	1	0.5621	0.9078	0.7714	0.7874	0.7107	0.8081	0.6928	0.6176	0.7078	0.9976	0.9424	0.7294		0.2928	0.3048	0.2687	0.2953	2.536	2.711	2.483	2.5302		100	100	100	100	100	100	100	100		Triacylglycerol	Ester	100009880
7745			TAG54:0-FA18:0	0.98	1.08	1.05	1.05	0.99	0.95	0.8824	1	0.5413	0.6789	0.6985	0.8013	0.6111	0.5868	0.9054	1	0.673	0.6299		0.2276	0.2233	0.2453	0.2383	1.8859	1.9812	1.8634	1.7922		100	100	100	100	100	100	100	100		Triacylglycerol	Ester	100010216
7754			TAG52:7-FA20:5	1.03	0.8	0.92	1.53	1.47	1.68	0.8365	1	0.4922	0.6516	0.7177	0.809	0.235	0.3873	0.2823	0.622	0.0943	0.2123		0.9231	0.9486	0.74	0.851	0.993	1.5219	1.4568	1.6693		67	67	67	67	67	67	67	67		Triacylglycerol	Ester	100010214
7757			TAG52:7-FA22:6	0.98	1.21	1.2	1.19	1.36	1.32	0.2779	0.6905	0.1606	0.3641	0.0681	0.221	0.5417	0.5643	0.3052	0.6503	0.1689	0.3079		0.694	0.6782	0.8405	0.8309	1.5127	1.8076	2.0629	2.0023		100	100	100	100	100	100	100	100		Triacylglycerol	Ester	100010748
7761			TAG52:8-FA16:1	1.07	0.99	0.92	1.07	1.08	1.06	0.6674	0.9622	0.648	0.7267	0.5024	0.6911	0.9928	0.7126	0.9442	1	0.7396	0.6548		0.4781	0.5133	0.4722	0.439	2.4524	2.6262	2.6383	2.5995		100	100	100	100	100	100	100	100		Triacylglycerol	Ester	100009536
7762			TAG52:8-FA18:2	1.21	1.07	1.05	1.01	1.04	1.03	0.3943	0.7969	0.9773	0.8411	0.8916	0.8707	0.6751	0.6106	0.72	1	0.9633	0.7316		0.7777	0.9389	0.8293	0.8172	3.0368	3.0579	3.1645	3.1251		100	100	100	100	100	100	100	100		Triacylglycerol	Ester	100009872
7776			TAG53:0-FA16:0	1.17	1.15	1.24	1.21	1.21	1.3	0.0237	0.1595	0.1229	0.3133	0.0112	0.0656	0.1003	0.2376	0.1984	0.5048	0.0628	0.161		0.5839	0.6839	0.673	0.7236	1.7492	2.125	2.1116	2.2731		100	100	100	100	100	100	100	100		Triacylglycerol	Ester	100010749
7782			TAG53:1-FA16:0	0.92	0.76	0.86	1.11	1.06	1.16	0.9049	1	0.3852	0.5797	0.9645	0.8789	0.6695	0.6092	0.9227	1	0.524	0.5677		0.4845	0.4467	0.3703	0.4183	2.9561	3.2868	3.134	3.4324		100	100	100	100	100	100	100	100		Triacylglycerol	Ester	100010750
7784			TAG53:1-FA17:0	1.02	1.03	1.1	1.11	0.99	1.03	0.8603	1	0.8013	0.798	0.4257	0.6415	0.4614	0.5256	0.8523	1	0.6734	0.6299		0.4935	0.5046	0.5073	0.5433	2.7196	3.0067	2.6902	2.8109		100	100	100	100	100	100	100	100		Triacylglycerol	Ester	100009873
7785			TAG53:1-FA18:0	0.97	1	1.06	1.1	0.98	1.02	0.7989	1	0.9251	0.8401	0.5766	0.7403	0.4654	0.5265	0.8034	1	0.8215	0.6874		0.4807	0.4656	0.4821	0.5082	2.7153	2.9981	2.6667	2.772		100	100	100	100	100	100	100	100		Triacylglycerol	Ester	100010572
7786			TAG53:1-FA18:1	1.03	0.95	0.98	1.1	1.03	1.08	0.9177	1	0.7081	0.7512	0.9101	0.8788	0.6351	0.5941	0.9482	1	0.5287	0.5688		0.5532	0.5675	0.5236	0.5449	2.6994	2.9686	2.7871	2.9282		100	100	100	100	100	100	100	100		Triacylglycerol	Ester	100010751
7792			TAG53:2-FA16:0	1.03	0.94	1.03	1.1	1.08	1.16	0.8979	1	0.6957	0.7447	0.9306	0.8789	0.8469	0.6771	0.9369	1	0.4363	0.5176		0.5674	0.5832	0.535	0.5823	2.3465	2.5787	2.53	2.715		100	100	100	100	100	100	100	100		Triacylglycerol	Ester	100010401
7794			TAG53:2-FA17:0	1.05	0.96	1	1.1	1.01	1.08	0.8183	1	0.7237	0.7602	0.9159	0.8789	0.5432	0.5649	0.9654	1	0.5214	0.5667		0.6519	0.6835	0.625	0.6529	2.2258	2.4441	2.243	2.3952		100	100	100	100	100	100	100	100		Triacylglycerol	Ester	100010402
7795			TAG53:2-FA18:0	1	0.95	1.02	1.11	1.04	1.1	0.9645	1	0.6506	0.728	0.982	0.8789	0.4523	0.5225	0.9308	1	0.3801	0.4801		0.6254	0.6283	0.594	0.6361	2.0562	2.2916	2.1411	2.2647		100	100	100	100	100	100	100	100		Triacylglycerol	Ester	100009874
7796			TAG53:2-FA18:1	1.04	0.97	0.99	1.09	1.05	1.1	0.8293	1	0.7291	0.7624	0.8332	0.8495	0.5511	0.5683	0.8117	1	0.44	0.5193		0.6479	0.6766	0.627	0.6432	2.1177	2.3183	2.2157	2.3262		100	100	100	100	100	100	100	100		Triacylglycerol	Ester	100010573
7797			TAG53:2-FA18:2	1.07	0.94	1	1.14	1.02	1.09	0.7447	0.9994	0.6899	0.7444	0.7894	0.8357	0.5065	0.5534	0.8134	1	0.485	0.5445		0.6679	0.7155	0.6274	0.6656	2.5638	2.9353	2.6086	2.7847		100	100	100	100	100	100	100	100		Triacylglycerol	Ester	100009875
7803			TAG53:3-FA16:0	1.08	1.01	1.09	1.18	1.11	1.24	0.8462	1	0.9147	0.8394	0.8627	0.862	0.9373	0.7089	0.9783	1	0.213	0.3591		0.6968	0.7519	0.7061	0.7619	2.2326	2.6312	2.4788	2.7777		100	100	100	100	100	100	100	100		Triacylglycerol	Ester	100010403
7805			TAG53:3-FA17:0	1.07	1.01	1.08	1.15	1.07	1.11	0.7996	1	0.8492	0.8204	0.9427	0.8789	0.6922	0.6176	0.8378	1	0.698	0.6383		1.2674	1.3533	1.2841	1.3718	3.4913	4.0247	3.7429	3.8642		100	100	100	100	100	100	100	100		Triacylglycerol	Ester	100010215
7806			TAG53:3-FA18:0	0.99	1	1	1	0.97	1.02	0.7844	1	0.9692	0.8411	0.8915	0.8707	0.8288	0.6692	0.431	0.7851	0.559	0.5817		1.0015	0.9927	1.0033	1.0064	1.0839	1.0881	1.0525	1.106		100	100	100	100	100	100	100	100		Triacylglycerol	Ester	100009876
7807			TAG53:3-FA18:1	1.04	0.97	1.03	1.09	1.01	1.05	0.815	1	0.6904	0.7444	0.9995	0.8789	0.6765	0.6106	0.757	1	0.6874	0.6343		0.9452	0.9858	0.9178	0.9714	1.9681	2.1354	1.9959	2.0685		100	100	100	100	100	100	100	100		Triacylglycerol	Ester	100009537
7808			TAG53:3-FA18:2	1.08	0.98	1.05	1.14	1.09	1.12	0.7458	0.9994	0.6467	0.7267	0.8734	0.8664	0.8195	0.6656	0.8206	1	0.5529	0.5778		1.2601	1.3568	1.2324	1.3243	3.3806	3.8556	3.6729	3.8006		100	100	100	100	100	100	100	100		Triacylglycerol	Ester	100009538
7814			TAG52:3-FA20:3	1.06	1.09	1.15	1.24	1.17	1.27	0.3126	0.7283	0.2237	0.4447	0.0562	0.195	0.0386	0.1258	0.1555	0.4403	0.0152	0.0592		0.5552	0.59	0.6037	0.6388	2.4747	3.0761	2.9053	3.1549		100	100	100	100	100	100	100	100		Triacylglycerol	Ester	100010743
7815			TAG52:3-FA22:1	1.18	0.96	1.11	1.21	1.13	1.13	0.6788	0.9678	0.5997	0.7047	0.7301	0.8127	0.4864	0.5413	0.8474	1	0.6191	0.6076		0.9484	1.1217	0.9129	1.0569	1.9317	2.3373	2.188	2.1754		100	100	100	100	100	100	100	100		Triacylglycerol	Ester	100009867
7817			TAG52:4-FA14:0	0.75	0.76	0.87	1.18	1.29	1.19	0.2612	0.6772	0.1516	0.3549	0.9709	0.8789	0.1565	0.3041	0.2443	0.5704	0.1647	0.3041		0.7598	0.568	0.5801	0.6631	3.1294	3.6868	4.0391	3.7335		100	100	100	100	100	100	100	100		Triacylglycerol	Ester	100010744
7820			TAG52:4-FA16:0	1.06	0.98	1.05	1.15	1.13	1.2	0.878	1	0.4963	0.6523	0.7925	0.8357	0.5262	0.5592	0.6543	0.9696	0.1807	0.3209		2.3189	2.4575	2.2733	2.4426	3.5511	4.0901	4.0188	4.2682		100	100	100	100	100	100	100	100		Triacylglycerol	Ester	100010397
7821			TAG52:4-FA16:1	1.03	0.89	1.01	1.16	1.09	1.19	0.7439	0.9994	0.191	0.4036	0.3454	0.5727	0.5873	0.5811	0.9439	1	0.2517	0.3901		1.8519	1.9032	1.6535	1.8688	2.1688	2.5051	2.37	2.5871		100	100	100	100	100	100	100	100		Triacylglycerol	Ester	100010210
7823			TAG52:4-FA18:0	0.99	0.91	1.01	1.18	1.14	1.23	0.9696	1	0.273	0.4885	0.6845	0.7979	0.1688	0.3168	0.4326	0.7851	0.0816	0.1929		1.4084	1.4004	1.2824	1.4188	2.0099	2.3789	2.2847	2.4699		100	100	100	100	100	100	100	100		Triacylglycerol	Ester	100009530
7824			TAG52:4-FA18:1	1.03	0.91	1	1.17	1.09	1.15	0.9148	1	0.2212	0.4411	0.4462	0.6544	0.5409	0.5639	0.9279	1	0.3689	0.4702		1.7946	1.8453	1.6302	1.7874	2.2092	2.595	2.3994	2.5344		100	100	100	100	100	100	100	100		Triacylglycerol	Ester	100010046
7825			TAG52:4-FA18:2	1.07	0.96	1.06	1.15	1.12	1.17	0.7665	1	0.3833	0.5779	0.849	0.8574	0.475	0.5346	0.8103	1	0.306	0.4318		2.2989	2.4625	2.2075	2.4267	3.2883	3.7951	3.6773	3.8381		100	100	100	100	100	100	100	100		Triacylglycerol	Ester	100010745
7826			TAG52:4-FA18:3	1.04	0.93	1.02	1.13	1.13	1.17	0.9519	1	0.3207	0.5296	0.7327	0.8127	0.6689	0.6092	0.7613	1	0.292	0.421		1.3951	1.4545	1.2973	1.4283	2.3229	2.624	2.6361	2.7263		100	100	100	100	100	100	100	100		Triacylglycerol	Ester	100010567
7827			TAG52:4-FA20:0	0.99	0.9	1.01	1.13	1.09	1.2	0.8176	1	0.1094	0.2979	0.8325	0.8495	0.4469	0.522	0.9042	1	0.1728	0.3128		2.4834	2.4555	2.24	2.5094	3.6235	4.0794	3.9483	4.331		100	100	100	100	100	100	100	100		Triacylglycerol	Ester	100009531
7829			TAG52:4-FA20:2	0.99	0.95	0.98	1.27	1.24	1.19	0.5677	0.9116	0.2239	0.4447	0.8314	0.8495	0.2373	0.3901	0.6442	0.9632	0.18	0.3201		1.3123	1.2951	1.2415	1.2903	2.9208	3.7098	3.6326	3.4771		100	100	100	100	100	100	100	100		Triacylglycerol	Ester	100010047
7830			TAG52:4-FA20:3	0.89	0.84	0.94	1.22	1.13	1.23	0.5774	0.917	0.2627	0.4768	0.8965	0.8734	0.2067	0.356	0.558	0.8986	0.067	0.1694		0.6981	0.6217	0.5832	0.6546	1.865	2.2694	2.1019	2.29		100	100	100	100	100	100	100	100		Triacylglycerol	Ester	100010048
7831			TAG52:4-FA20:4	1.31	1.31	1.42	1.36	1.29	1.41	0.0014	0.0245	0.0028	0.0324	9.0499e-05	0.0022	0.0018	0.0184	0.0036	0.0372	0.0005	0.0054		0.6965	0.915	0.912	0.9886	1.3724	1.8707	1.7698	1.9375		100	100	100	100	100	100	100	100		Triacylglycerol	Ester	100009711
7832			TAG52:4-FA22:1	1.12	0.95	1.04	1.17	1.06	1.17	0.2628	0.6789	0.3064	0.5209	0.4457	0.6544	0.9729	0.7126	0.9373	1	0.3387	0.451		1.6945	1.891	1.6099	1.7703	2.4825	2.9056	2.6389	2.9117		100	100	100	100	100	100	100	100		Triacylglycerol	Ester	100010746
7833			TAG52:4-FA22:4	0.97	0.89	1.06	1.08	1.1	1.14	0.3841	0.7892	0.4049	0.5923	0.474	0.671	0.328	0.4473	0.6115	0.9414	0.1674	0.3067		1.0686	1.0385	0.9559	1.1337	2.2112	2.3885	2.4245	2.5169		100	100	100	100	100	100	100	100		Triacylglycerol	Ester	100009532
7835			TAG52:5-FA14:0	0.99	1	1.09	1.25	1.08	1.37	0.3198	0.735	0.1073	0.2944	0.0289	0.1224	0.002	0.0197	0.0203	0.1153	0.0002	0.0037		0.7821	0.7726	0.7797	0.8507	3.0435	3.8157	3.2769	4.1652		100	100	100	100	100	100	100	100		Triacylglycerol	Ester	100010049
7838			TAG52:5-FA16:0	1	0.89	0.95	1.25	1.11	1.17	0.9036	1	0.2257	0.4461	0.7865	0.8357	0.3737	0.4819	0.9229	1	0.1947	0.3381		3.7038	3.7223	3.2957	3.5205	4.2866	5.3787	4.7763	5.0261		100	100	100	100	100	100	100	100		Triacylglycerol	Ester	100010398
7839			TAG52:5-FA16:1	1.04	0.88	0.97	1.22	1.15	1.2	0.7957	1	0.2073	0.4261	0.3556	0.5802	0.5567	0.5714	0.9234	1	0.234	0.3767		3.492	3.633	3.0878	3.3955	3.2238	3.9326	3.6931	3.862		100	100	100	100	100	100	100	100		Triacylglycerol	Ester	100010211
7842			TAG52:5-FA18:1	1.04	0.87	0.98	1.16	1.14	1.18	0.7369	0.9971	0.0944	0.2749	0.277	0.5062	0.6615	0.6047	0.835	1	0.1913	0.3327		2.7604	2.8621	2.3998	2.6929	2.7207	3.1451	3.0972	3.2191		100	100	100	100	100	100	100	100		Triacylglycerol	Ester	100010568
7843			TAG52:5-FA18:2	1.01	0.87	0.98	1.18	1.16	1.19	0.7167	0.986	0.1208	0.3113	0.2875	0.5179	0.7162	0.6248	0.8543	1	0.3119	0.4334		3.9145	3.9528	3.4069	3.8225	3.6173	4.2796	4.2133	4.3163		100	100	100	100	100	100	100	100		Triacylglycerol	Ester	100010399
7844			TAG52:5-FA18:3	1	0.85	0.98	1.17	1.14	1.2	0.7546	1	0.0718	0.2361	0.4507	0.6574	0.8469	0.6771	0.9562	1	0.3044	0.43		3.2362	3.2483	2.7669	3.1638	3.6485	4.2851	4.1734	4.3846		100	100	100	100	100	100	100	100		Triacylglycerol	Ester	100009868
7848			TAG52:5-FA20:3	0.99	0.76	0.96	1.39	1.21	1.22	0.9118	1	0.1547	0.3579	0.9335	0.8789	0.4453	0.5218	0.8578	1	0.2835	0.4155		1.2706	1.2523	0.9671	1.218	2.8852	4.0106	3.5014	3.5209		100	100	100	100	100	100	100	100		Triacylglycerol	Ester	100010050
7849			TAG52:5-FA20:4	1.02	1.08	1.15	1.29	1.33	1.47	0.193	0.5661	0.0811	0.2546	0.0163	0.0832	0.0148	0.0658	0.0115	0.0794	0.0007	0.0067		0.7546	0.773	0.8161	0.8691	1.0432	1.3479	1.3861	1.533		100	100	100	100	100	100	100	100		Triacylglycerol	Ester	100009869
7850			TAG52:5-FA20:5	1.27	1.27	1.31	1.47	1.45	1.7	0.0508	0.2662	0.0199	0.1174	0.0018	0.0198	0.004	0.029	0.0177	0.1049	0.0002	0.0037		0.4867	0.6185	0.6187	0.6386	1.3533	1.9917	1.961	2.3049		100	100	100	100	100	100	100	100		Triacylglycerol	Ester	100009870
7852			TAG52:5-FA22:5	1.04	0.92	1.04	1.18	1.24	1.29	0.4141	0.8128	0.9085	0.8362	0.5451	0.7223	0.1477	0.2929	0.0665	0.2599	0.0211	0.0765		1.4489	1.5001	1.3308	1.5116	2.3015	2.719	2.848	2.9682		100	100	100	100	100	100	100	100		Triacylglycerol	Ester	100009533
7854			TAG52:6-FA14:0	0.92	0.92	0.82	1.28	1.31	1.22	0.1909	0.5621	0.1582	0.3599	0.1611	0.3705	0.3135	0.4378	0.3271	0.6769	0.2956	0.4228		0.9707	0.8953	0.895	0.7973	2.0042	2.5708	2.6179	2.4499		100	100	100	100	100	100	100	100		Triacylglycerol	Ester	100010569
7857			TAG52:6-FA16:0	0.96	0.87	0.98	1.2	1.19	1.18	0.4564	0.8462	0.1636	0.3675	0.7228	0.8106	0.4438	0.5218	0.6933	0.9915	0.2962	0.4231		2.1746	2.0943	1.8973	2.1253	2.8742	3.4513	3.4344	3.3831		100	100	100	100	100	100	100	100		Triacylglycerol	Ester	100010747
7858			TAG52:6-FA16:1	1.01	0.84	0.98	1.29	1.28	1.27	0.7696	1	0.0991	0.2825	0.8345	0.8495	0.4122	0.505	0.5917	0.9247	0.0595	0.1557		5.4049	5.4343	4.5174	5.2856	3.7991	4.9172	4.8669	4.8265		100	100	100	100	100	100	100	100		Triacylglycerol	Ester	100009534
7860			TAG52:6-FA18:1	1.09	0.92	1.16	1.2	1.2	1.17	0.609	0.93	0.4488	0.6229	0.2042	0.4279	0.3221	0.443	0.81	1	0.2906	0.4194		3.1345	3.4055	2.8825	3.6235	3.0099	3.6199	3.6224	3.5171		100	100	100	100	100	100	100	100		Triacylglycerol	Ester	100010570
7861			TAG52:6-FA18:2	1	0.87	1.04	1.18	1.23	1.25	0.7204	0.988	0.2566	0.4746	0.6088	0.7622	0.3957	0.4963	0.4219	0.7756	0.1297	0.26		5.5272	5.5393	4.8213	5.772	4.3848	5.181	5.3944	5.4785		100	100	100	100	100	100	100	100		Triacylglycerol	Ester	100009535
7862			TAG52:6-FA18:3	0.99	0.85	0.95	1.24	1.22	1.27	0.7615	1	0.0479	0.1901	0.1176	0.3073	0.8494	0.6774	0.5847	0.921	0.344	0.453		5.7103	5.6464	4.8486	5.4257	4.2261	5.2218	5.1703	5.3654		100	100	100	100	100	100	100	100		Triacylglycerol	Ester	100010212
7866			TAG52:6-FA20:4	1.11	1.18	1.31	1.31	1.29	1.44	0.1096	0.4145	0.153	0.3567	0.0087	0.0566	0.0181	0.0774	0.0153	0.0956	0.0027	0.0181		0.9865	1.0947	1.1612	1.297	1.2573	1.649	1.6215	1.8068		100	100	100	100	100	100	100	100		Triacylglycerol	Ester	100010213
7867			TAG52:6-FA20:5	1.09	0.94	1.07	1.35	1.39	1.6	0.0451	0.2487	0.1481	0.349	0.1585	0.3664	0.0344	0.1171	0.0268	0.1407	0.005	0.0272		0.7533	0.8184	0.7057	0.8046	1.4091	1.8962	1.9656	2.2504		100	100	100	100	100	100	100	100		Triacylglycerol	Ester	100009871
7870			TAG52:6-FA22:6	1.09	1.11	1.33	1.4	1.27	1.38	0.0127	0.1109	0.0139	0.094	0.0008	0.0111	0.0726	0.1933	0.133	0.4015	0.0268	0.09		0.7077	0.7729	0.7883	0.9396	2.4213	3.3797	3.0676	3.3448		100	100	100	100	100	100	100	100		Triacylglycerol	Ester	100010400
7874			TAG52:7-FA16:0	1.08	0.98	1.05	1.06	1.03	1.11	0.6366	0.9467	0.8015	0.798	0.739	0.8169	0.7172	0.6248	0.9257	1	0.4343	0.517		0.4671	0.5026	0.4587	0.4916	3.6047	3.8151	3.7112	4.001		100	100	100	100	100	100	100	100		Triacylglycerol	Ester	100009712
7876			TAG52:7-FA18:1	0.92	0.88	0.97	1.07	0.98	1.07	0.6172	0.9355	0.2732	0.4885	0.7755	0.8342	0.937	0.7089	0.5876	0.9231	0.5634	0.5829		0.6355	0.5852	0.5609	0.6151	2.6716	2.8572	2.6105	2.8711		100	100	100	100	100	100	100	100		Triacylglycerol	Ester	100010571
7896			TAG52:0-FA16:0	0.99	1.01	1.07	1.1	1.02	1.04	0.9753	1	0.9397	0.8411	0.5173	0.7009	0.3658	0.48	0.9298	1	0.696	0.6383		0.3675	0.3648	0.3696	0.3915	2.7262	2.9936	2.7934	2.8354		100	100	100	100	100	100	100	100		Triacylglycerol	Ester	100009862
7898			TAG52:0-FA18:0	1.01	1.02	1.03	1.1	1	1.03	0.8973	1	0.8515	0.8204	0.7697	0.8312	0.3238	0.443	0.9093	1	0.7182	0.6478		0.367	0.371	0.3758	0.3777	2.6013	2.8744	2.5939	2.6884		100	100	100	100	100	100	100	100		Triacylglycerol	Ester	100010040
7899			TAG52:0-FA20:0	1.07	0.93	1.04	1.07	0.99	1.1	0.5834	0.9198	0.6252	0.7167	0.7138	0.8081	0.6009	0.5836	0.8244	1	0.47	0.538		0.3848	0.4125	0.3566	0.3994	2.665	2.8559	2.6512	2.9262		100	100	100	100	100	100	100	100		Triacylglycerol	Ester	100010207
7906			TAG52:1-FA16:0	1.05	1	1.02	1.08	1	1.05	0.6821	0.9685	0.9817	0.8411	0.873	0.8664	0.49	0.5426	0.9336	1	0.6298	0.613		0.5397	0.5643	0.5384	0.5497	2.4664	2.6609	2.4767	2.6008		100	100	100	100	100	100	100	100		Triacylglycerol	Ester	100010565
7907			TAG52:1-FA16:1	1.01	0.94	0.99	1.12	1.04	1.07	0.9424	1	0.6928	0.7447	0.9808	0.8789	0.309	0.4358	0.859	1	0.5267	0.5688		0.3832	0.3854	0.3621	0.3778	1.7496	1.9551	1.8201	1.8754		100	100	100	100	100	100	100	100		Triacylglycerol	Ester	100009527
7909			TAG52:1-FA18:0	1.02	0.98	1.04	1.09	1.02	1.05	0.9266	1	0.8539	0.8204	0.7518	0.825	0.4288	0.5144	0.9358	1	0.6382	0.6161		0.4911	0.5006	0.4828	0.5093	2.438	2.6548	2.4871	2.5601		100	100	100	100	100	100	100	100		Triacylglycerol	Ester	100009863
7910			TAG52:1-FA18:1	1.03	0.97	1	1.09	1.03	1.06	0.7853	1	0.7702	0.7867	0.9422	0.8789	0.4546	0.5232	0.8949	1	0.5756	0.5869		0.5777	0.5961	0.5613	0.578	2.2237	2.4231	2.282	2.3644		100	100	100	100	100	100	100	100		Triacylglycerol	Ester	100009706
7911			TAG52:1-FA20:0	0.93	0.81	0.84	1.05	1.02	1.18	0.4716	0.862	0.2294	0.4505	0.2147	0.4392	0.7478	0.6381	0.9147	1	0.2648	0.4034		0.4437	0.4109	0.3609	0.3741	1.9574	2.0615	1.9919	2.3184		100	100	100	100	100	100	100	100		Triacylglycerol	Ester	100010041
7912			TAG52:1-FA20:1	0.91	0.92	0.92	1.11	1	1.07	0.294	0.7094	0.2897	0.5055	0.3778	0.5993	0.4103	0.5043	0.8115	1	0.5256	0.5684		0.5229	0.4733	0.4818	0.4808	3.0739	3.3996	3.0758	3.2971		100	100	100	100	100	100	100	100		Triacylglycerol	Ester	100009707
7915			TAG52:2-FA14:0	0.65	0.73	0.72	1.06	0.94	1.09	0.0811	0.3426	0.1596	0.3624	0.1891	0.4097	0.9271	0.705	0.4271	0.781	0.6248	0.6109		0.4309	0.2819	0.3151	0.31	2.4005	2.5485	2.2492	2.6152		100	100	100	100	100	100	100	100		Triacylglycerol	Ester	100009864
7918			TAG52:2-FA16:0	1.03	0.97	1.01	1.08	1.04	1.07	0.7831	1	0.6864	0.7429	0.8568	0.8612	0.5796	0.576	0.8678	1	0.5238	0.5677		0.6077	0.6279	0.5903	0.6122	1.6555	1.7805	1.7229	1.7785		100	100	100	100	100	100	100	100		Triacylglycerol	Ester	100009865
7919			TAG52:2-FA16:1	1.02	0.93	0.99	1.1	1.08	1.12	0.9709	1	0.6165	0.7123	0.7252	0.8106	0.4509	0.5222	0.6583	0.9706	0.319	0.4394		0.4793	0.4886	0.4474	0.4745	1.2923	1.4224	1.3914	1.4465		100	100	100	100	100	100	100	100		Triacylglycerol	Ester	100009708
7921			TAG52:2-FA18:0	1.04	1	1.05	1.09	1.04	1.07	0.7339	0.9958	0.9685	0.8411	0.6956	0.8013	0.5711	0.5745	0.9022	1	0.5867	0.5903		0.5015	0.52	0.502	0.529	1.661	1.8076	1.7314	1.7771		100	100	100	100	100	100	100	100		Triacylglycerol	Ester	100009528
7922			TAG52:2-FA18:1	1.05	0.98	1.01	1.05	1.01	1.05	0.7508	0.9994	0.714	0.7551	0.8328	0.8495	0.7572	0.6422	0.9413	1	0.707	0.6412		0.5984	0.6259	0.5837	0.6044	1.6053	1.6783	1.6252	1.6783		100	100	100	100	100	100	100	100		Triacylglycerol	Ester	100010042
7923			TAG52:2-FA18:2	1.04	0.99	1.04	1.09	1.01	1.06	0.9541	1	0.7332	0.7644	0.9115	0.8789	0.704	0.6206	0.8301	1	0.6954	0.6383		0.6501	0.6737	0.6463	0.678	1.8878	2.06	1.9112	2.0012		100	100	100	100	100	100	100	100		Triacylglycerol	Ester	100010043
7924			TAG52:2-FA20:0	0.85	0.8	0.95	1.22	1.11	1.15	0.1596	0.5125	0.1609	0.3644	0.464	0.6661	0.3229	0.443	0.7008	0.9967	0.4808	0.5417		0.6573	0.5608	0.5237	0.6233	1.5462	1.8824	1.71	1.7738		100	100	100	100	100	100	100	100		Triacylglycerol	Ester	100010208
7925			TAG52:2-FA20:1	0.85	0.83	0.83	1.12	1.06	1.14	0.3366	0.7438	0.2376	0.457	0.2225	0.4464	0.4488	0.5222	0.8415	1	0.2873	0.4167		0.5125	0.4361	0.4254	0.4276	1.9267	2.164	2.0396	2.1892		100	100	100	100	100	100	100	100		Triacylglycerol	Ester	100009866
7926			TAG52:2-FA20:2	0.91	0.96	0.98	1.15	1.04	1.13	0.2805	0.6927	0.6436	0.7262	0.9254	0.8789	0.2634	0.406	0.9492	1	0.3265	0.4446		0.5838	0.5306	0.5621	0.5704	3.4434	3.9593	3.5898	3.8848		100	100	100	100	100	100	100	100		Triacylglycerol	Ester	100010566
7929			TAG52:3-FA14:0	0.83	0.8	0.82	1.15	1.08	1.15	0.2235	0.6128	0.0525	0.1998	0.1485	0.3518	0.2469	0.3962	0.758	1	0.2956	0.4228		0.6201	0.5158	0.4933	0.5066	3.0153	3.4591	3.2467	3.4725		100	100	100	100	100	100	100	100		Triacylglycerol	Ester	100010209
7932			TAG52:3-FA16:0	1.03	0.97	1.01	1.11	1.05	1.13	0.9153	1	0.5203	0.6668	0.7718	0.8319	0.6374	0.5941	0.9504	1	0.3855	0.483		1.0685	1.1052	1.0405	1.0785	2.1841	2.4287	2.2846	2.4626		100	100	100	100	100	100	100	100		Triacylglycerol	Ester	100009529
7933			TAG52:3-FA16:1	1.02	0.91	0.99	1.11	1.05	1.12	0.8993	1	0.2624	0.4768	0.5006	0.6905	0.4951	0.5457	0.8771	1	0.3025	0.4284		0.7278	0.7436	0.6598	0.7193	1.2094	1.3383	1.2687	1.3575		100	100	100	100	100	100	100	100		Triacylglycerol	Ester	100010044
7935			TAG52:3-FA18:0	1.05	0.97	1.05	1.12	1.1	1.13	0.9643	1	0.5066	0.6557	0.995	0.8789	0.5691	0.5741	0.6436	0.9632	0.3417	0.4517		0.8435	0.882	0.8205	0.885	1.6254	1.822	1.7846	1.8357		100	100	100	100	100	100	100	100		Triacylglycerol	Ester	100010394
7936			TAG52:3-FA18:1	1.03	0.94	1	1.11	1.06	1.11	0.9499	1	0.4314	0.6105	0.6194	0.7692	0.5898	0.5811	0.9288	1	0.3952	0.4923		0.9864	1.0205	0.9318	0.9852	1.8619	2.0665	1.9785	2.0713		100	100	100	100	100	100	100	100		Triacylglycerol	Ester	100010742
7937			TAG52:3-FA18:2	1.03	0.94	0.99	1.11	1.05	1.1	0.9722	1	0.4135	0.5969	0.5908	0.7514	0.6581	0.6037	0.9827	1	0.4338	0.5169		1.1132	1.1412	1.0459	1.0976	2.1978	2.4462	2.3112	2.4285		100	100	100	100	100	100	100	100		Triacylglycerol	Ester	100010395
7938			TAG52:3-FA18:3	1.1	0.97	1.05	1.19	1.12	1.16	0.7194	0.988	0.6484	0.7267	0.7578	0.8276	0.3441	0.4642	0.7735	1	0.2706	0.4067		0.8823	0.9735	0.8565	0.9304	2.0579	2.4427	2.2957	2.3896		100	100	100	100	100	100	100	100		Triacylglycerol	Ester	100010045
7939			TAG52:3-FA20:0	1.05	0.97	1.06	1.14	1.04	1.07	0.9353	1	0.561	0.6859	0.7212	0.8106	0.5693	0.5741	0.704	0.9969	0.7441	0.6569		1.1154	1.166	1.0821	1.1799	2.2893	2.6012	2.3717	2.4499		100	100	100	100	100	100	100	100		Triacylglycerol	Ester	100009709
7940			TAG52:3-FA20:1	0.92	0.86	0.9	1.24	1.14	1.18	0.8527	1	0.8395	0.8153	0.7079	0.8072	0.0836	0.2121	0.2264	0.5534	0.054	0.1459		0.8057	0.7438	0.6958	0.7225	2.0107	2.4883	2.2886	2.3823		100	100	100	100	100	100	100	100		Triacylglycerol	Ester	100009710
7941			TAG52:3-FA20:2	0.87	0.88	0.87	1.14	1.06	1.16	0.317	0.7332	0.3723	0.5678	0.1165	0.3073	0.5406	0.5639	0.8653	1	0.1988	0.3448		0.6479	0.564	0.5709	0.5611	1.8758	2.1426	1.9798	2.1792		100	100	100	100	100	100	100	100		Triacylglycerol	Ester	100010396
7942			TAG51:0-FA16:0	0.96	0.95	1.01	1.1	1.05	1.09	0.7692	1	0.6865	0.7429	0.8193	0.8488	0.4858	0.5413	0.9527	1	0.5795	0.5885		0.473	0.4543	0.4481	0.478	3.4622	3.8002	3.6378	3.7777		100	100	100	100	100	100	100	100		Triacylglycerol	Ester	100010390
7943			TAG51:0-FA17:0	1.06	0.99	1.02	1.08	1.02	1.05	0.6867	0.9718	0.8747	0.8294	0.8568	0.8612	0.5626	0.5716	0.9317	1	0.6788	0.6329		0.484	0.5129	0.4777	0.4954	3.2583	3.5339	3.3297	3.4274		100	100	100	100	100	100	100	100		Triacylglycerol	Ester	100009857
7944			TAG51:0-FA18:0	0.91	0.89	0.98	1.09	0.97	1.06	0.4853	0.8715	0.3589	0.5591	0.9313	0.8789	0.4935	0.5445	0.7357	1	0.6982	0.6383		0.4496	0.4094	0.3998	0.4391	3.251	3.5467	3.1403	3.4355		100	100	100	100	100	100	100	100		Triacylglycerol	Ester	100009702
7949			TAG51:1-FA15:0	1.03	0.97	0.99	1.12	1.04	1.12	0.842	1	0.692	0.7447	0.7128	0.8081	0.4661	0.5265	0.7924	1	0.4663	0.5374		0.5954	0.6158	0.5779	0.5891	2.5692	2.8696	2.6764	2.8876		100	100	100	100	100	100	100	100		Triacylglycerol	Ester	100009521
7950			TAG51:1-FA16:0	1	0.96	0.99	1.13	1.03	1.11	0.9501	1	0.6962	0.7447	0.9234	0.8789	0.4408	0.5204	0.9957	1	0.4713	0.538		0.6392	0.6421	0.6106	0.6346	3.1014	3.513	3.199	3.4426		100	100	100	100	100	100	100	100		Triacylglycerol	Ester	100009858
7952			TAG51:1-FA17:0	1.02	0.94	0.98	1.14	1.02	1.08	0.8245	1	0.6239	0.7167	0.8798	0.8668	0.4409	0.5204	0.9201	1	0.5874	0.5903		0.6311	0.6468	0.5936	0.6205	3.0746	3.4991	3.1213	3.3203		100	100	100	100	100	100	100	100		Triacylglycerol	Ester	100010560
7953			TAG51:1-FA18:0	0.99	0.96	1.04	1.15	1.01	1.08	0.9801	1	0.8269	0.8086	0.6617	0.7834	0.3587	0.476	0.922	1	0.5279	0.5688		0.5306	0.5228	0.512	0.5536	2.5142	2.8974	2.5392	2.7086		100	100	100	100	100	100	100	100		Triacylglycerol	Ester	100010739
7954			TAG51:1-FA18:1	1.03	0.93	1	1.09	1.01	1.09	0.898	1	0.5147	0.6625	0.9395	0.8789	0.6256	0.5903	0.8613	1	0.5825	0.5901		0.6634	0.6812	0.6192	0.6628	2.9457	3.2019	2.9624	3.2133		100	100	100	100	100	100	100	100		Triacylglycerol	Ester	100010039
7960			TAG51:2-FA15:0	1.02	0.97	1.01	1.12	1.02	1.1	0.9773	1	0.6252	0.7167	0.8599	0.8618	0.602	0.5836	0.8162	1	0.5187	0.566		0.6976	0.7124	0.6751	0.7073	1.9966	2.2428	2.0441	2.1911		100	100	100	100	100	100	100	100		Triacylglycerol	Ester	100010391
7961			TAG51:2-FA16:0	1.04	0.95	1	1.08	1.01	1.09	0.7699	1	0.5981	0.7039	0.8902	0.8707	0.7839	0.6553	0.7338	1	0.6065	0.6005		0.5855	0.609	0.5572	0.5883	1.9288	2.088	1.9472	2.0955		100	100	100	100	100	100	100	100		Triacylglycerol	Ester	100009522
7962			TAG51:2-FA16:1	0.99	0.88	0.98	1.13	1.07	1.15	0.8866	1	0.3814	0.5775	0.7705	0.8312	0.6709	0.6098	0.9239	1	0.3637	0.467		0.5312	0.5275	0.466	0.5182	1.556	1.7612	1.6617	1.793		100	100	100	100	100	100	100	100		Triacylglycerol	Ester	100009523
7963			TAG51:2-FA17:0	1.01	0.94	0.98	1.12	1.04	1.11	0.9413	1	0.6274	0.7186	0.7766	0.8342	0.6881	0.6166	0.7198	1	0.6552	0.6223		0.6003	0.6043	0.5636	0.5891	2.1731	2.4262	2.2525	2.4015		100	100	100	100	100	100	100	100		Triacylglycerol	Ester	100010204
7964			TAG51:2-FA18:0	1.04	0.96	1.02	1.17	1.1	1.1	0.569	0.912	0.9419	0.8411	0.8221	0.8495	0.4209	0.512	0.9535	1	0.7087	0.6423		0.6577	0.6829	0.6327	0.6738	1.9347	2.2584	2.126	2.1371		100	100	100	100	100	100	100	100		Triacylglycerol	Ester	100010740
7965			TAG51:2-FA18:1	1.02	0.92	0.98	1.12	1.05	1.12	0.9636	1	0.4519	0.6256	0.6496	0.7814	0.525	0.5592	0.9056	1	0.4446	0.5214		0.606	0.617	0.5576	0.5941	1.5965	1.7954	1.6739	1.7889		100	100	100	100	100	100	100	100		Triacylglycerol	Ester	100009703
7966			TAG51:2-FA18:2	1.06	1	1.06	1.15	1.08	1.12	0.7085	0.9826	0.9901	0.8411	0.8107	0.8445	0.4599	0.5246	0.9845	1	0.4832	0.543		0.7939	0.8388	0.7939	0.8378	3.1396	3.5952	3.3963	3.5112		100	100	100	100	100	100	100	100		Triacylglycerol	Ester	100010561
7972			TAG51:3-FA15:0	0.97	0.89	1	1.18	1.17	1.17	0.5893	0.9241	0.2052	0.4229	0.5582	0.7307	0.4645	0.5262	0.8667	1	0.2294	0.3756		1.4197	1.3703	1.2636	1.4226	3.2394	3.8298	3.7901	3.7975		100	100	100	100	100	100	100	100		Triacylglycerol	Ester	100010741
7973			TAG51:3-FA16:0	1	0.97	1	1.07	1.03	1.04	0.9179	1	0.6171	0.7123	0.9177	0.8789	0.4093	0.5043	0.8031	1	0.7971	0.6798		1.0015	0.9967	0.9723	0.9989	1.482	1.5865	1.5292	1.5468		100	100	100	100	100	100	100	100		Triacylglycerol	Ester	100009859
7974			TAG51:3-FA16:1	0.93	0.82	0.86	1.12	1.06	1.09	0.3828	0.7885	0.1405	0.3365	0.1561	0.362	0.5472	0.5667	0.7944	1	0.5849	0.5903		0.9585	0.8914	0.7858	0.8277	1.6906	1.9005	1.7846	1.8449		100	100	100	100	100	100	100	100		Triacylglycerol	Ester	100009524
7975			TAG51:3-FA17:0	0.98	0.86	0.91	1.11	1.06	1.1	0.8575	1	0.5368	0.6772	0.5885	0.7505	0.7425	0.6354	0.7401	1	0.4686	0.538		1.168	1.1416	1.0037	1.0638	2.7165	3.007	2.8675	2.9802		100	100	100	100	100	100	100	100		Triacylglycerol	Ester	100009525
7977			TAG51:3-FA18:1	0.99	0.92	0.96	1.09	1.06	1.11	0.8836	1	0.3218	0.5296	0.4673	0.6678	0.425	0.514	0.7419	1	0.3566	0.4628		1.1712	1.1567	1.0818	1.1269	1.8645	2.0333	1.9703	2.0628		100	100	100	100	100	100	100	100		Triacylglycerol	Ester	100009526
7978			TAG51:3-FA18:2	1.01	0.89	0.96	1.16	1.07	1.11	0.9969	1	0.2727	0.4885	0.5554	0.729	0.716	0.6248	0.8693	1	0.5323	0.5699		1.5244	1.5356	1.3597	1.4591	3.3293	3.8703	3.5563	3.6963		100	100	100	100	100	100	100	100		Triacylglycerol	Ester	100010392
7979			TAG51:3-FA18:3	0.96	0.76	1.02	1.18	1.1	1.07	0.2781	0.6905	0.2561	0.4746	0.7372	0.816	0.9317	0.7067	0.6105	0.9414	0.6741	0.6299		1.0011	0.9602	0.7569	1.0244	3.1518	3.7137	3.4564	3.3833		100	100	100	100	100	100	100	100		Triacylglycerol	Ester	100009860
7985			TAG51:4-FA15:0	0.98	0.92	1.02	1.23	1.16	1.18	0.5154	0.8933	0.2469	0.4684	0.3088	0.5359	0.9488	0.7126	0.8343	1	0.3415	0.4517		2.327	2.2799	2.1423	2.3717	4.5419	5.5643	5.2697	5.3747		100	100	100	100	100	100	100	100		Triacylglycerol	Ester	100009704
7986			TAG51:4-FA16:0	0.98	0.97	0.93	1.16	1.1	1.12	0.9157	1	0.717	0.7563	0.2077	0.431	0.1596	0.3063	0.6682	0.9765	0.1608	0.2995		1.1173	1.0974	1.0847	1.0441	1.4523	1.6869	1.5955	1.6242		100	100	100	100	100	100	100	100		Triacylglycerol	Ester	100010562
7987			TAG51:4-FA16:1	0.9	0.8	0.89	1.29	1.22	1.25	0.6087	0.93	0.4086	0.5927	0.5007	0.6905	0.1426	0.2878	0.3475	0.6983	0.1605	0.2995		1.7971	1.6107	1.4436	1.602	2.0743	2.6773	2.5321	2.5903		100	100	100	100	100	100	100	100		Triacylglycerol	Ester	100010393
7989			TAG51:4-FA18:1	1	0.92	1.01	1.04	1.09	1.08	0.9872	1	0.3088	0.5221	0.9854	0.8789	0.627	0.5907	0.5987	0.9313	0.2898	0.4186		1.2544	1.2572	1.1558	1.27	1.8072	1.8879	1.9717	1.9512		100	100	100	100	100	100	100	100		Triacylglycerol	Ester	100010563
7990			TAG51:4-FA18:2	1	0.9	0.99	1.16	1.15	1.06	0.336	0.7434	0.0776	0.2479	0.3196	0.5449	0.92	0.7029	0.9941	1	0.9432	0.7294		2.5821	2.5754	2.322	2.5486	4.623	5.353	5.3194	4.9216		100	100	100	100	100	100	100	100		Triacylglycerol	Ester	100009705
7991			TAG51:4-FA18:3	0.99	0.85	1.01	1.22	1.16	1.07	0.188	0.559	0.1012	0.2838	0.5282	0.7099	0.2771	0.4139	0.8182	1	0.6751	0.6303		1.6409	1.6275	1.4022	1.6586	3.2003	3.9122	3.7201	3.4245		100	100	100	100	100	100	100	100		Triacylglycerol	Ester	100010205
7993			TAG51:4-FA20:4	1.15	1.2	1.19	1.22	1.33	1.33	0.1198	0.441	0.3039	0.5196	0.0988	0.2807	0.1718	0.3215	0.0474	0.2098	0.0335	0.1036		0.801	0.9235	0.9627	0.9527	1.72	2.1053	2.2793	2.2809		100	100	100	100	100	100	100	100		Triacylglycerol	Ester	100009861
8002			TAG51:5-FA18:2	0.94	0.85	0.97	1.09	1.23	1.12	0.7297	0.9937	0.9083	0.8362	0.8898	0.8707	0.8046	0.6635	0.5556	0.8955	0.2981	0.4248		3.4005	3.2023	2.8914	3.3032	4.6959	5.0983	5.7525	5.2658		100	100	100	100	100	100	100	100		Triacylglycerol	Ester	100010206
8003			TAG51:5-FA18:3	1.07	0.77	0.96	1.31	1.19	1.08	0.9424	1	0.1288	0.318	0.7329	0.8127	0.5758	0.5755	0.0922	0.3233	0.895	0.7132		3.2144	3.4407	2.4699	3.0845	4.6669	6.1041	5.5711	5.061		100	100	100	100	100	100	67	100		Triacylglycerol	Ester	100010564
8006			TAG50:3-FA20:3	0.92	0.83	1.04	1.25	1.08	1.19	0.847	1	0.8248	0.8082	0.2229	0.4467	0.2905	0.4219	0.6538	0.9696	0.2821	0.4148		0.5233	0.483	0.4361	0.5455	2.7777	3.464	2.9962	3.2997		100	100	100	100	100	100	100	100		Triacylglycerol	Ester	100010736
8009			TAG50:4-FA14:0	0.94	0.86	0.93	1.25	1.18	1.16	0.3795	0.7863	0.0468	0.1881	0.2218	0.4456	0.6041	0.5845	0.9371	1	0.4743	0.538		2.3597	2.2197	2.0188	2.1978	4.7094	5.9082	5.5736	5.4594		100	100	100	100	100	100	100	100		Triacylglycerol	Ester	100010737
8010			TAG50:4-FA14:1	0.97	0.82	0.96	1.17	1.14	1.15	0.9064	1	0.0556	0.2066	0.3109	0.536	0.6264	0.5906	0.8856	1	0.4679	0.538		2.8089	2.7161	2.307	2.6975	2.2864	2.6816	2.6019	2.6291		100	100	100	100	100	100	100	100		Triacylglycerol	Ester	100010035
8012			TAG50:4-FA16:0	1.04	0.86	0.95	1.26	1.18	1.27	0.8578	1	0.2095	0.4265	0.6796	0.7927	0.3136	0.4378	0.568	0.9096	0.104	0.2252		1.6272	1.6846	1.393	1.5534	2.2234	2.7986	2.633	2.8132		100	100	100	100	100	100	100	100		Triacylglycerol	Ester	100009519
8013			TAG50:4-FA16:1	0.96	0.82	0.91	1.21	1.12	1.17	0.6066	0.93	0.0899	0.2677	0.1442	0.346	0.6164	0.588	0.8166	1	0.3825	0.4811		2.0373	1.9498	1.6658	1.8549	1.8889	2.2855	2.1233	2.203		100	100	100	100	100	100	100	100		Triacylglycerol	Ester	100010200
8015			TAG50:4-FA18:1	0.95	0.79	0.94	1.15	1.1	1.1	0.8572	1	0.1256	0.3163	0.4064	0.6228	0.6987	0.6196	0.9259	1	0.5409	0.5732		1.9003	1.8044	1.5104	1.7872	2.388	2.7508	2.6201	2.6378		100	100	100	100	100	100	100	100		Triacylglycerol	Ester	100010036
8016			TAG50:4-FA18:2	0.93	0.83	0.93	1.25	1.15	1.19	0.4621	0.8514	0.087	0.2647	0.1811	0.4015	0.6208	0.5889	0.9099	1	0.3591	0.4652		2.572	2.3834	2.1299	2.3878	3.8963	4.8596	4.4628	4.6402		100	100	100	100	100	100	100	100		Triacylglycerol	Ester	100010201
8017			TAG50:4-FA18:3	1.01	0.84	0.93	1.21	1.15	1.27	0.721	0.988	0.0659	0.227	0.2581	0.4875	0.5747	0.5749	0.9501	1	0.1029	0.2239		1.4288	1.4388	1.2011	1.3283	2.2387	2.7046	2.5719	2.8451		100	100	100	100	100	100	100	100		Triacylglycerol	Ester	100009700
8020			TAG50:4-FA20:3	0.57	0.77	0.79	1.26	1.23	1	0.0933	0.3763	0.6032	0.7065	0.658	0.7814	0.4528	0.5225	0.8385	1	0.7262	0.6507		0.9539	0.5466	0.7377	0.7522	2.4283	3.0534	2.9886	2.4375		100	100	100	100	100	100	100	100		Triacylglycerol	Ester	100010387
8021			TAG50:4-FA20:4	1.19	0.92	1.17	1.27	1.22	1.25	0.0124	0.11	0.3682	0.5645	0.0058	0.043	0.0758	0.1977	0.1053	0.3513	0.0673	0.1698		0.6463	0.7678	0.5963	0.7534	1.5459	1.959	1.8911	1.9307		100	100	100	100	100	100	100	100		Triacylglycerol	Ester	100010202
8024			TAG50:5-FA14:0	0.94	0.81	0.91	1.29	1.26	1.2	0.8647	1	0.1687	0.3754	0.3742	0.5963	0.9008	0.6958	0.5471	0.893	0.2855	0.4159		3.6398	3.432	2.9537	3.3061	5.7611	7.4222	7.2542	6.8884		100	100	100	100	100	100	100	100		Triacylglycerol	Ester	100010388
8025			TAG50:5-FA14:1	0.97	0.86	0.98	1.27	1.21	1.15	0.1765	0.5387	0.7355	0.7651	0.8353	0.8497	0.2929	0.4244	0.6279	0.9552	0.8352	0.6939		4.3263	4.2149	3.7245	4.2422	2.5879	3.2876	3.1258	2.968		100	100	100	100	100	100	100	100		Triacylglycerol	Ester	100010037
8027			TAG50:5-FA16:0	1.13	0.9	0.96	1.26	1.3	1.27	0.4215	0.8184	0.9734	0.8411	0.9229	0.8789	0.1275	0.2721	0.1144	0.3694	0.0686	0.1707		1.893	2.1388	1.6979	1.81	2.3555	2.9729	3.0624	2.9839		100	100	100	100	100	100	100	100		Triacylglycerol	Ester	100010558
8028			TAG50:5-FA16:1	0.85	0.77	0.85	1.14	1.31	1.27	0.2302	0.6256	0.0889	0.2669	0.2914	0.5219	0.918	0.7029	0.9653	1	0.0926	0.2105		3.317	2.8266	2.548	2.8213	2.3225	2.6553	3.0534	2.9544		100	100	100	100	100	100	100	100		Triacylglycerol	Ester	100010038
8030			TAG50:5-FA18:1	1.06	0.9	1	1.25	1.09	1.24	0.296	0.7101	0.9241	0.8401	0.9764	0.8789	0.6455	0.599	0.7008	0.9967	0.2389	0.3808		3.3956	3.5873	3.0454	3.4068	2.3648	2.954	2.572	2.9307		100	100	100	100	100	100	100	100		Triacylglycerol	Ester	100009701
8031			TAG50:5-FA18:2	0.99	0.86	0.99	1.14	1.17	1.2	0.928	1	0.3735	0.5685	0.8425	0.8537	0.7834	0.6553	0.8556	1	0.4918	0.5493		4.5886	4.52	3.9512	4.5481	4.5734	5.2289	5.3706	5.4939		100	100	100	100	100	100	100	100		Triacylglycerol	Ester	100009520
8032			TAG50:5-FA18:3	0.99	0.85	0.96	1.23	1.13	1.22	0.6226	0.9388	0.1646	0.3681	0.6046	0.7598	0.6474	0.5998	0.8912	1	0.0911	0.2084		2.9389	2.9104	2.5074	2.8252	3.9528	4.8609	4.457	4.8255		100	100	100	100	100	100	100	100		Triacylglycerol	Ester	100010559
8035			TAG50:5-FA20:4	1.05	1.09	1.21	1.57	1.43	1.27	0.9286	1	0.766	0.7835	0.2558	0.4856	0.003	0.0251	0.0053	0.0464	0.0522	0.1418		0.7315	0.7652	0.7986	0.8871	0.9435	1.4839	1.3478	1.199		100	100	100	100	100	100	100	100		Triacylglycerol	Ester	100010738
8036			TAG50:5-FA20:5	1.12	1.11	1.03	2	1.54	1.81	0.9043	1	0.8366	0.8151	0.6639	0.7844	0.0029	0.0247	0.1751	0.4686	0.0079	0.0373		0.521	0.5825	0.5759	0.5363	0.8381	1.673	1.2924	1.5145		67	100	67	67	67	100	67	100		Triacylglycerol	Ester	100010389
8048			TAG50:6-FA20:4	0.73	0.77	0.79	0.8	1.16	1.01	0.2903	0.707	0.6662	0.7347	0.3038	0.5317	0.6328	0.5926	0.824	1	0.9561	0.7316		1.6692	1.2131	1.2896	1.3263	1.4958	1.2005	1.7302	1.5109		100	67	100	100	100	100	100	100		Triacylglycerol	Ester	100010203
8088			TAG50:0-FA14:0	0.88	0.84	0.93	1.12	1.06	1.05	0.4722	0.862	0.3322	0.5407	0.8793	0.8668	0.3939	0.4955	0.7628	1	0.6508	0.6205		0.2413	0.2122	0.2025	0.225	2.3126	2.5928	2.454	2.4357		100	100	100	100	100	100	100	100		Triacylglycerol	Ester	100009854
8090			TAG50:0-FA16:0	1.01	0.96	0.99	1.09	1.03	1.03	0.9676	1	0.6542	0.7287	0.9552	0.8789	0.4111	0.5046	0.9936	1	0.7252	0.6507		0.4542	0.4584	0.4375	0.4512	2.8949	3.1552	2.9733	2.992		100	100	100	100	100	100	100	100		Triacylglycerol	Ester	100010383
8092			TAG50:0-FA18:0	1.01	0.94	0.98	1.09	1.03	1.01	0.9888	1	0.5579	0.6852	0.9334	0.8789	0.435	0.517	0.9795	1	0.8049	0.6826		0.3722	0.3747	0.3506	0.3657	3.0272	3.2987	3.1038	3.0716		100	100	100	100	100	100	100	100		Triacylglycerol	Ester	100010026
8095			TAG50:1-FA14:0	0.91	0.83	0.9	1.1	1.01	1.07	0.5538	0.9036	0.1558	0.3579	0.4442	0.6544	0.4568	0.5244	0.7777	1	0.5725	0.5856		0.3749	0.3394	0.3104	0.337	2.227	2.4599	2.2419	2.3922		100	100	100	100	100	100	100	100		Triacylglycerol	Ester	100010196
8098			TAG50:1-FA16:0	1.04	0.96	1.01	1.07	1	1.07	0.8287	1	0.5282	0.6735	0.9081	0.8788	0.5335	0.5597	0.7673	1	0.5275	0.5688		0.5471	0.5677	0.5236	0.5501	2.4366	2.6159	2.4286	2.5962		100	100	100	100	100	100	100	100		Triacylglycerol	Ester	100010027
8099			TAG50:1-FA16:1	1.01	0.9	0.99	1.07	1.01	1.06	0.9734	1	0.3116	0.5234	0.6718	0.7879	0.5817	0.5776	0.7541	1	0.4988	0.5532		0.512	0.5194	0.4607	0.5064	1.9365	2.0776	1.947	2.0495		100	100	100	100	100	100	100	100		Triacylglycerol	Ester	100010384
8101			TAG50:1-FA18:0	0.98	0.92	0.95	1.07	1.01	1.05	0.9452	1	0.5153	0.6625	0.8025	0.8406	0.5745	0.5749	0.8061	1	0.5778	0.5879		0.4174	0.4081	0.3823	0.3983	2.2897	2.4543	2.317	2.4033		100	100	100	100	100	100	100	100		Triacylglycerol	Ester	100010385
8102			TAG50:1-FA18:1	1.05	0.95	0.99	1.07	0.99	1.05	0.767	1	0.5495	0.6802	0.7939	0.8357	0.5647	0.5732	0.6755	0.9793	0.6351	0.6161		0.5569	0.583	0.5313	0.5496	2.4221	2.5882	2.3955	2.5369		100	100	100	100	100	100	100	100		Triacylglycerol	Ester	100010028
8104			TAG50:1-FA20:1	0.77	0.81	0.89	1.16	1.05	1.13	0.0754	0.3306	0.1275	0.3178	0.4718	0.67	0.457	0.5244	0.9171	1	0.2367	0.3797		0.4063	0.3132	0.3271	0.3617	2.8271	3.2827	2.9576	3.1878		100	100	100	100	100	100	100	100		Triacylglycerol	Ester	100009696
8107			TAG50:2-FA14:0	0.95	0.86	0.94	1.09	1.04	1.1	0.6469	0.9529	0.1703	0.3784	0.5171	0.7009	0.6422	0.5977	0.7807	1	0.4697	0.538		0.5189	0.4929	0.4451	0.4899	1.8838	2.054	1.9532	2.0644		100	100	100	100	100	100	100	100		Triacylglycerol	Ester	100009697
8108			TAG50:2-FA14:1	0.94	0.88	0.95	1.09	1.03	1.11	0.8148	1	0.4944	0.6521	0.8159	0.8464	0.5991	0.5836	0.8897	1	0.4221	0.5126		0.4464	0.4204	0.3947	0.4237	1.1473	1.2512	1.1869	1.2739		100	100	100	100	100	100	100	100		Triacylglycerol	Ester	100009517
8110			TAG50:2-FA16:0	1.04	0.94	1.01	1.07	1.02	1.08	0.7952	1	0.4611	0.6305	0.8754	0.8668	0.8964	0.6942	0.6675	0.9765	0.5947	0.5947		0.5221	0.5441	0.4889	0.5262	1.5438	1.6555	1.5786	1.6678		100	100	100	100	100	100	100	100		Triacylglycerol	Ester	100010734
8111			TAG50:2-FA16:1	1	0.86	0.94	1.06	1.01	1.09	0.8551	1	0.1718	0.3796	0.4316	0.6461	0.7185	0.6248	0.7443	1	0.4059	0.5017		0.5782	0.5761	0.4983	0.5408	1.392	1.4805	1.4126	1.516		100	100	100	100	100	100	100	100		Triacylglycerol	Ester	100010029
8113			TAG50:2-FA18:0	0.91	0.86	0.92	1.12	1.06	1.12	0.5319	0.8959	0.4082	0.5927	0.7012	0.8026	0.6441	0.5985	0.8767	1	0.4642	0.5368		0.4781	0.4362	0.4102	0.4403	1.8022	2.0261	1.9143	2.0136		100	100	100	100	100	100	100	100		Triacylglycerol	Ester	100010197
8114			TAG50:2-FA18:1	0.98	0.85	0.91	1.09	1.03	1.11	0.8018	1	0.1387	0.3339	0.3145	0.5396	0.5958	0.5822	0.8672	1	0.3377	0.451		0.5748	0.5616	0.4875	0.5232	1.4379	1.5692	1.4839	1.5965		100	100	100	100	100	100	100	100		Triacylglycerol	Ester	100009698
8115			TAG50:2-FA18:2	1.04	0.94	1	1.1	1.04	1.11	0.8101	1	0.5041	0.654	0.9509	0.8789	0.8129	0.6642	0.7043	0.9969	0.5626	0.5829		0.6198	0.6469	0.5846	0.6201	1.9518	2.151	2.0282	2.1612		100	100	100	100	100	100	100	100		Triacylglycerol	Ester	100010030
8118			TAG50:2-FA20:2	0.66	0.64	0.69	1.29	1.12	1.16	0.4186	0.8154	0.3539	0.5591	0.7464	0.8221	0.9154	0.7027	0.8629	1	0.6997	0.639		0.462	0.306	0.297	0.3176	2.8732	3.7065	3.2192	3.3469		100	100	100	100	100	100	100	100		Triacylglycerol	Ester	100010386
8121			TAG50:3-FA14:0	0.96	0.86	0.93	1.19	1.13	1.18	0.6703	0.9644	0.1227	0.3133	0.2587	0.4875	0.7643	0.645	0.7842	1	0.4645	0.5368		1.0459	1.0008	0.8964	0.9735	2.7101	3.2227	3.0707	3.1957		100	100	100	100	100	100	100	100		Triacylglycerol	Ester	100009855
8122			TAG50:3-FA14:1	1.01	0.88	0.97	1.06	1.02	1.07	0.9358	1	0.1854	0.3974	0.6939	0.8013	0.7556	0.6421	0.8341	1	0.5633	0.5829		0.8817	0.8887	0.7796	0.8551	1.2874	1.3708	1.3078	1.372		100	100	100	100	100	100	100	100		Triacylglycerol	Ester	100010735
8124			TAG50:3-FA16:0	1.02	0.86	0.96	1.13	1.08	1.17	0.8853	1	0.1969	0.4112	0.4374	0.6495	0.8886	0.6925	0.738	1	0.3642	0.467		1.1229	1.1413	0.9703	1.0747	1.9198	2.1656	2.0784	2.2428		100	100	100	100	100	100	100	100		Triacylglycerol	Ester	100010198
8125			TAG50:3-FA16:1	1	0.86	0.95	1.14	1.08	1.18	0.8578	1	0.1752	0.384	0.4242	0.641	0.7228	0.6269	0.7877	1	0.2697	0.4066		0.9596	0.9638	0.8237	0.909	1.4506	1.6507	1.5653	1.7184		100	100	100	100	100	100	100	100		Triacylglycerol	Ester	100010033
8127			TAG50:3-FA18:0	1.08	0.93	1.1	1.23	1.15	1.22	0.1976	0.5739	0.6492	0.727	0.3002	0.5295	0.56	0.5714	0.63	0.9562	0.4367	0.5176		0.8054	0.8714	0.7456	0.8885	1.8037	2.2128	2.0828	2.1968		100	100	100	100	100	100	100	100		Triacylglycerol	Ester	100009856
8128			TAG50:3-FA18:1	0.96	0.83	0.95	1.15	1.11	1.17	0.5945	0.9252	0.0848	0.2615	0.3007	0.5296	0.6048	0.5845	0.9696	1	0.2864	0.4167		0.9318	0.8982	0.7696	0.8814	1.9189	2.2141	2.1238	2.2365		100	100	100	100	100	100	100	100		Triacylglycerol	Ester	100010557
8129			TAG50:3-FA18:2	0.99	0.86	0.95	1.18	1.12	1.19	0.8064	1	0.1386	0.3339	0.4262	0.6415	0.5767	0.5755	0.9882	1	0.2786	0.413		1.0478	1.0406	0.8979	0.9989	1.8756	2.2122	2.0946	2.2411		100	100	100	100	100	100	100	100		Triacylglycerol	Ester	100010034
8130			TAG50:3-FA18:3	1.04	0.91	1.02	1.21	1.14	1.18	0.5627	0.9078	0.4027	0.5901	0.8441	0.8544	0.4602	0.5246	0.9581	1	0.2142	0.36		0.9921	1.0331	0.9061	1.0165	2.6101	3.1656	2.9657	3.0759		100	100	100	100	100	100	100	100		Triacylglycerol	Ester	100010199
8153			TAG49:0-FA15:0	0.99	0.86	0.99	1.14	1	1.1	0.9782	1	0.2312	0.4522	0.6359	0.7756	0.4291	0.5144	0.7828	1	0.4486	0.5246		0.5017	0.4971	0.4312	0.496	2.9136	3.3077	2.9168	3.2187		100	100	100	100	100	100	100	100		Triacylglycerol	Ester	100009852
8154			TAG49:0-FA16:0	0.94	0.88	1.01	1.08	1.01	1.06	0.5655	0.9115	0.2583	0.4758	0.9163	0.8789	0.644	0.5985	0.7984	1	0.6189	0.6076		0.5171	0.4839	0.4548	0.5219	3.5615	3.8487	3.5971	3.7919		100	100	100	100	100	100	100	100		Triacylglycerol	Ester	100010192
8155			TAG49:0-FA17:0	1.02	0.95	1.02	1.08	0.99	1.05	0.8487	1	0.6989	0.7451	0.9862	0.8789	0.6095	0.5868	0.6671	0.9765	0.6669	0.6271		0.4404	0.4512	0.4171	0.4475	3.4485	3.727	3.4218	3.6335		100	100	100	100	100	100	100	100		Triacylglycerol	Ester	100010553
8156			TAG49:0-FA18:0	0.91	0.98	0.86	1.09	1.05	1.09	0.4826	0.8702	0.7819	0.7934	0.2851	0.5149	0.6638	0.6059	0.8774	1	0.4731	0.538		0.4462	0.4048	0.4381	0.3843	3.1997	3.4741	3.3686	3.5032		100	100	100	100	100	100	100	100		Triacylglycerol	Ester	100009511
8159			TAG49:1-FA14:0	0.96	0.81	0.93	1.1	1.04	1.03	0.9041	1	0.255	0.4746	0.7933	0.8357	0.7421	0.6354	0.9508	1	0.8387	0.6939		0.4424	0.4228	0.3595	0.4113	3.1381	3.4641	3.2485	3.2448		100	100	100	100	100	100	100	100		Triacylglycerol	Ester	100010381
8161			TAG49:1-FA15:0	1	0.88	0.96	1.12	1.06	1.09	0.8777	1	0.2423	0.4631	0.4826	0.6786	0.6309	0.5926	0.9272	1	0.5791	0.5885		0.6376	0.6349	0.5611	0.6105	2.7825	3.1077	2.9486	3.042		100	100	100	100	100	100	100	100		Triacylglycerol	Ester	100009512
8162			TAG49:1-FA16:0	0.97	0.88	0.96	1.07	1.03	1.07	0.8374	1	0.2721	0.4885	0.6775	0.7921	0.7662	0.6462	0.7823	1	0.5895	0.5915		0.6239	0.6032	0.5506	0.5972	2.7326	2.9355	2.8046	2.9203		100	100	100	100	100	100	100	100		Triacylglycerol	Ester	100010024
8163			TAG49:1-FA16:1	0.98	0.85	0.97	1.06	1.07	1.13	0.7518	0.9994	0.3982	0.5893	0.7537	0.8253	0.9814	0.7126	0.939	1	0.3143	0.4344		0.4965	0.4861	0.424	0.4799	1.8978	2.018	2.0343	2.1513		100	100	100	100	100	100	100	100		Triacylglycerol	Ester	100009693
8164			TAG49:1-FA17:0	0.86	0.79	0.93	1.07	1.09	1.11	0.4854	0.8715	0.178	0.3868	0.694	0.8013	0.8285	0.6692	0.8282	1	0.4316	0.5169		0.4632	0.3993	0.3656	0.4305	2.2703	2.4221	2.4688	2.5167		100	100	100	100	100	100	100	100		Triacylglycerol	Ester	100010193
8166			TAG49:1-FA18:1	0.94	0.85	0.93	1.11	1.04	1.08	0.5605	0.9078	0.1563	0.3579	0.4362	0.6495	0.6605	0.6042	0.8114	1	0.5871	0.5903		0.683	0.6444	0.5836	0.6321	2.8634	3.1702	2.989	3.1022		100	100	100	100	100	100	100	100		Triacylglycerol	Ester	100009513
8171			TAG49:2-FA14:0	0.86	0.86	0.92	1.13	1.08	1.17	0.1511	0.4937	0.1819	0.3928	0.5155	0.7003	0.6797	0.6124	0.9937	1	0.2403	0.3811		0.5342	0.458	0.4607	0.4933	2.2468	2.5342	2.435	2.6214		100	100	100	100	100	100	100	100		Triacylglycerol	Ester	100010194
8173			TAG49:2-FA15:0	0.98	0.84	0.94	1.15	1.1	1.18	0.6202	0.936	0.1203	0.3107	0.4839	0.6796	0.7016	0.6197	0.9067	1	0.2336	0.3767		0.7459	0.7299	0.6256	0.7045	2.3739	2.7356	2.613	2.7928		100	100	100	100	100	100	100	100		Triacylglycerol	Ester	100010025
8174			TAG49:2-FA16:0	0.88	0.8	0.92	1.12	1.08	1.11	0.3031	0.7175	0.0895	0.2677	0.3961	0.6142	0.81	0.6639	0.7047	0.9969	0.5739	0.5865		0.6369	0.5634	0.5085	0.5884	2.011	2.2441	2.1731	2.2415		100	100	100	100	100	100	100	100		Triacylglycerol	Ester	100010382
8175			TAG49:2-FA16:1	0.94	0.84	0.9	1.07	1.09	1.13	0.5743	0.9153	0.1566	0.3579	0.2025	0.4264	0.7164	0.6248	0.8549	1	0.2508	0.3896		0.6328	0.5966	0.5322	0.5721	1.4222	1.5265	1.551	1.6054		100	100	100	100	100	100	100	100		Triacylglycerol	Ester	100009694
8176			TAG49:2-FA17:0	0.97	0.8	0.91	1.2	1.1	1.13	0.6267	0.9408	0.0904	0.2677	0.3226	0.5468	0.5969	0.5829	0.9629	1	0.662	0.6255		0.5411	0.5273	0.4321	0.4914	2.3679	2.8314	2.6007	2.6657		100	100	100	100	100	100	100	100		Triacylglycerol	Ester	100009514
8177			TAG49:2-FA18:1	0.92	0.8	0.91	1.15	1.08	1.14	0.5984	0.9265	0.0851	0.2615	0.5218	0.7029	0.6225	0.5891	0.7956	1	0.375	0.4751		0.6398	0.5905	0.5112	0.5804	1.6271	1.8728	1.7492	1.8491		100	100	100	100	100	100	100	100		Triacylglycerol	Ester	100010554
8178			TAG49:2-FA18:2	1	0.86	0.93	1.15	1.08	1.1	0.7584	1	0.2319	0.4525	0.3708	0.595	0.9016	0.696	0.6794	0.9816	0.8393	0.694		0.8754	0.879	0.7522	0.8141	3.3771	3.876	3.6528	3.7137		100	100	100	100	100	100	100	100		Triacylglycerol	Ester	100010195
8184			TAG49:3-FA15:0	0.9	0.77	0.88	1.18	1.19	1.16	0.3879	0.7933	0.0629	0.2208	0.2336	0.4589	0.8509	0.6782	0.9536	1	0.3615	0.4667		1.5335	1.3846	1.1833	1.3474	2.7737	3.2712	3.2941	3.2283		100	100	100	100	100	100	100	100		Triacylglycerol	Ester	100009695
8185			TAG49:3-FA16:0	0.9	0.79	1	1.15	1	1.13	0.6486	0.9529	0.683	0.7415	0.8896	0.8707	0.7837	0.6553	0.6186	0.9485	0.4082	0.503		0.9661	0.8662	0.7639	0.9629	2.5904	2.9844	2.601	2.9222		100	100	100	100	100	100	100	100		Triacylglycerol	Ester	100009515
8186			TAG49:3-FA16:1	0.87	0.63	0.81	1.22	1.12	1.25	0.688	0.9721	0.0013	0.0193	0.2262	0.4497	0.6329	0.5926	0.7691	1	0.2313	0.3765		1.3178	1.1462	0.8347	1.0625	1.879	2.2892	2.1108	2.3522		100	100	100	100	100	100	100	100		Triacylglycerol	Ester	100009516
8188			TAG49:3-FA18:2	0.93	0.77	0.84	1.25	1.12	1.2	0.4871	0.8715	0.0565	0.2084	0.1069	0.2963	0.7278	0.6284	0.6788	0.9816	0.2606	0.3993		1.3278	1.2341	1.0164	1.1162	2.6233	3.2905	2.9295	3.1351		100	100	100	100	100	100	100	100		Triacylglycerol	Ester	100009853
8189			TAG49:3-FA18:3	0.87	0.7	0.83	1.23	1.11	1.08	0.7888	1	0.1115	0.3017	0.9597	0.8789	0.7337	0.6313	0.5514	0.8955	0.4675	0.538		1.0339	0.9036	0.7191	0.8532	3.2606	4.0202	3.6316	3.5276		100	100	100	100	100	100	100	100		Triacylglycerol	Ester	100010555
8198			TAG48:0-FA14:0	0.85	0.78	0.83	1.07	1.04	1.12	0.3327	0.74	0.1258	0.3163	0.2423	0.467	0.6229	0.5891	0.8791	1	0.3346	0.449		0.3501	0.2991	0.2733	0.29	2.8092	3.0088	2.9076	3.1352		100	100	100	100	100	100	100	100		Triacylglycerol	Ester	100010547
8200			TAG48:0-FA16:0	0.98	0.92	0.98	1.07	1.02	1.1	0.8498	1	0.4944	0.6521	0.9539	0.8789	0.5397	0.5636	0.8351	1	0.4058	0.5017		0.397	0.3895	0.3635	0.3882	2.9483	3.1574	3.0086	3.2369		100	100	100	100	100	100	100	100		Triacylglycerol	Ester	100010729
8202			TAG48:0-FA18:0	0.81	0.76	0.83	1.07	1.03	1.07	0.3314	0.7392	0.1866	0.3991	0.5062	0.6931	0.6325	0.5926	0.8543	1	0.6374	0.6161		0.3066	0.2473	0.2343	0.2557	3.1639	3.3958	3.263	3.3823		100	100	100	100	100	100	100	100		Triacylglycerol	Ester	100010548
8204			TAG48:1-FA12:0	0.93	0.93	0.9	1.1	1.06	1.06	0.5221	0.8933	0.551	0.6802	0.492	0.6852	0.8347	0.6722	0.9601	1	0.7514	0.662		0.3372	0.3125	0.3151	0.305	2.4703	2.7136	2.6281	2.6166		100	100	100	100	100	100	100	100		Triacylglycerol	Ester	100009690
8205			TAG48:1-FA14:0	0.87	0.79	0.84	1.09	1.04	1.1	0.3683	0.777	0.0872	0.2647	0.2255	0.4494	0.701	0.6196	0.8626	1	0.4197	0.5111		0.4365	0.3797	0.3429	0.3679	2.396	2.6031	2.4937	2.6356		100	100	100	100	100	100	100	100		Triacylglycerol	Ester	100010188
8206			TAG48:1-FA14:1	0.84	0.75	0.88	1.06	1.05	1.13	0.3703	0.7784	0.0146	0.0953	0.2341	0.4593	0.5282	0.5592	0.9927	1	0.2382	0.3802		0.4791	0.4005	0.3577	0.4201	1.7942	1.9055	1.8902	2.0248		100	100	100	100	100	100	100	100		Triacylglycerol	Ester	100010379
8208			TAG48:1-FA16:0	0.93	0.81	0.9	1.08	1.04	1.15	0.6775	0.9678	0.1161	0.3057	0.3979	0.6143	0.6024	0.5836	0.9448	1	0.1827	0.3234		0.4762	0.4419	0.3875	0.4292	2.1666	2.3346	2.2597	2.485		100	100	100	100	100	100	100	100		Triacylglycerol	Ester	100009507
8209			TAG48:1-FA16:1	0.93	0.81	0.9	1.07	1.05	1.14	0.6818	0.9685	0.1147	0.3043	0.3911	0.6105	0.619	0.588	0.9595	1	0.2062	0.3524		0.508	0.4701	0.4108	0.4579	1.9438	2.073	2.0359	2.2081		100	100	100	100	100	100	100	100		Triacylglycerol	Ester	100009691
8211			TAG48:1-FA18:0	0.79	0.75	0.85	1.08	1.02	1.11	0.5267	0.8959	0.3049	0.5207	0.7697	0.8312	0.617	0.588	0.8603	1	0.3661	0.4689		0.4125	0.3257	0.3107	0.3507	2.3666	2.5565	2.4251	2.6297		100	100	100	100	100	100	100	100		Triacylglycerol	Ester	100009847
8212			TAG48:1-FA18:1	0.86	0.76	0.83	1.09	1.05	1.13	0.3021	0.7161	0.0361	0.1637	0.1682	0.3819	0.5784	0.5758	0.9724	1	0.2605	0.3993		0.4558	0.3899	0.3449	0.3792	2.3085	2.5236	2.4151	2.5985		100	100	100	100	100	100	100	100		Triacylglycerol	Ester	100010549
8216			TAG48:2-FA12:0	0.86	0.8	0.85	1.14	1.07	1.12	0.8041	1	0.5261	0.6719	0.9191	0.8789	0.5241	0.5592	0.8347	1	0.3694	0.4704		0.4789	0.4107	0.3809	0.4061	2.0351	2.3276	2.1704	2.2837		100	100	100	100	100	100	100	100		Triacylglycerol	Ester	100010730
8217			TAG48:2-FA14:0	0.85	0.74	0.83	1.14	1.07	1.15	0.3292	0.7388	0.0416	0.1762	0.198	0.4205	0.7728	0.6504	0.7127	0.9992	0.3099	0.4334		0.5937	0.5041	0.4423	0.4934	1.9553	2.2325	2.0825	2.2395		100	100	100	100	100	100	100	100		Triacylglycerol	Ester	100010731
8218			TAG48:2-FA14:1	0.86	0.77	0.83	1.07	1.05	1.12	0.4413	0.8333	0.0618	0.2177	0.2054	0.4285	0.6769	0.6106	0.8765	1	0.2821	0.4148		0.6145	0.5264	0.4715	0.5118	1.3929	1.4948	1.4577	1.5566		100	100	100	100	100	100	100	100		Triacylglycerol	Ester	100009848
8220			TAG48:2-FA16:0	0.88	0.76	0.86	1.15	1.09	1.15	0.3486	0.7539	0.0339	0.1576	0.2386	0.4649	0.6155	0.588	0.9674	1	0.1884	0.3283		0.5837	0.5111	0.4439	0.5017	1.8145	2.0802	1.9867	2.0909		100	100	100	100	100	100	100	100		Triacylglycerol	Ester	100009508
8221			TAG48:2-FA16:1	0.87	0.71	0.82	1.09	1.07	1.15	0.4518	0.8424	0.0383	0.1686	0.1858	0.4059	0.7258	0.628	0.8458	1	0.1872	0.3279		0.7202	0.624	0.5132	0.5872	1.5029	1.6328	1.6029	1.7329		100	100	100	100	100	100	100	100		Triacylglycerol	Ester	100010550
8222			TAG48:2-FA18:0	1.02	0.95	1.03	1.19	1.14	1.09	0.2843	0.6968	0.5817	0.6982	0.3869	0.6101	0.3982	0.4968	0.4123	0.7695	0.3349	0.449		0.457	0.4661	0.436	0.4686	1.9096	2.2705	2.1736	2.0847		100	100	100	100	100	100	100	100		Triacylglycerol	Ester	100009849
8223			TAG48:2-FA18:1	0.86	0.75	0.84	1.11	1.06	1.14	0.3697	0.7782	0.0534	0.2022	0.2296	0.4541	0.6525	0.6032	0.9463	1	0.2477	0.3886		0.5799	0.4964	0.4359	0.4853	1.7114	1.9074	1.8216	1.9449		100	100	100	100	100	100	100	100		Triacylglycerol	Ester	100010732
8224			TAG48:2-FA18:2	0.85	0.77	0.86	1.15	1.09	1.15	0.3669	0.7751	0.0851	0.2615	0.3933	0.6124	0.9276	0.705	0.8134	1	0.3386	0.451		0.5992	0.511	0.4609	0.5141	2.3036	2.6565	2.5221	2.6569		100	100	100	100	100	100	100	100		Triacylglycerol	Ester	100010189
8229			TAG48:3-FA12:0	0.92	0.79	0.93	1.18	1.12	1.14	0.6968	0.9777	0.6433	0.7262	0.647	0.7806	0.6002	0.5836	0.9617	1	0.3594	0.4652		0.8748	0.803	0.6907	0.8101	2.944	3.4823	3.2844	3.3508		100	100	100	100	100	100	100	100		Triacylglycerol	Ester	100009518
8230			TAG48:3-FA14:0	0.87	0.74	0.85	1.18	1.17	1.22	0.2069	0.5874	0.0114	0.0833	0.2147	0.4392	0.9443	0.712	0.9703	1	0.2509	0.3896		1.1272	0.9804	0.8382	0.9567	2.2159	2.6059	2.5964	2.6942		100	100	100	100	100	100	100	100		Triacylglycerol	Ester	100009699
8231			TAG48:3-FA14:1	0.95	0.81	0.92	1.18	1.13	1.18	0.874	1	0.0644	0.2242	0.5625	0.7321	0.4488	0.5222	0.7691	1	0.1433	0.2817		1.251	1.1852	1.012	1.1571	1.5926	1.882	1.7976	1.8858		100	100	100	100	100	100	100	100		Triacylglycerol	Ester	100010031
8233			TAG48:3-FA16:0	0.89	0.76	0.88	1.12	1.08	1.13	0.4052	0.8084	0.0291	0.1465	0.2658	0.4971	0.9164	0.7029	0.6303	0.9562	0.4887	0.5477		1.074	0.9573	0.8198	0.94	2.023	2.2694	2.1789	2.2924		100	100	100	100	100	100	100	100		Triacylglycerol	Ester	100010032
8234			TAG48:3-FA16:1	0.87	0.73	0.81	1.12	1.06	1.15	0.2856	0.699	0.0193	0.1162	0.0651	0.2127	0.9152	0.7027	0.5155	0.8656	0.3076	0.4325		1.1211	0.9715	0.8147	0.9102	1.6765	1.88	1.7844	1.92		100	100	100	100	100	100	100	100		Triacylglycerol	Ester	100010556
[truncated: 134 more rows]
